# Supplementary material for: Geographical resistome profiling in the honeybee microbiome reveals resistance gene transfer conferred by mobilizable plasmids
Source: Microbiome. 2022 May 3;10:69. doi: 10.1186/s40168-022-01268-1 (PMC9063374; doi:10.1186/s40168-022-01268-1)
Supplement: Supplementary file 3 — Additional file 2: Dataset S1. List of honeybee samples in this study. [file 40168_2022_1268_MOESM2_ESM.xlsx]

## Sheet: Sheet1
Dataset S1. List of honeybee samples in this study.
Sample_ID	Host	Province	City/County	Latitude (N)	Longitude (E)	Altitude (m)	Collection date
B0670	A. cerana	Sichuan	Maerkang	31.9246	102.113	2535	2017-08-20
B0673	A. cerana	Sichuan	Maerkang	31.9246	102.113	2535	2017-08-20
B0745	A. cerana	Sichuan	Maerkang	31.9246	102.113	2535	2017-08-20
B0751	A. cerana	Sichuan	Maerkang	31.9246	102.113	2535	2017-08-20
B0061	A. cerana	Sichuan	Pingwu	32.5286	104.584	1406	2017-04-22
B0070	A. cerana	Sichuan	Pingwu	32.5239	104.592	1510	2017-04-22
B0073	A. cerana	Sichuan	Pingwu	32.5239	104.592	1510	2017-04-22
B0088	A. cerana	Sichuan	Pingwu	32.5239	104.592	1510	2017-04-22
B0091	A. cerana	Sichuan	Pingwu	32.5239	104.592	1510	2017-04-22
B0094	A. cerana	Sichuan	Pingwu	32.5239	104.592	1510	2017-04-22
B0455	A. cerana	Jilin	Dunhua	43.4507	128.78	587	2017-08-13
B0464	A. cerana	Jilin	Dunhua	43.4507	128.78	587	2017-08-13
B0496	A. cerana	Jilin	Dunhua	43.4507	128.78	587	2017-08-13
B0631	A. cerana	Jilin	Dunhua	43.4507	128.78	587	2017-08-13
B1897	A. cerana	Jilin	Dunhua	43.4507	128.78	580	2017-08-13
B1898	A. cerana	Jilin	Dunhua	43.4507	128.78	580	2017-08-13
B0958	A. cerana	Yunnan	Honghe	23.5207	103.398	1280	2017-08-25
B0961	A. cerana	Yunnan	Honghe	23.5207	103.398	1280	2017-08-25
B0964	A. cerana	Yunnan	Honghe	23.5207	103.398	1280	2017-08-25
B1006	A. cerana	Yunnan	Honghe	23.5207	103.398	1280	2017-08-25
B1009	A. cerana	Yunnan	Honghe	23.5207	103.398	1280	2017-08-25
B1012	A. cerana	Yunnan	Honghe	23.5207	103.398	1280	2017-08-25
B4840	A. cerana	Yunnan	Mengla	21.6136	101.565	720	2018-02-02
B4844	A. cerana	Yunnan	Mengla	21.6136	101.565	720	2018-02-02
B4846	A. cerana	Yunnan	Mengla	21.6136	101.565	720	2018-02-02
B4848	A. cerana	Yunnan	Mengla	21.6136	101.565	720	2018-02-02
B4850	A. cerana	Yunnan	Mengla	21.6136	101.565	720	2018-02-02
B10865	A. cerana	Qinghai	Hainan	36.0453	101.473	3325	2018-07-06
B10867	A. cerana	Qinghai	Hainan	36.0453	101.473	3325	2018-07-06
B10869	A. cerana	Qinghai	Hainan	36.0453	101.473	3325	2018-07-06
B9218	A. cerana	Qinghai	Hainan	36.0453	101.473	3325	2018-07-12
B9220	A. cerana	Qinghai	Hainan	36.0453	101.473	3325	2018-07-12
B9222	A. cerana	Qinghai	Hainan	36.0453	101.473	3325	2018-07-12
B1231	A. cerana	Shaanxi	Qinling	33.6571	107.568	1348	2017-09-07
B1233	A. cerana	Shaanxi	Qinling	33.6571	107.568	1348	2017-09-07
B1235	A. cerana	Shaanxi	Qinling	33.6571	107.568	1348	2017-09-07
B1282	A. cerana	Shaanxi	Qinling	33.6571	107.568	1348	2017-09-08
B1284	A. cerana	Shaanxi	Qinling	33.6571	107.568	1348	2017-09-08
B1286	A. cerana	Shaanxi	Qinling	33.6571	107.568	1348	2017-09-08
B1302	A. cerana	Shaanxi	Qinling	33.6571	107.568	1398	2017-09-08
B1304	A. cerana	Shaanxi	Qinling	33.6571	107.568	1398	2017-09-08
B1306	A. cerana	Shaanxi	Qinling	33.6571	107.568	1398	2017-09-08
B4399	A. cerana	Jiangxi	Yongxiu	29.0178	115.492	148	2018-03-12
B4401	A. cerana	Jiangxi	Yongxiu	29.0178	115.492	148	2018-03-12
B4404	A. cerana	Jiangxi	Yongxiu	29.0178	115.492	148	2018-03-12
B4425	A. cerana	Jiangxi	Yongxiu	29.0178	115.492	148	2018-03-12
B4428	A. cerana	Jiangxi	Yongxiu	29.0178	115.492	148	2018-03-12
B4430	A. cerana	Jiangxi	Yongxiu	29.0178	115.492	148	2018-03-12
B8292	A. cerana	Hunan	Zhangjiajie	29.3459	110.55	800	2018-06-10
B8294	A. cerana	Hunan	Zhangjiajie	29.3459	110.55	800	2018-06-10
B8386	A. cerana	Hunan	Zhangjiajie	29.3459	110.55	800	2018-06-10
B8388	A. cerana	Hunan	Zhangjiajie	29.3459	110.55	800	2018-06-10
B8390	A. cerana	Hunan	Zhangjiajie	29.3459	110.55	800	2018-06-10
B8100	A. cerana	Hainan	Qiongzhong	19.1753	109.744	631	2018-05-20
B8102	A. cerana	Hainan	Qiongzhong	19.1753	109.744	631	2018-05-20
B8104	A. cerana	Hainan	Qiongzhong	19.1753	109.744	631	2018-05-20
B8210	A. cerana	Hainan	Qiongzhong	19.1753	109.744	631	2018-05-20
B8212	A. cerana	Hainan	Qiongzhong	19.1753	109.744	631	2018-05-20
B8168	A. cerana	Hainan	Qiongzhong	19.2958	109.573	155	2018-05-20
B13976	A. cerana	Tibet	Linzhi	29.859	95.7676	2800	2018-08-15
B13984	A. cerana	Tibet	Linzhi	29.859	95.7676	2800	2018-08-15
B13986	A. cerana	Tibet	Linzhi	29.859	95.7676	2800	2018-08-15
B14257	A. cerana	Tibet	Linzhi	29.859	95.7676	2800	2018-08-15
B14259	A. cerana	Tibet	Linzhi	29.859	95.7676	2800	2018-08-15
B14261	A. cerana	Tibet	Linzhi	29.859	95.7676	2800	2018-08-15
B7198	A. cerana	Gansu	Tianshui	34.3499	105.995	1373	2018-05-22
B7200	A. cerana	Gansu	Tianshui	34.3499	105.995	1373	2018-05-22
B7228	A. cerana	Gansu	Tianshui	34.3499	105.995	1373	2018-05-22
B7230	A. cerana	Gansu	Tianshui	34.3499	105.995	1373	2018-05-22
B7232	A. cerana	Gansu	Tianshui	34.3499	105.995	1373	2018-05-22
B5082	A. cerana	Guangdong	Shenzhen	22.5485	114.065	19	2018-04-19
B5084	A. cerana	Guangdong	Shenzhen	22.5485	114.065	19	2018-04-19
B5086	A. cerana	Guangdong	Shenzhen	22.5485	114.065	19	2018-04-19
B5102	A. cerana	Guangdong	Shenzhen	22.5485	114.065	19	2018-04-19
B5104	A. cerana	Guangdong	Shenzhen	22.5485	114.065	19	2018-04-19
B5106	A. cerana	Guangdong	Shenzhen	22.5485	114.065	19	2018-04-19
B10426	A. cerana	Fujian	Fuzhou	26.0847	119.233	12	2018-06-23
B10428	A. cerana	Fujian	Fuzhou	26.0847	119.233	12	2018-06-23
B10430	A. cerana	Fujian	Fuzhou	26.0847	119.233	12	2018-06-23
B10438	A. cerana	Fujian	Fuzhou	26.0847	119.233	12	2018-06-23
B10440	A. cerana	Fujian	Fuzhou	26.0847	119.233	12	2018-06-23
B10442	A. cerana	Fujian	Fuzhou	26.0847	119.233	12	2018-06-23
B10346	A. cerana	Hebei	Shijiazhuang	37.7156	114.861	705	2018-06-18
B10348	A. cerana	Hebei	Shijiazhuang	37.7156	114.861	705	2018-06-18
B10350	A. cerana	Hebei	Shijiazhuang	37.7156	114.861	705	2018-06-18
B10380	A. cerana	Hebei	Shijiazhuang	37.7156	114.861	705	2018-06-18
B10382	A. cerana	Hebei	Shijiazhuang	37.7156	114.861	705	2018-06-18
B10384	A. cerana	Hebei	Shijiazhuang	37.7156	114.861	705	2018-06-18
B14756	A. cerana	Taiwan	Jilong	25.1007	121.754	50	2019-01-09
B14757	A. cerana	Taiwan	Jilong	25.1007	121.754	50	2019-01-09
B14758	A. cerana	Taiwan	Jilong	25.1007	121.754	50	2019-01-09
B14779	A. cerana	Taiwan	Jilong	25.1007	121.754	50	2019-01-09
B14780	A. cerana	Taiwan	Jilong	25.1007	121.754	50	2019-01-09
B14781	A. cerana	Taiwan	Jilong	25.1007	121.754	50	2019-01-09
B1538	A. mellifera	Jilin	Jilin	43.8224	126.562	357	2017-09-01
B1540	A. mellifera	Jilin	Jilin	43.8224	126.562	357	2017-09-02
B1542	A. mellifera	Jilin	Jilin	43.8224	126.562	357	2017-09-03
B1585	A. mellifera	Jilin	Jilin	43.8224	126.562	357	2017-09-04
B1587	A. mellifera	Jilin	Jilin	43.8224	126.562	357	2017-09-05
B1591	A. mellifera	Jilin	Jilin	43.8224	126.562	357	2017-09-06
B1593	A. mellifera	Jilin	Jilin	43.8224	126.562	357	2017-09-07
B1623	A. mellifera	Jilin	Jilin	43.8224	126.562	357	2017-09-08
B1625	A. mellifera	Jilin	Jilin	43.8224	126.562	357	2017-09-09
B1627	A. mellifera	Jilin	Jilin	43.8224	126.562	357	2017-09-10
B2211	A. mellifera	Jilin	Jilin	43.8224	126.562	357	2017-09-11
B2216	A. mellifera	Jilin	Jilin	43.8224	126.562	357	2017-09-01
B2218	A. mellifera	Jilin	Jilin	43.8224	126.562	357	2017-09-02
B2220	A. mellifera	Jilin	Jilin	43.8224	126.562	357	2017-09-03
B2246	A. mellifera	Jilin	Jilin	43.8224	126.562	357	2017-09-04
B2248	A. mellifera	Jilin	Jilin	43.8224	126.562	357	2017-09-05
B2250	A. mellifera	Jilin	Jilin	43.8224	126.562	357	2017-09-06
B2252	A. mellifera	Jilin	Jilin	43.8224	126.562	357	2017-09-07
B2284	A. mellifera	Jilin	Jilin	43.8224	126.562	357	2017-09-08
B2286	A. mellifera	Jilin	Jilin	43.8224	126.562	357	2017-09-09
B2290	A. mellifera	Jilin	Jilin	43.8224	126.562	357	2017-09-10
B2357	A. mellifera	Jilin	Jilin	43.8224	126.562	357	2017-09-11
B2359	A. mellifera	Jilin	Jilin	43.8224	126.562	357	2017-09-01
B2362	A. mellifera	Jilin	Jilin	43.8224	126.562	357	2017-09-02
B2364	A. mellifera	Jilin	Jilin	43.8224	126.562	357	2017-09-03
B2398	A. mellifera	Jilin	Jilin	43.8224	126.562	357	2017-09-04
B2400	A. mellifera	Jilin	Jilin	43.8224	126.562	357	2017-09-05
B2402	A. mellifera	Jilin	Jilin	43.8224	126.562	357	2017-09-06
B2404	A. mellifera	Jilin	Jilin	43.8224	126.562	357	2017-09-07
B2438	A. mellifera	Jilin	Jilin	43.8224	126.562	357	2017-09-08
B2440	A. mellifera	Jilin	Jilin	43.8224	126.562	357	2017-09-09
B2442	A. mellifera	Jilin	Jilin	43.8224	126.562	357	2017-09-10
