# Supplementary material for: Geographical resistome profiling in the honeybee microbiome reveals resistance gene transfer conferred by mobilizable plasmids
Source: Microbiome. 2022 May 3;10:69. doi: 10.1186/s40168-022-01268-1 (PMC9063374; doi:10.1186/s40168-022-01268-1)
Supplement: Supplementary file 4 — Additional file 3: Dataset S2. Normalized abundance of ARGs in each metagenomic sample. [file 40168_2022_1268_MOESM3_ESM.xlsx]

## Sheet: Sheet1
Dataset S2. Normalized abundance of ARGs in each metagenomic sample.
Sample_ID	Gene	Gene_ID	Type	Class	Mechanism	Group	Hits	Normalized abundance
AcerB0061	MEG_1490|Drugs|Cationic_antimicrobial_peptides|Cationic_peptide-resistant_16S_ribosomal_subunit_protein|CAP16S|RequiresSNPConfirmation	MEG_1490	Drugs	Cationic_antimicrobial_peptides	Cationic_peptide-resistant_16S_ribosomal_subunit_protein	CAP16S	248	0.0468488
AcerB0061	MEG_2|Drugs|Aminoglycosides|Aminoglycoside-resistant_16S_ribosomal_subunit_protein|A16S|RequiresSNPConfirmation	MEG_2	Drugs	Aminoglycosides	Aminoglycoside-resistant_16S_ribosomal_subunit_protein	A16S	1012	0.190926
AcerB0061	MEG_3977|Drugs|MLS|Macrolide-resistant_23S_rRNA_mutation|MLS23S|RequiresSNPConfirmation	MEG_3977	Drugs	MLS	Macrolide-resistant_23S_rRNA_mutation	MLS23S	2969	0.297814
AcerB0061	MEG_4|Drugs|Aminoglycosides|Aminoglycoside-resistant_16S_ribosomal_subunit_protein|A16S|RequiresSNPConfirmation	MEG_4	Drugs	Aminoglycosides	Aminoglycoside-resistant_16S_ribosomal_subunit_protein	A16S	254	0.0477038
AcerB0061	MEG_6146|Drugs|Aminoglycosides|Aminoglycoside-resistant_16S_ribosomal_subunit_protein|RRSC|RequiresSNPConfirmation	MEG_6146	Drugs	Aminoglycosides	Aminoglycoside-resistant_16S_ribosomal_subunit_protein	RRSC	253	0.0477933
AcerB0061	MEG_6147|Drugs|Aminoglycosides|Aminoglycoside-resistant_16S_ribosomal_subunit_protein|RRSH|RequiresSNPConfirmation	MEG_6147	Drugs	Aminoglycosides	Aminoglycoside-resistant_16S_ribosomal_subunit_protein	RRSH	371	0.0700843
AcerB0061	MEG_6|Drugs|Aminoglycosides|Aminoglycoside-resistant_16S_ribosomal_subunit_protein|A16S|RequiresSNPConfirmation	MEG_6	Drugs	Aminoglycosides	Aminoglycoside-resistant_16S_ribosomal_subunit_protein	A16S	440	0.0826365
AcerB0061	MEG_7038|Drugs|Tetracyclines|Tetracycline_resistance_MFS_efflux_pumps|TETB	MEG_7038	Drugs	Tetracyclines	Tetracycline_resistance_MFS_efflux_pumps	TETB	21	0.00507228
AcerB0061	MEG_7040|Drugs|Tetracyclines|Tetracycline_resistance_MFS_efflux_pumps|TETB	MEG_7040	Drugs	Tetracyclines	Tetracycline_resistance_MFS_efflux_pumps	TETB	25	0.00603843
AcerB0061	MEG_7041|Drugs|Tetracyclines|Tetracycline_resistance_MFS_efflux_pumps|TETB	MEG_7041	Drugs	Tetracyclines	Tetracycline_resistance_MFS_efflux_pumps	TETB	48	0.0115938
AcerB0061	MEG_7042|Drugs|Tetracyclines|Tetracycline_resistance_MFS_efflux_pumps|TETB	MEG_7042	Drugs	Tetracyclines	Tetracycline_resistance_MFS_efflux_pumps	TETB	72	0.0173907
AcerB0061	MEG_7043|Drugs|Tetracyclines|Tetracycline_resistance_MFS_efflux_pumps|TETB	MEG_7043	Drugs	Tetracyclines	Tetracycline_resistance_MFS_efflux_pumps	TETB	34	0.00821226
AcerB0061	MEG_7044|Drugs|Tetracyclines|Tetracycline_resistance_MFS_efflux_pumps|TETB	MEG_7044	Drugs	Tetracyclines	Tetracycline_resistance_MFS_efflux_pumps	TETB	28	0.00676304
AcerB0061	MEG_7045|Drugs|Tetracyclines|Tetracycline_resistance_MFS_efflux_pumps|TETB	MEG_7045	Drugs	Tetracyclines	Tetracycline_resistance_MFS_efflux_pumps	TETB	33	0.00797072
AcerB0061	MEG_7052|Drugs|Tetracyclines|Tetracycline_resistance_MFS_efflux_pumps|TETB	MEG_7052	Drugs	Tetracyclines	Tetracycline_resistance_MFS_efflux_pumps	TETB	47	0.0113522
AcerB0061	MEG_7070|Drugs|Tetracyclines|Tetracycline_resistance_MFS_efflux_pumps|TETD	MEG_7070	Drugs	Tetracyclines	Tetracycline_resistance_MFS_efflux_pumps	TETD	139	0.0970979
AcerB0061	MEG_7196|Drugs|Tetracyclines|Tetracycline_resistance_MFS_efflux_regulator|TETRM|RequiresSNPConfirmation	MEG_7196	Drugs	Tetracyclines	Tetracycline_resistance_MFS_efflux_regulator	TETRM	167	0.0775854
AcerB0061	MEG_7310|Drugs|Elfamycins|EF-Tu_inhibition|TUFAB|RequiresSNPConfirmation	MEG_7310	Drugs	Elfamycins	EF-Tu_inhibition	TUFAB	458	0.112584
AcerB0061	MEG_7312|Drugs|Elfamycins|EF-Tu_inhibition|TUFAB|RequiresSNPConfirmation	MEG_7312	Drugs	Elfamycins	EF-Tu_inhibition	TUFAB	440	0.10816
AcerB0061	MEG_7|Drugs|Aminoglycosides|Aminoglycoside-resistant_16S_ribosomal_subunit_protein|A16S|RequiresSNPConfirmation	MEG_7	Drugs	Aminoglycosides	Aminoglycoside-resistant_16S_ribosomal_subunit_protein	A16S	577	0.108858
AcerB0070	MEG_1019|Drugs|Aminoglycosides|Aminoglycoside_O-phosphotransferases|APH3-DPRIME	MEG_1019	Drugs	Aminoglycosides	Aminoglycoside_O-phosphotransferases	APH3-DPRIME	130	0.037895
AcerB0070	MEG_1045|Drugs|Aminoglycosides|Aminoglycoside_O-phosphotransferases|APH3-DPRIME	MEG_1045	Drugs	Aminoglycosides	Aminoglycoside_O-phosphotransferases	APH3-DPRIME	33	0.00990664
AcerB0070	MEG_1055|Drugs|Aminoglycosides|Aminoglycoside_O-phosphotransferases|APH3-DPRIME	MEG_1055	Drugs	Aminoglycosides	Aminoglycoside_O-phosphotransferases	APH3-DPRIME	43	0.0129087
AcerB0070	MEG_1057|Drugs|Aminoglycosides|Aminoglycoside_O-phosphotransferases|APH3-DPRIME	MEG_1057	Drugs	Aminoglycosides	Aminoglycoside_O-phosphotransferases	APH3-DPRIME	77	0.0231155
AcerB0070	MEG_1058|Drugs|Aminoglycosides|Aminoglycoside_O-phosphotransferases|APH3-DPRIME	MEG_1058	Drugs	Aminoglycosides	Aminoglycoside_O-phosphotransferases	APH3-DPRIME	25	0.0122643
AcerB0070	MEG_1490|Drugs|Cationic_antimicrobial_peptides|Cationic_peptide-resistant_16S_ribosomal_subunit_protein|CAP16S|RequiresSNPConfirmation	MEG_1490	Drugs	Cationic_antimicrobial_peptides	Cationic_peptide-resistant_16S_ribosomal_subunit_protein	CAP16S	632	0.0989239
AcerB0070	MEG_2|Drugs|Aminoglycosides|Aminoglycoside-resistant_16S_ribosomal_subunit_protein|A16S|RequiresSNPConfirmation	MEG_2	Drugs	Aminoglycosides	Aminoglycoside-resistant_16S_ribosomal_subunit_protein	A16S	1392	0.217601
AcerB0070	MEG_3977|Drugs|MLS|Macrolide-resistant_23S_rRNA_mutation|MLS23S|RequiresSNPConfirmation	MEG_3977	Drugs	MLS	Macrolide-resistant_23S_rRNA_mutation	MLS23S	3630	0.301702
AcerB0070	MEG_6146|Drugs|Aminoglycosides|Aminoglycoside-resistant_16S_ribosomal_subunit_protein|RRSC|RequiresSNPConfirmation	MEG_6146	Drugs	Aminoglycosides	Aminoglycoside-resistant_16S_ribosomal_subunit_protein	RRSC	564	0.0882802
AcerB0070	MEG_6147|Drugs|Aminoglycosides|Aminoglycoside-resistant_16S_ribosomal_subunit_protein|RRSH|RequiresSNPConfirmation	MEG_6147	Drugs	Aminoglycosides	Aminoglycoside-resistant_16S_ribosomal_subunit_protein	RRSH	593	0.0928194
AcerB0070	MEG_6582|Drugs|Sulfonamides|Sulfonamide-resistant_dihydropteroate_synthases|SULI	MEG_6582	Drugs	Sulfonamides	Sulfonamide-resistant_dihydropteroate_synthases	SULI	17	0.00502837
AcerB0070	MEG_6617|Drugs|Sulfonamides|Sulfonamide-resistant_dihydropteroate_synthases|SULII	MEG_6617	Drugs	Sulfonamides	Sulfonamide-resistant_dihydropteroate_synthases	SULII	32	0.00946517
AcerB0070	MEG_6621|Drugs|Sulfonamides|Sulfonamide-resistant_dihydropteroate_synthases|SULII	MEG_6621	Drugs	Sulfonamides	Sulfonamide-resistant_dihydropteroate_synthases	SULII	30	0.0088736
AcerB0070	MEG_6622|Drugs|Sulfonamides|Sulfonamide-resistant_dihydropteroate_synthases|SULII	MEG_6622	Drugs	Sulfonamides	Sulfonamide-resistant_dihydropteroate_synthases	SULII	26	0.00769045
AcerB0070	MEG_6624|Drugs|Sulfonamides|Sulfonamide-resistant_dihydropteroate_synthases|SULII	MEG_6624	Drugs	Sulfonamides	Sulfonamide-resistant_dihydropteroate_synthases	SULII	32	0.00946517
AcerB0070	MEG_6625|Drugs|Sulfonamides|Sulfonamide-resistant_dihydropteroate_synthases|SULII	MEG_6625	Drugs	Sulfonamides	Sulfonamide-resistant_dihydropteroate_synthases	SULII	30	0.0088736
AcerB0070	MEG_6626|Drugs|Sulfonamides|Sulfonamide-resistant_dihydropteroate_synthases|SULII	MEG_6626	Drugs	Sulfonamides	Sulfonamide-resistant_dihydropteroate_synthases	SULII	21	0.00621152
AcerB0070	MEG_6627|Drugs|Sulfonamides|Sulfonamide-resistant_dihydropteroate_synthases|SULII	MEG_6627	Drugs	Sulfonamides	Sulfonamide-resistant_dihydropteroate_synthases	SULII	40	0.0113315
AcerB0070	MEG_6628|Drugs|Sulfonamides|Sulfonamide-resistant_dihydropteroate_synthases|SULII	MEG_6628	Drugs	Sulfonamides	Sulfonamide-resistant_dihydropteroate_synthases	SULII	21	0.00621152
AcerB0070	MEG_6629|Drugs|Sulfonamides|Sulfonamide-resistant_dihydropteroate_synthases|SULII	MEG_6629	Drugs	Sulfonamides	Sulfonamide-resistant_dihydropteroate_synthases	SULII	28	0.00828203
AcerB0070	MEG_6630|Drugs|Sulfonamides|Sulfonamide-resistant_dihydropteroate_synthases|SULII	MEG_6630	Drugs	Sulfonamides	Sulfonamide-resistant_dihydropteroate_synthases	SULII	38	0.010765
AcerB0070	MEG_6632|Drugs|Sulfonamides|Sulfonamide-resistant_dihydropteroate_synthases|SULII	MEG_6632	Drugs	Sulfonamides	Sulfonamide-resistant_dihydropteroate_synthases	SULII	28	0.00828203
AcerB0070	MEG_6633|Drugs|Sulfonamides|Sulfonamide-resistant_dihydropteroate_synthases|SULII	MEG_6633	Drugs	Sulfonamides	Sulfonamide-resistant_dihydropteroate_synthases	SULII	22	0.00623235
AcerB0070	MEG_6634|Drugs|Sulfonamides|Sulfonamide-resistant_dihydropteroate_synthases|SULII	MEG_6634	Drugs	Sulfonamides	Sulfonamide-resistant_dihydropteroate_synthases	SULII	21	0.00618877
AcerB0070	MEG_6636|Drugs|Sulfonamides|Sulfonamide-resistant_dihydropteroate_synthases|SULII	MEG_6636	Drugs	Sulfonamides	Sulfonamide-resistant_dihydropteroate_synthases	SULII	32	0.0094305
AcerB0070	MEG_6637|Drugs|Sulfonamides|Sulfonamide-resistant_dihydropteroate_synthases|SULII	MEG_6637	Drugs	Sulfonamides	Sulfonamide-resistant_dihydropteroate_synthases	SULII	16	0.00473259
AcerB0070	MEG_6638|Drugs|Sulfonamides|Sulfonamide-resistant_dihydropteroate_synthases|SULII	MEG_6638	Drugs	Sulfonamides	Sulfonamide-resistant_dihydropteroate_synthases	SULII	20	0.00591573
AcerB0070	MEG_6740|Drugs|betalactams|Class_A_betalactamases|TEM	MEG_6740	Drugs	betalactams	Class_A_betalactamases	TEM	21	0.00588687
AcerB0070	MEG_6751|Drugs|betalactams|Class_A_betalactamases|TEM	MEG_6751	Drugs	betalactams	Class_A_betalactamases	TEM	12	0.00336393
AcerB0070	MEG_6894|Drugs|betalactams|Class_A_betalactamases|TEM	MEG_6894	Drugs	betalactams	Class_A_betalactamases	TEM	24	0.006222
AcerB0070	MEG_6949|Drugs|betalactams|Class_A_betalactamases|TEM	MEG_6949	Drugs	betalactams	Class_A_betalactamases	TEM	30	0.00840982
AcerB0070	MEG_6|Drugs|Aminoglycosides|Aminoglycoside-resistant_16S_ribosomal_subunit_protein|A16S|RequiresSNPConfirmation	MEG_6	Drugs	Aminoglycosides	Aminoglycoside-resistant_16S_ribosomal_subunit_protein	A16S	613	0.0953932
AcerB0070	MEG_7038|Drugs|Tetracyclines|Tetracycline_resistance_MFS_efflux_pumps|TETB	MEG_7038	Drugs	Tetracyclines	Tetracycline_resistance_MFS_efflux_pumps	TETB	82	0.016411
AcerB0070	MEG_7039|Drugs|Tetracyclines|Tetracycline_resistance_MFS_efflux_pumps|TETB	MEG_7039	Drugs	Tetracyclines	Tetracycline_resistance_MFS_efflux_pumps	TETB	49	0.00980658
AcerB0070	MEG_7040|Drugs|Tetracyclines|Tetracycline_resistance_MFS_efflux_pumps|TETB	MEG_7040	Drugs	Tetracyclines	Tetracycline_resistance_MFS_efflux_pumps	TETB	87	0.0174117
AcerB0070	MEG_7041|Drugs|Tetracyclines|Tetracycline_resistance_MFS_efflux_pumps|TETB	MEG_7041	Drugs	Tetracyclines	Tetracycline_resistance_MFS_efflux_pumps	TETB	111	0.0222149
AcerB0070	MEG_7042|Drugs|Tetracyclines|Tetracycline_resistance_MFS_efflux_pumps|TETB	MEG_7042	Drugs	Tetracyclines	Tetracycline_resistance_MFS_efflux_pumps	TETB	123	0.0246165
AcerB0070	MEG_7043|Drugs|Tetracyclines|Tetracycline_resistance_MFS_efflux_pumps|TETB	MEG_7043	Drugs	Tetracyclines	Tetracycline_resistance_MFS_efflux_pumps	TETB	75	0.0150101
AcerB0070	MEG_7044|Drugs|Tetracyclines|Tetracycline_resistance_MFS_efflux_pumps|TETB	MEG_7044	Drugs	Tetracyclines	Tetracycline_resistance_MFS_efflux_pumps	TETB	81	0.0162109
AcerB0070	MEG_7045|Drugs|Tetracyclines|Tetracycline_resistance_MFS_efflux_pumps|TETB	MEG_7045	Drugs	Tetracyclines	Tetracycline_resistance_MFS_efflux_pumps	TETB	124	0.0248166
AcerB0070	MEG_7046|Drugs|Tetracyclines|Tetracycline_resistance_MFS_efflux_pumps|TETB	MEG_7046	Drugs	Tetracyclines	Tetracycline_resistance_MFS_efflux_pumps	TETB	78	0.0155717
AcerB0070	MEG_7047|Drugs|Tetracyclines|Tetracycline_resistance_MFS_efflux_pumps|TETB	MEG_7047	Drugs	Tetracyclines	Tetracycline_resistance_MFS_efflux_pumps	TETB	64	0.0128086
AcerB0070	MEG_7048|Drugs|Tetracyclines|Tetracycline_resistance_MFS_efflux_pumps|TETB	MEG_7048	Drugs	Tetracyclines	Tetracycline_resistance_MFS_efflux_pumps	TETB	85	0.0170114
AcerB0070	MEG_7052|Drugs|Tetracyclines|Tetracycline_resistance_MFS_efflux_pumps|TETB	MEG_7052	Drugs	Tetracyclines	Tetracycline_resistance_MFS_efflux_pumps	TETB	132	0.0264177
AcerB0070	MEG_7070|Drugs|Tetracyclines|Tetracycline_resistance_MFS_efflux_pumps|TETD	MEG_7070	Drugs	Tetracyclines	Tetracycline_resistance_MFS_efflux_pumps	TETD	287	0.166117
AcerB0070	MEG_7196|Drugs|Tetracyclines|Tetracycline_resistance_MFS_efflux_regulator|TETRM|RequiresSNPConfirmation	MEG_7196	Drugs	Tetracyclines	Tetracycline_resistance_MFS_efflux_regulator	TETRM	454	0.174766
AcerB0070	MEG_7309|Drugs|Elfamycins|EF-Tu_inhibition|TUFAB|RequiresSNPConfirmation	MEG_7309	Drugs	Elfamycins	EF-Tu_inhibition	TUFAB	94	0.0245541
AcerB0070	MEG_7310|Drugs|Elfamycins|EF-Tu_inhibition|TUFAB|RequiresSNPConfirmation	MEG_7310	Drugs	Elfamycins	EF-Tu_inhibition	TUFAB	517	0.105303
AcerB0070	MEG_7312|Drugs|Elfamycins|EF-Tu_inhibition|TUFAB|RequiresSNPConfirmation	MEG_7312	Drugs	Elfamycins	EF-Tu_inhibition	TUFAB	442	0.090027
AcerB0070	MEG_7317|Drugs|Elfamycins|EF-Tu_inhibition|TUFAB|RequiresSNPConfirmation	MEG_7317	Drugs	Elfamycins	EF-Tu_inhibition	TUFAB	108	0.0219975
AcerB0073	MEG_1057|Drugs|Aminoglycosides|Aminoglycoside_O-phosphotransferases|APH3-DPRIME	MEG_1057	Drugs	Aminoglycosides	Aminoglycoside_O-phosphotransferases	APH3-DPRIME	15	0.00108207
AcerB0073	MEG_1085|Drugs|Aminoglycosides|Aminoglycoside_O-phosphotransferases|APH6	MEG_1085	Drugs	Aminoglycosides	Aminoglycoside_O-phosphotransferases	APH6	17	0.001178
AcerB0073	MEG_1490|Drugs|Cationic_antimicrobial_peptides|Cationic_peptide-resistant_16S_ribosomal_subunit_protein|CAP16S|RequiresSNPConfirmation	MEG_1490	Drugs	Cationic_antimicrobial_peptides	Cationic_peptide-resistant_16S_ribosomal_subunit_protein	CAP16S	1246	0.0468658
AcerB0073	MEG_2|Drugs|Aminoglycosides|Aminoglycoside-resistant_16S_ribosomal_subunit_protein|A16S|RequiresSNPConfirmation	MEG_2	Drugs	Aminoglycosides	Aminoglycoside-resistant_16S_ribosomal_subunit_protein	A16S	2051	0.0770443
AcerB0073	MEG_3977|Drugs|MLS|Macrolide-resistant_23S_rRNA_mutation|MLS23S|RequiresSNPConfirmation	MEG_3977	Drugs	MLS	Macrolide-resistant_23S_rRNA_mutation	MLS23S	4687	0.0936096
AcerB0073	MEG_4|Drugs|Aminoglycosides|Aminoglycoside-resistant_16S_ribosomal_subunit_protein|A16S|RequiresSNPConfirmation	MEG_4	Drugs	Aminoglycosides	Aminoglycoside-resistant_16S_ribosomal_subunit_protein	A16S	480	0.0179495
AcerB0073	MEG_6127|Drugs|Rifampin|Rifampin-resistant_beta-subunit_of_RNA_polymerase_RpoB|RPOB|RequiresSNPConfirmation	MEG_6127	Drugs	Rifampin	Rifampin-resistant_beta-subunit_of_RNA_polymerase_RpoB	RPOB	152	0.00216394
AcerB0073	MEG_6143|Drugs|Tetracyclines|Tetracycline_resistance_ribosomal_protection_proteins|RPSJ|RequiresSNPConfirmation	MEG_6143	Drugs	Tetracyclines	Tetracycline_resistance_ribosomal_protection_proteins	RPSJ	21	0.00390379
AcerB0073	MEG_6146|Drugs|Aminoglycosides|Aminoglycoside-resistant_16S_ribosomal_subunit_protein|RRSC|RequiresSNPConfirmation	MEG_6146	Drugs	Aminoglycosides	Aminoglycoside-resistant_16S_ribosomal_subunit_protein	RRSC	1102	0.0414495
AcerB0073	MEG_6147|Drugs|Aminoglycosides|Aminoglycoside-resistant_16S_ribosomal_subunit_protein|RRSH|RequiresSNPConfirmation	MEG_6147	Drugs	Aminoglycosides	Aminoglycoside-resistant_16S_ribosomal_subunit_protein	RRSH	1341	0.050439
AcerB0073	MEG_6|Drugs|Aminoglycosides|Aminoglycoside-resistant_16S_ribosomal_subunit_protein|A16S|RequiresSNPConfirmation	MEG_6	Drugs	Aminoglycosides	Aminoglycoside-resistant_16S_ribosomal_subunit_protein	A16S	1202	0.0449484
AcerB0073	MEG_7041|Drugs|Tetracyclines|Tetracycline_resistance_MFS_efflux_pumps|TETB	MEG_7041	Drugs	Tetracyclines	Tetracycline_resistance_MFS_efflux_pumps	TETB	18	0.00086566
AcerB0073	MEG_7196|Drugs|Tetracyclines|Tetracycline_resistance_MFS_efflux_regulator|TETRM|RequiresSNPConfirmation	MEG_7196	Drugs	Tetracyclines	Tetracycline_resistance_MFS_efflux_regulator	TETRM	66	0.00610518
AcerB0073	MEG_7301|Drugs|Elfamycins|EF-Tu_inhibition|TUFAB|RequiresSNPConfirmation	MEG_7301	Drugs	Elfamycins	EF-Tu_inhibition	TUFAB	202	0.00952507
AcerB0073	MEG_7302|Drugs|Elfamycins|EF-Tu_inhibition|TUFAB|RequiresSNPConfirmation	MEG_7302	Drugs	Elfamycins	EF-Tu_inhibition	TUFAB	251	0.0122851
AcerB0073	MEG_7309|Drugs|Elfamycins|EF-Tu_inhibition|TUFAB|RequiresSNPConfirmation	MEG_7309	Drugs	Elfamycins	EF-Tu_inhibition	TUFAB	237	0.0148764
AcerB0073	MEG_7310|Drugs|Elfamycins|EF-Tu_inhibition|TUFAB|RequiresSNPConfirmation	MEG_7310	Drugs	Elfamycins	EF-Tu_inhibition	TUFAB	972	0.047574
AcerB0073	MEG_7312|Drugs|Elfamycins|EF-Tu_inhibition|TUFAB|RequiresSNPConfirmation	MEG_7312	Drugs	Elfamycins	EF-Tu_inhibition	TUFAB	948	0.0463994
AcerB0073	MEG_7317|Drugs|Elfamycins|EF-Tu_inhibition|TUFAB|RequiresSNPConfirmation	MEG_7317	Drugs	Elfamycins	EF-Tu_inhibition	TUFAB	273	0.0133618
AcerB0073	MEG_7|Drugs|Aminoglycosides|Aminoglycoside-resistant_16S_ribosomal_subunit_protein|A16S|RequiresSNPConfirmation	MEG_7	Drugs	Aminoglycosides	Aminoglycoside-resistant_16S_ribosomal_subunit_protein	A16S	899	0.0337703
AcerB0088	MEG_1490|Drugs|Cationic_antimicrobial_peptides|Cationic_peptide-resistant_16S_ribosomal_subunit_protein|CAP16S|RequiresSNPConfirmation	MEG_1490	Drugs	Cationic_antimicrobial_peptides	Cationic_peptide-resistant_16S_ribosomal_subunit_protein	CAP16S	307	0.040549
AcerB0088	MEG_2|Drugs|Aminoglycosides|Aminoglycoside-resistant_16S_ribosomal_subunit_protein|A16S|RequiresSNPConfirmation	MEG_2	Drugs	Aminoglycosides	Aminoglycoside-resistant_16S_ribosomal_subunit_protein	A16S	998	0.131646
AcerB0088	MEG_3977|Drugs|MLS|Macrolide-resistant_23S_rRNA_mutation|MLS23S|RequiresSNPConfirmation	MEG_3977	Drugs	MLS	Macrolide-resistant_23S_rRNA_mutation	MLS23S	3290	0.230741
AcerB0088	MEG_4|Drugs|Aminoglycosides|Aminoglycoside-resistant_16S_ribosomal_subunit_protein|A16S|RequiresSNPConfirmation	MEG_4	Drugs	Aminoglycosides	Aminoglycoside-resistant_16S_ribosomal_subunit_protein	A16S	337	0.0442531
AcerB0088	MEG_6143|Drugs|Tetracyclines|Tetracycline_resistance_ribosomal_protection_proteins|RPSJ|RequiresSNPConfirmation	MEG_6143	Drugs	Tetracyclines	Tetracycline_resistance_ribosomal_protection_proteins	RPSJ	22	0.0143613
AcerB0088	MEG_6146|Drugs|Aminoglycosides|Aminoglycoside-resistant_16S_ribosomal_subunit_protein|RRSC|RequiresSNPConfirmation	MEG_6146	Drugs	Aminoglycosides	Aminoglycoside-resistant_16S_ribosomal_subunit_protein	RRSC	342	0.0451718
AcerB0088	MEG_6147|Drugs|Aminoglycosides|Aminoglycoside-resistant_16S_ribosomal_subunit_protein|RRSH|RequiresSNPConfirmation	MEG_6147	Drugs	Aminoglycosides	Aminoglycoside-resistant_16S_ribosomal_subunit_protein	RRSH	516	0.068154
AcerB0088	MEG_6|Drugs|Aminoglycosides|Aminoglycoside-resistant_16S_ribosomal_subunit_protein|A16S|RequiresSNPConfirmation	MEG_6	Drugs	Aminoglycosides	Aminoglycoside-resistant_16S_ribosomal_subunit_protein	A16S	857	0.112537
AcerB0088	MEG_7312|Drugs|Elfamycins|EF-Tu_inhibition|TUFAB|RequiresSNPConfirmation	MEG_7312	Drugs	Elfamycins	EF-Tu_inhibition	TUFAB	484	0.0831865
AcerB0088	MEG_7|Drugs|Aminoglycosides|Aminoglycoside-resistant_16S_ribosomal_subunit_protein|A16S|RequiresSNPConfirmation	MEG_7	Drugs	Aminoglycosides	Aminoglycoside-resistant_16S_ribosomal_subunit_protein	A16S	651	0.0858736
AcerB0091	MEG_1490|Drugs|Cationic_antimicrobial_peptides|Cationic_peptide-resistant_16S_ribosomal_subunit_protein|CAP16S|RequiresSNPConfirmation	MEG_1490	Drugs	Cationic_antimicrobial_peptides	Cationic_peptide-resistant_16S_ribosomal_subunit_protein	CAP16S	824	0.0370943
AcerB0091	MEG_2|Drugs|Aminoglycosides|Aminoglycoside-resistant_16S_ribosomal_subunit_protein|A16S|RequiresSNPConfirmation	MEG_2	Drugs	Aminoglycosides	Aminoglycoside-resistant_16S_ribosomal_subunit_protein	A16S	1718	0.0772397
AcerB0091	MEG_3977|Drugs|MLS|Macrolide-resistant_23S_rRNA_mutation|MLS23S|RequiresSNPConfirmation	MEG_3977	Drugs	MLS	Macrolide-resistant_23S_rRNA_mutation	MLS23S	3948	0.0943725
AcerB0091	MEG_4|Drugs|Aminoglycosides|Aminoglycoside-resistant_16S_ribosomal_subunit_protein|A16S|RequiresSNPConfirmation	MEG_4	Drugs	Aminoglycosides	Aminoglycoside-resistant_16S_ribosomal_subunit_protein	A16S	671	0.0300314
AcerB0091	MEG_6143|Drugs|Tetracyclines|Tetracycline_resistance_ribosomal_protection_proteins|RPSJ|RequiresSNPConfirmation	MEG_6143	Drugs	Tetracyclines	Tetracycline_resistance_ribosomal_protection_proteins	RPSJ	9	0.00200241
AcerB0091	MEG_6146|Drugs|Aminoglycosides|Aminoglycoside-resistant_16S_ribosomal_subunit_protein|RRSC|RequiresSNPConfirmation	MEG_6146	Drugs	Aminoglycosides	Aminoglycoside-resistant_16S_ribosomal_subunit_protein	RRSC	804	0.036194
AcerB0091	MEG_6147|Drugs|Aminoglycosides|Aminoglycoside-resistant_16S_ribosomal_subunit_protein|RRSH|RequiresSNPConfirmation	MEG_6147	Drugs	Aminoglycosides	Aminoglycoside-resistant_16S_ribosomal_subunit_protein	RRSH	1088	0.0489789
AcerB0091	MEG_6|Drugs|Aminoglycosides|Aminoglycoside-resistant_16S_ribosomal_subunit_protein|A16S|RequiresSNPConfirmation	MEG_6	Drugs	Aminoglycosides	Aminoglycoside-resistant_16S_ribosomal_subunit_protein	A16S	1176	0.0526333
AcerB0091	MEG_7070|Drugs|Tetracyclines|Tetracycline_resistance_MFS_efflux_pumps|TETD	MEG_7070	Drugs	Tetracyclines	Tetracycline_resistance_MFS_efflux_pumps	TETD	21	0.00349581
AcerB0091	MEG_7196|Drugs|Tetracyclines|Tetracycline_resistance_MFS_efflux_regulator|TETRM|RequiresSNPConfirmation	MEG_7196	Drugs	Tetracyclines	Tetracycline_resistance_MFS_efflux_regulator	TETRM	21	0.00232497
AcerB0091	MEG_7310|Drugs|Elfamycins|EF-Tu_inhibition|TUFAB|RequiresSNPConfirmation	MEG_7310	Drugs	Elfamycins	EF-Tu_inhibition	TUFAB	1043	0.0610985
AcerB0091	MEG_7312|Drugs|Elfamycins|EF-Tu_inhibition|TUFAB|RequiresSNPConfirmation	MEG_7312	Drugs	Elfamycins	EF-Tu_inhibition	TUFAB	940	0.0550648
AcerB0091	MEG_7|Drugs|Aminoglycosides|Aminoglycoside-resistant_16S_ribosomal_subunit_protein|A16S|RequiresSNPConfirmation	MEG_7	Drugs	Aminoglycosides	Aminoglycoside-resistant_16S_ribosomal_subunit_protein	A16S	1189	0.0534564
AcerB0094	MEG_1019|Drugs|Aminoglycosides|Aminoglycoside_O-phosphotransferases|APH3-DPRIME	MEG_1019	Drugs	Aminoglycosides	Aminoglycoside_O-phosphotransferases	APH3-DPRIME	82	0.00984153
AcerB0094	MEG_1045|Drugs|Aminoglycosides|Aminoglycoside_O-phosphotransferases|APH3-DPRIME	MEG_1045	Drugs	Aminoglycosides	Aminoglycoside_O-phosphotransferases	APH3-DPRIME	28	0.00346084
AcerB0094	MEG_1053|Drugs|Aminoglycosides|Aminoglycoside_O-phosphotransferases|APH3-DPRIME	MEG_1053	Drugs	Aminoglycosides	Aminoglycoside_O-phosphotransferases	APH3-DPRIME	17	0.00210122
AcerB0094	MEG_1054|Drugs|Aminoglycosides|Aminoglycoside_O-phosphotransferases|APH3-DPRIME	MEG_1054	Drugs	Aminoglycosides	Aminoglycoside_O-phosphotransferases	APH3-DPRIME	22	0.00271923
AcerB0094	MEG_1055|Drugs|Aminoglycosides|Aminoglycoside_O-phosphotransferases|APH3-DPRIME	MEG_1055	Drugs	Aminoglycosides	Aminoglycoside_O-phosphotransferases	APH3-DPRIME	25	0.00309003
AcerB0094	MEG_1057|Drugs|Aminoglycosides|Aminoglycoside_O-phosphotransferases|APH3-DPRIME	MEG_1057	Drugs	Aminoglycosides	Aminoglycoside_O-phosphotransferases	APH3-DPRIME	54	0.00667447
AcerB0094	MEG_1058|Drugs|Aminoglycosides|Aminoglycoside_O-phosphotransferases|APH3-DPRIME	MEG_1058	Drugs	Aminoglycosides	Aminoglycoside_O-phosphotransferases	APH3-DPRIME	16	0.00323172
AcerB0094	MEG_1490|Drugs|Cationic_antimicrobial_peptides|Cationic_peptide-resistant_16S_ribosomal_subunit_protein|CAP16S|RequiresSNPConfirmation	MEG_1490	Drugs	Cationic_antimicrobial_peptides	Cationic_peptide-resistant_16S_ribosomal_subunit_protein	CAP16S	632	0.0407298
AcerB0094	MEG_2|Drugs|Aminoglycosides|Aminoglycoside-resistant_16S_ribosomal_subunit_protein|A16S|RequiresSNPConfirmation	MEG_2	Drugs	Aminoglycosides	Aminoglycoside-resistant_16S_ribosomal_subunit_protein	A16S	1541	0.0991823
AcerB0094	MEG_3977|Drugs|MLS|Macrolide-resistant_23S_rRNA_mutation|MLS23S|RequiresSNPConfirmation	MEG_3977	Drugs	MLS	Macrolide-resistant_23S_rRNA_mutation	MLS23S	3832	0.131132
AcerB0094	MEG_4|Drugs|Aminoglycosides|Aminoglycoside-resistant_16S_ribosomal_subunit_protein|A16S|RequiresSNPConfirmation	MEG_4	Drugs	Aminoglycosides	Aminoglycoside-resistant_16S_ribosomal_subunit_protein	A16S	375	0.0240269
AcerB0094	MEG_6146|Drugs|Aminoglycosides|Aminoglycoside-resistant_16S_ribosomal_subunit_protein|RRSC|RequiresSNPConfirmation	MEG_6146	Drugs	Aminoglycosides	Aminoglycoside-resistant_16S_ribosomal_subunit_protein	RRSC	614	0.0395697
AcerB0094	MEG_6147|Drugs|Aminoglycosides|Aminoglycoside-resistant_16S_ribosomal_subunit_protein|RRSH|RequiresSNPConfirmation	MEG_6147	Drugs	Aminoglycosides	Aminoglycoside-resistant_16S_ribosomal_subunit_protein	RRSH	910	0.0586457
AcerB0094	MEG_6617|Drugs|Sulfonamides|Sulfonamide-resistant_dihydropteroate_synthases|SULII	MEG_6617	Drugs	Sulfonamides	Sulfonamide-resistant_dihydropteroate_synthases	SULII	24	0.00292281
AcerB0094	MEG_6622|Drugs|Sulfonamides|Sulfonamide-resistant_dihydropteroate_synthases|SULII	MEG_6622	Drugs	Sulfonamides	Sulfonamide-resistant_dihydropteroate_synthases	SULII	24	0.00292281
AcerB0094	MEG_6626|Drugs|Sulfonamides|Sulfonamide-resistant_dihydropteroate_synthases|SULII	MEG_6626	Drugs	Sulfonamides	Sulfonamide-resistant_dihydropteroate_synthases	SULII	21	0.00255746
AcerB0094	MEG_6627|Drugs|Sulfonamides|Sulfonamide-resistant_dihydropteroate_synthases|SULII	MEG_6627	Drugs	Sulfonamides	Sulfonamide-resistant_dihydropteroate_synthases	SULII	19	0.00221612
AcerB0094	MEG_6629|Drugs|Sulfonamides|Sulfonamide-resistant_dihydropteroate_synthases|SULII	MEG_6629	Drugs	Sulfonamides	Sulfonamide-resistant_dihydropteroate_synthases	SULII	16	0.00194854
AcerB0094	MEG_6634|Drugs|Sulfonamides|Sulfonamide-resistant_dihydropteroate_synthases|SULII	MEG_6634	Drugs	Sulfonamides	Sulfonamide-resistant_dihydropteroate_synthases	SULII	17	0.00206274
AcerB0094	MEG_6637|Drugs|Sulfonamides|Sulfonamide-resistant_dihydropteroate_synthases|SULII	MEG_6637	Drugs	Sulfonamides	Sulfonamide-resistant_dihydropteroate_synthases	SULII	20	0.00243567
AcerB0094	MEG_6638|Drugs|Sulfonamides|Sulfonamide-resistant_dihydropteroate_synthases|SULII	MEG_6638	Drugs	Sulfonamides	Sulfonamide-resistant_dihydropteroate_synthases	SULII	20	0.00243567
AcerB0094	MEG_6810|Drugs|betalactams|Class_A_betalactamases|TEM	MEG_6810	Drugs	betalactams	Class_A_betalactamases	TEM	9	0.00103877
AcerB0094	MEG_6905|Drugs|betalactams|Class_A_betalactamases|TEM	MEG_6905	Drugs	betalactams	Class_A_betalactamases	TEM	24	0.00233825
AcerB0094	MEG_6918|Drugs|betalactams|Class_A_betalactamases|TEM	MEG_6918	Drugs	betalactams	Class_A_betalactamases	TEM	24	0.00226282
AcerB0094	MEG_6|Drugs|Aminoglycosides|Aminoglycoside-resistant_16S_ribosomal_subunit_protein|A16S|RequiresSNPConfirmation	MEG_6	Drugs	Aminoglycosides	Aminoglycoside-resistant_16S_ribosomal_subunit_protein	A16S	1125	0.0720808
AcerB0094	MEG_7037|Drugs|Tetracyclines|Tetracycline_resistance_MFS_efflux_pumps|TETB	MEG_7037	Drugs	Tetracyclines	Tetracycline_resistance_MFS_efflux_pumps	TETB	50	0.00412004
AcerB0094	MEG_7038|Drugs|Tetracyclines|Tetracycline_resistance_MFS_efflux_pumps|TETB	MEG_7038	Drugs	Tetracyclines	Tetracycline_resistance_MFS_efflux_pumps	TETB	66	0.00543846
AcerB0094	MEG_7039|Drugs|Tetracyclines|Tetracycline_resistance_MFS_efflux_pumps|TETB	MEG_7039	Drugs	Tetracyclines	Tetracycline_resistance_MFS_efflux_pumps	TETB	46	0.00379044
AcerB0094	MEG_7040|Drugs|Tetracyclines|Tetracycline_resistance_MFS_efflux_pumps|TETB	MEG_7040	Drugs	Tetracyclines	Tetracycline_resistance_MFS_efflux_pumps	TETB	67	0.00552086
AcerB0094	MEG_7041|Drugs|Tetracyclines|Tetracycline_resistance_MFS_efflux_pumps|TETB	MEG_7041	Drugs	Tetracyclines	Tetracycline_resistance_MFS_efflux_pumps	TETB	77	0.00634487
AcerB0094	MEG_7042|Drugs|Tetracyclines|Tetracycline_resistance_MFS_efflux_pumps|TETB	MEG_7042	Drugs	Tetracyclines	Tetracycline_resistance_MFS_efflux_pumps	TETB	108	0.00889929
AcerB0094	MEG_7043|Drugs|Tetracyclines|Tetracycline_resistance_MFS_efflux_pumps|TETB	MEG_7043	Drugs	Tetracyclines	Tetracycline_resistance_MFS_efflux_pumps	TETB	68	0.00560326
AcerB0094	MEG_7044|Drugs|Tetracyclines|Tetracycline_resistance_MFS_efflux_pumps|TETB	MEG_7044	Drugs	Tetracyclines	Tetracycline_resistance_MFS_efflux_pumps	TETB	81	0.00667447
AcerB0094	MEG_7045|Drugs|Tetracyclines|Tetracycline_resistance_MFS_efflux_pumps|TETB	MEG_7045	Drugs	Tetracyclines	Tetracycline_resistance_MFS_efflux_pumps	TETB	93	0.00766328
AcerB0094	MEG_7046|Drugs|Tetracyclines|Tetracycline_resistance_MFS_efflux_pumps|TETB	MEG_7046	Drugs	Tetracyclines	Tetracycline_resistance_MFS_efflux_pumps	TETB	80	0.00657571
AcerB0094	MEG_7047|Drugs|Tetracyclines|Tetracycline_resistance_MFS_efflux_pumps|TETB	MEG_7047	Drugs	Tetracyclines	Tetracycline_resistance_MFS_efflux_pumps	TETB	65	0.00535606
AcerB0094	MEG_7048|Drugs|Tetracyclines|Tetracycline_resistance_MFS_efflux_pumps|TETB	MEG_7048	Drugs	Tetracyclines	Tetracycline_resistance_MFS_efflux_pumps	TETB	79	0.00650967
AcerB0094	MEG_7052|Drugs|Tetracyclines|Tetracycline_resistance_MFS_efflux_pumps|TETB	MEG_7052	Drugs	Tetracyclines	Tetracycline_resistance_MFS_efflux_pumps	TETB	96	0.00791048
AcerB0094	MEG_7070|Drugs|Tetracyclines|Tetracycline_resistance_MFS_efflux_pumps|TETD	MEG_7070	Drugs	Tetracyclines	Tetracycline_resistance_MFS_efflux_pumps	TETD	266	0.0633906
AcerB0094	MEG_7196|Drugs|Tetracyclines|Tetracycline_resistance_MFS_efflux_regulator|TETRM|RequiresSNPConfirmation	MEG_7196	Drugs	Tetracyclines	Tetracycline_resistance_MFS_efflux_regulator	TETRM	428	0.0678352
AcerB0094	MEG_7310|Drugs|Elfamycins|EF-Tu_inhibition|TUFAB|RequiresSNPConfirmation	MEG_7310	Drugs	Elfamycins	EF-Tu_inhibition	TUFAB	942	0.0789972
AcerB0094	MEG_7312|Drugs|Elfamycins|EF-Tu_inhibition|TUFAB|RequiresSNPConfirmation	MEG_7312	Drugs	Elfamycins	EF-Tu_inhibition	TUFAB	837	0.0701918
AcerB0094	MEG_7|Drugs|Aminoglycosides|Aminoglycoside-resistant_16S_ribosomal_subunit_protein|A16S|RequiresSNPConfirmation	MEG_7	Drugs	Aminoglycosides	Aminoglycoside-resistant_16S_ribosomal_subunit_protein	A16S	698	0.0449249
AcerB0455	MEG_1490|Drugs|Cationic_antimicrobial_peptides|Cationic_peptide-resistant_16S_ribosomal_subunit_protein|CAP16S|RequiresSNPConfirmation	MEG_1490	Drugs	Cationic_antimicrobial_peptides	Cationic_peptide-resistant_16S_ribosomal_subunit_protein	CAP16S	791	0.0266188
AcerB0455	MEG_2|Drugs|Aminoglycosides|Aminoglycoside-resistant_16S_ribosomal_subunit_protein|A16S|RequiresSNPConfirmation	MEG_2	Drugs	Aminoglycosides	Aminoglycoside-resistant_16S_ribosomal_subunit_protein	A16S	1436	0.0482619
AcerB0455	MEG_3977|Drugs|MLS|Macrolide-resistant_23S_rRNA_mutation|MLS23S|RequiresSNPConfirmation	MEG_3977	Drugs	MLS	Macrolide-resistant_23S_rRNA_mutation	MLS23S	3664	0.065472
AcerB0455	MEG_4|Drugs|Aminoglycosides|Aminoglycoside-resistant_16S_ribosomal_subunit_protein|A16S|RequiresSNPConfirmation	MEG_4	Drugs	Aminoglycosides	Aminoglycoside-resistant_16S_ribosomal_subunit_protein	A16S	513	0.0171634
AcerB0455	MEG_6093|Drugs|Rifampin|Rifampin-resistant_beta-subunit_of_RNA_polymerase_RpoB|RPOB|RequiresSNPConfirmation	MEG_6093	Drugs	Rifampin	Rifampin-resistant_beta-subunit_of_RNA_polymerase_RpoB	RPOB	787	0.0116749
AcerB0455	MEG_6146|Drugs|Aminoglycosides|Aminoglycoside-resistant_16S_ribosomal_subunit_protein|RRSC|RequiresSNPConfirmation	MEG_6146	Drugs	Aminoglycosides	Aminoglycoside-resistant_16S_ribosomal_subunit_protein	RRSC	778	0.0261814
AcerB0455	MEG_6147|Drugs|Aminoglycosides|Aminoglycoside-resistant_16S_ribosomal_subunit_protein|RRSH|RequiresSNPConfirmation	MEG_6147	Drugs	Aminoglycosides	Aminoglycoside-resistant_16S_ribosomal_subunit_protein	RRSH	901	0.0303206
AcerB0455	MEG_6|Drugs|Aminoglycosides|Aminoglycoside-resistant_16S_ribosomal_subunit_protein|A16S|RequiresSNPConfirmation	MEG_6	Drugs	Aminoglycosides	Aminoglycoside-resistant_16S_ribosomal_subunit_protein	A16S	921	0.0308138
AcerB0455	MEG_7310|Drugs|Elfamycins|EF-Tu_inhibition|TUFAB|RequiresSNPConfirmation	MEG_7310	Drugs	Elfamycins	EF-Tu_inhibition	TUFAB	709	0.0310474
AcerB0455	MEG_7312|Drugs|Elfamycins|EF-Tu_inhibition|TUFAB|RequiresSNPConfirmation	MEG_7312	Drugs	Elfamycins	EF-Tu_inhibition	TUFAB	772	0.0338062
AcerB0455	MEG_7|Drugs|Aminoglycosides|Aminoglycoside-resistant_16S_ribosomal_subunit_protein|A16S|RequiresSNPConfirmation	MEG_7	Drugs	Aminoglycosides	Aminoglycoside-resistant_16S_ribosomal_subunit_protein	A16S	819	0.0275254
AcerB0464	MEG_1490|Drugs|Cationic_antimicrobial_peptides|Cationic_peptide-resistant_16S_ribosomal_subunit_protein|CAP16S|RequiresSNPConfirmation	MEG_1490	Drugs	Cationic_antimicrobial_peptides	Cationic_peptide-resistant_16S_ribosomal_subunit_protein	CAP16S	1589	0.0949458
AcerB0464	MEG_2|Drugs|Aminoglycosides|Aminoglycoside-resistant_16S_ribosomal_subunit_protein|A16S|RequiresSNPConfirmation	MEG_2	Drugs	Aminoglycosides	Aminoglycoside-resistant_16S_ribosomal_subunit_protein	A16S	1784	0.106459
AcerB0464	MEG_3977|Drugs|MLS|Macrolide-resistant_23S_rRNA_mutation|MLS23S|RequiresSNPConfirmation	MEG_3977	Drugs	MLS	Macrolide-resistant_23S_rRNA_mutation	MLS23S	4579	0.145281
AcerB0464	MEG_6099|Drugs|Rifampin|Rifampin-resistant_beta-subunit_of_RNA_polymerase_RpoB|RPOB|RequiresSNPConfirmation	MEG_6099	Drugs	Rifampin	Rifampin-resistant_beta-subunit_of_RNA_polymerase_RpoB	RPOB	695	0.0157645
AcerB0464	MEG_6107|Drugs|Rifampin|Rifampin-resistant_beta-subunit_of_RNA_polymerase_RpoB|RPOB|RequiresSNPConfirmation	MEG_6107	Drugs	Rifampin	Rifampin-resistant_beta-subunit_of_RNA_polymerase_RpoB	RPOB	895	0.0204674
AcerB0464	MEG_6108|Drugs|Rifampin|Rifampin-resistant_beta-subunit_of_RNA_polymerase_RpoB|RPOB|RequiresSNPConfirmation	MEG_6108	Drugs	Rifampin	Rifampin-resistant_beta-subunit_of_RNA_polymerase_RpoB	RPOB	1161	0.0262765
AcerB0464	MEG_6146|Drugs|Aminoglycosides|Aminoglycoside-resistant_16S_ribosomal_subunit_protein|RRSC|RequiresSNPConfirmation	MEG_6146	Drugs	Aminoglycosides	Aminoglycoside-resistant_16S_ribosomal_subunit_protein	RRSC	1230	0.0734948
AcerB0464	MEG_6147|Drugs|Aminoglycosides|Aminoglycoside-resistant_16S_ribosomal_subunit_protein|RRSH|RequiresSNPConfirmation	MEG_6147	Drugs	Aminoglycosides	Aminoglycoside-resistant_16S_ribosomal_subunit_protein	RRSH	1573	0.0939897
AcerB0464	MEG_7309|Drugs|Elfamycins|EF-Tu_inhibition|TUFAB|RequiresSNPConfirmation	MEG_7309	Drugs	Elfamycins	EF-Tu_inhibition	TUFAB	246	0.0245301
AcerB0464	MEG_7317|Drugs|Elfamycins|EF-Tu_inhibition|TUFAB|RequiresSNPConfirmation	MEG_7317	Drugs	Elfamycins	EF-Tu_inhibition	TUFAB	671	0.0521723
AcerB0496	MEG_1490|Drugs|Cationic_antimicrobial_peptides|Cationic_peptide-resistant_16S_ribosomal_subunit_protein|CAP16S|RequiresSNPConfirmation	MEG_1490	Drugs	Cationic_antimicrobial_peptides	Cationic_peptide-resistant_16S_ribosomal_subunit_protein	CAP16S	1319	0.197917
AcerB0496	MEG_2|Drugs|Aminoglycosides|Aminoglycoside-resistant_16S_ribosomal_subunit_protein|A16S|RequiresSNPConfirmation	MEG_2	Drugs	Aminoglycosides	Aminoglycoside-resistant_16S_ribosomal_subunit_protein	A16S	1585	0.237522
AcerB0496	MEG_3244|Drugs|Aminocoumarins|Aminocoumarin-resistant_DNA_topoisomerases|GYRBA|RequiresSNPConfirmation	MEG_3244	Drugs	Aminocoumarins	Aminocoumarin-resistant_DNA_topoisomerases	GYRBA	626	0.0599763
AcerB0496	MEG_3977|Drugs|MLS|Macrolide-resistant_23S_rRNA_mutation|MLS23S|RequiresSNPConfirmation	MEG_3977	Drugs	MLS	Macrolide-resistant_23S_rRNA_mutation	MLS23S	4978	0.396626
AcerB0496	MEG_6099|Drugs|Rifampin|Rifampin-resistant_beta-subunit_of_RNA_polymerase_RpoB|RPOB|RequiresSNPConfirmation	MEG_6099	Drugs	Rifampin	Rifampin-resistant_beta-subunit_of_RNA_polymerase_RpoB	RPOB	436	0.0248353
AcerB0496	MEG_6107|Drugs|Rifampin|Rifampin-resistant_beta-subunit_of_RNA_polymerase_RpoB|RPOB|RequiresSNPConfirmation	MEG_6107	Drugs	Rifampin	Rifampin-resistant_beta-subunit_of_RNA_polymerase_RpoB	RPOB	723	0.0415206
AcerB0496	MEG_6108|Drugs|Rifampin|Rifampin-resistant_beta-subunit_of_RNA_polymerase_RpoB|RPOB|RequiresSNPConfirmation	MEG_6108	Drugs	Rifampin	Rifampin-resistant_beta-subunit_of_RNA_polymerase_RpoB	RPOB	617	0.0350676
AcerB0496	MEG_6146|Drugs|Aminoglycosides|Aminoglycoside-resistant_16S_ribosomal_subunit_protein|RRSC|RequiresSNPConfirmation	MEG_6146	Drugs	Aminoglycosides	Aminoglycoside-resistant_16S_ribosomal_subunit_protein	RRSC	1094	0.164156
AcerB0496	MEG_6147|Drugs|Aminoglycosides|Aminoglycoside-resistant_16S_ribosomal_subunit_protein|RRSH|RequiresSNPConfirmation	MEG_6147	Drugs	Aminoglycosides	Aminoglycoside-resistant_16S_ribosomal_subunit_protein	RRSH	1517	0.227627
AcerB0496	MEG_6|Drugs|Aminoglycosides|Aminoglycoside-resistant_16S_ribosomal_subunit_protein|A16S|RequiresSNPConfirmation	MEG_6	Drugs	Aminoglycosides	Aminoglycoside-resistant_16S_ribosomal_subunit_protein	A16S	402	0.0599704
AcerB0496	MEG_7301|Drugs|Elfamycins|EF-Tu_inhibition|TUFAB|RequiresSNPConfirmation	MEG_7301	Drugs	Elfamycins	EF-Tu_inhibition	TUFAB	134	0.0252071
AcerB0496	MEG_7302|Drugs|Elfamycins|EF-Tu_inhibition|TUFAB|RequiresSNPConfirmation	MEG_7302	Drugs	Elfamycins	EF-Tu_inhibition	TUFAB	183	0.0357318
AcerB0496	MEG_7309|Drugs|Elfamycins|EF-Tu_inhibition|TUFAB|RequiresSNPConfirmation	MEG_7309	Drugs	Elfamycins	EF-Tu_inhibition	TUFAB	325	0.081383
AcerB0496	MEG_7312|Drugs|Elfamycins|EF-Tu_inhibition|TUFAB|RequiresSNPConfirmation	MEG_7312	Drugs	Elfamycins	EF-Tu_inhibition	TUFAB	252	0.0492045
AcerB0496	MEG_7317|Drugs|Elfamycins|EF-Tu_inhibition|TUFAB|RequiresSNPConfirmation	MEG_7317	Drugs	Elfamycins	EF-Tu_inhibition	TUFAB	402	0.0784929
AcerB0496	MEG_7330|Drugs|Fosfomycin|Fosfomycin_target_mutation|UHPT|RequiresSNPConfirmation	MEG_7330	Drugs	Fosfomycin	Fosfomycin_target_mutation	UHPT	262	0.0435496
AcerB0496	MEG_7|Drugs|Aminoglycosides|Aminoglycoside-resistant_16S_ribosomal_subunit_protein|A16S|RequiresSNPConfirmation	MEG_7	Drugs	Aminoglycosides	Aminoglycoside-resistant_16S_ribosomal_subunit_protein	A16S	131	0.0196312
AcerB0631	MEG_2|Drugs|Aminoglycosides|Aminoglycoside-resistant_16S_ribosomal_subunit_protein|A16S|RequiresSNPConfirmation	MEG_2	Drugs	Aminoglycosides	Aminoglycoside-resistant_16S_ribosomal_subunit_protein	A16S	249	0.0264473
AcerB0631	MEG_3977|Drugs|MLS|Macrolide-resistant_23S_rRNA_mutation|MLS23S|RequiresSNPConfirmation	MEG_3977	Drugs	MLS	Macrolide-resistant_23S_rRNA_mutation	MLS23S	256	0.0144568
AcerB0631	MEG_6146|Drugs|Aminoglycosides|Aminoglycoside-resistant_16S_ribosomal_subunit_protein|RRSC|RequiresSNPConfirmation	MEG_6146	Drugs	Aminoglycosides	Aminoglycoside-resistant_16S_ribosomal_subunit_protein	RRSC	229	0.0243546
AcerB0631	MEG_6147|Drugs|Aminoglycosides|Aminoglycoside-resistant_16S_ribosomal_subunit_protein|RRSH|RequiresSNPConfirmation	MEG_6147	Drugs	Aminoglycosides	Aminoglycoside-resistant_16S_ribosomal_subunit_protein	RRSH	234	0.0248863
AcerB0670	MEG_2844|Drugs|MLS|23S_rRNA_methyltransferases|ERMR	MEG_2844	Drugs	MLS	23S_rRNA_methyltransferases	ERMR	62	0.0110699
AcerB0670	MEG_2846|Drugs|MLS|23S_rRNA_methyltransferases|ERMT	MEG_2846	Drugs	MLS	23S_rRNA_methyltransferases	ERMT	61	0.0108913
AcerB0670	MEG_2848|Drugs|MLS|23S_rRNA_methyltransferases|ERMT	MEG_2848	Drugs	MLS	23S_rRNA_methyltransferases	ERMT	48	0.00857023
AcerB0670	MEG_2|Drugs|Aminoglycosides|Aminoglycoside-resistant_16S_ribosomal_subunit_protein|A16S|RequiresSNPConfirmation	MEG_2	Drugs	Aminoglycosides	Aminoglycoside-resistant_16S_ribosomal_subunit_protein	A16S	658	0.0559265
AcerB0670	MEG_3977|Drugs|MLS|Macrolide-resistant_23S_rRNA_mutation|MLS23S|RequiresSNPConfirmation	MEG_3977	Drugs	MLS	Macrolide-resistant_23S_rRNA_mutation	MLS23S	1590	0.0718521
AcerB0670	MEG_6146|Drugs|Aminoglycosides|Aminoglycoside-resistant_16S_ribosomal_subunit_protein|RRSC|RequiresSNPConfirmation	MEG_6146	Drugs	Aminoglycosides	Aminoglycoside-resistant_16S_ribosomal_subunit_protein	RRSC	307	0.0261272
AcerB0670	MEG_6147|Drugs|Aminoglycosides|Aminoglycoside-resistant_16S_ribosomal_subunit_protein|RRSH|RequiresSNPConfirmation	MEG_6147	Drugs	Aminoglycosides	Aminoglycoside-resistant_16S_ribosomal_subunit_protein	RRSH	332	0.0282548
AcerB0670	MEG_7103|Drugs|Tetracyclines|Tetracycline_resistance_ribosomal_protection_proteins|TETM	MEG_7103	Drugs	Tetracyclines	Tetracycline_resistance_ribosomal_protection_proteins	TETM	113	0.00772353
AcerB0670	MEG_7104|Drugs|Tetracyclines|Tetracycline_resistance_ribosomal_protection_proteins|TETM	MEG_7104	Drugs	Tetracyclines	Tetracycline_resistance_ribosomal_protection_proteins	TETM	134	0.00915888
AcerB0670	MEG_7109|Drugs|Tetracyclines|Tetracycline_resistance_ribosomal_protection_proteins|TETM	MEG_7109	Drugs	Tetracyclines	Tetracycline_resistance_ribosomal_protection_proteins	TETM	165	0.0112777
AcerB0670	MEG_7111|Drugs|Tetracyclines|Tetracycline_resistance_ribosomal_protection_proteins|TETM	MEG_7111	Drugs	Tetracyclines	Tetracycline_resistance_ribosomal_protection_proteins	TETM	670	0.0457944
AcerB0670	MEG_7116|Drugs|Tetracyclines|Tetracycline_resistance_ribosomal_protection_proteins|TETM	MEG_7116	Drugs	Tetracyclines	Tetracycline_resistance_ribosomal_protection_proteins	TETM	194	0.0132599
AcerB0670	MEG_7125|Drugs|Tetracyclines|Tetracycline_resistance_ribosomal_protection_proteins|TETM	MEG_7125	Drugs	Tetracyclines	Tetracycline_resistance_ribosomal_protection_proteins	TETM	221	0.0151053
AcerB0670	MEG_7128|Drugs|Tetracyclines|Tetracycline_resistance_ribosomal_protection_proteins|TETM	MEG_7128	Drugs	Tetracyclines	Tetracycline_resistance_ribosomal_protection_proteins	TETM	141	0.00963733
AcerB0670	MEG_7131|Drugs|Tetracyclines|Tetracycline_resistance_ribosomal_protection_proteins|TETM	MEG_7131	Drugs	Tetracyclines	Tetracycline_resistance_ribosomal_protection_proteins	TETM	412	0.0281601
AcerB0670	MEG_7132|Drugs|Tetracyclines|Tetracycline_resistance_ribosomal_protection_proteins|TETM	MEG_7132	Drugs	Tetracyclines	Tetracycline_resistance_ribosomal_protection_proteins	TETM	438	0.0299372
AcerB0670	MEG_7135|Drugs|Tetracyclines|Tetracycline_resistance_ribosomal_protection_proteins|TETM	MEG_7135	Drugs	Tetracyclines	Tetracycline_resistance_ribosomal_protection_proteins	TETM	124	0.00847538
AcerB0670	MEG_7140|Drugs|Tetracyclines|Tetracycline_resistance_ribosomal_protection_proteins|TETM	MEG_7140	Drugs	Tetracyclines	Tetracycline_resistance_ribosomal_protection_proteins	TETM	89	0.00608313
AcerB0670	MEG_7145|Drugs|Tetracyclines|Tetracycline_resistance_ribosomal_protection_proteins|TETM	MEG_7145	Drugs	Tetracyclines	Tetracycline_resistance_ribosomal_protection_proteins	TETM	351	0.0239908
AcerB0670	MEG_7312|Drugs|Elfamycins|EF-Tu_inhibition|TUFAB|RequiresSNPConfirmation	MEG_7312	Drugs	Elfamycins	EF-Tu_inhibition	TUFAB	188	0.0208199
AcerB0673	MEG_1019|Drugs|Aminoglycosides|Aminoglycoside_O-phosphotransferases|APH3-DPRIME	MEG_1019	Drugs	Aminoglycosides	Aminoglycoside_O-phosphotransferases	APH3-DPRIME	276	0.0220142
AcerB0673	MEG_1045|Drugs|Aminoglycosides|Aminoglycoside_O-phosphotransferases|APH3-DPRIME	MEG_1045	Drugs	Aminoglycosides	Aminoglycoside_O-phosphotransferases	APH3-DPRIME	111	0.00911781
AcerB0673	MEG_1046|Drugs|Aminoglycosides|Aminoglycoside_O-phosphotransferases|APH3-DPRIME	MEG_1046	Drugs	Aminoglycosides	Aminoglycoside_O-phosphotransferases	APH3-DPRIME	84	0.00689997
AcerB0673	MEG_1053|Drugs|Aminoglycosides|Aminoglycoside_O-phosphotransferases|APH3-DPRIME	MEG_1053	Drugs	Aminoglycosides	Aminoglycoside_O-phosphotransferases	APH3-DPRIME	115	0.00944638
AcerB0673	MEG_1054|Drugs|Aminoglycosides|Aminoglycoside_O-phosphotransferases|APH3-DPRIME	MEG_1054	Drugs	Aminoglycosides	Aminoglycoside_O-phosphotransferases	APH3-DPRIME	113	0.0092821
AcerB0673	MEG_1055|Drugs|Aminoglycosides|Aminoglycoside_O-phosphotransferases|APH3-DPRIME	MEG_1055	Drugs	Aminoglycosides	Aminoglycoside_O-phosphotransferases	APH3-DPRIME	138	0.0113357
AcerB0673	MEG_1057|Drugs|Aminoglycosides|Aminoglycoside_O-phosphotransferases|APH3-DPRIME	MEG_1057	Drugs	Aminoglycosides	Aminoglycoside_O-phosphotransferases	APH3-DPRIME	191	0.0156892
AcerB0673	MEG_1058|Drugs|Aminoglycosides|Aminoglycoside_O-phosphotransferases|APH3-DPRIME	MEG_1058	Drugs	Aminoglycosides	Aminoglycoside_O-phosphotransferases	APH3-DPRIME	95	0.0127521
AcerB0673	MEG_1490|Drugs|Cationic_antimicrobial_peptides|Cationic_peptide-resistant_16S_ribosomal_subunit_protein|CAP16S|RequiresSNPConfirmation	MEG_1490	Drugs	Cationic_antimicrobial_peptides	Cationic_peptide-resistant_16S_ribosomal_subunit_protein	CAP16S	490	0.0209863
AcerB0673	MEG_2844|Drugs|MLS|23S_rRNA_methyltransferases|ERMR	MEG_2844	Drugs	MLS	23S_rRNA_methyltransferases	ERMR	17	0.00152751
AcerB0673	MEG_2|Drugs|Aminoglycosides|Aminoglycoside-resistant_16S_ribosomal_subunit_protein|A16S|RequiresSNPConfirmation	MEG_2	Drugs	Aminoglycosides	Aminoglycoside-resistant_16S_ribosomal_subunit_protein	A16S	1135	0.0485481
AcerB0673	MEG_3977|Drugs|MLS|Macrolide-resistant_23S_rRNA_mutation|MLS23S|RequiresSNPConfirmation	MEG_3977	Drugs	MLS	Macrolide-resistant_23S_rRNA_mutation	MLS23S	3084	0.0701361
AcerB0673	MEG_4|Drugs|Aminoglycosides|Aminoglycoside-resistant_16S_ribosomal_subunit_protein|A16S|RequiresSNPConfirmation	MEG_4	Drugs	Aminoglycosides	Aminoglycoside-resistant_16S_ribosomal_subunit_protein	A16S	601	0.0255909
AcerB0673	MEG_6146|Drugs|Aminoglycosides|Aminoglycoside-resistant_16S_ribosomal_subunit_protein|RRSC|RequiresSNPConfirmation	MEG_6146	Drugs	Aminoglycosides	Aminoglycoside-resistant_16S_ribosomal_subunit_protein	RRSC	512	0.0219285
AcerB0673	MEG_6147|Drugs|Aminoglycosides|Aminoglycoside-resistant_16S_ribosomal_subunit_protein|RRSH|RequiresSNPConfirmation	MEG_6147	Drugs	Aminoglycosides	Aminoglycoside-resistant_16S_ribosomal_subunit_protein	RRSH	621	0.0265969
AcerB0673	MEG_6582|Drugs|Sulfonamides|Sulfonamide-resistant_dihydropteroate_synthases|SULI	MEG_6582	Drugs	Sulfonamides	Sulfonamide-resistant_dihydropteroate_synthases	SULI	47	0.00380392
AcerB0673	MEG_6617|Drugs|Sulfonamides|Sulfonamide-resistant_dihydropteroate_synthases|SULII	MEG_6617	Drugs	Sulfonamides	Sulfonamide-resistant_dihydropteroate_synthases	SULII	82	0.00663663
AcerB0673	MEG_6618|Drugs|Sulfonamides|Sulfonamide-resistant_dihydropteroate_synthases|SULII	MEG_6618	Drugs	Sulfonamides	Sulfonamide-resistant_dihydropteroate_synthases	SULII	54	0.00437046
AcerB0673	MEG_6619|Drugs|Sulfonamides|Sulfonamide-resistant_dihydropteroate_synthases|SULII	MEG_6619	Drugs	Sulfonamides	Sulfonamide-resistant_dihydropteroate_synthases	SULII	30	0.00242803
AcerB0673	MEG_6621|Drugs|Sulfonamides|Sulfonamide-resistant_dihydropteroate_synthases|SULII	MEG_6621	Drugs	Sulfonamides	Sulfonamide-resistant_dihydropteroate_synthases	SULII	54	0.00437046
AcerB0673	MEG_6622|Drugs|Sulfonamides|Sulfonamide-resistant_dihydropteroate_synthases|SULII	MEG_6622	Drugs	Sulfonamides	Sulfonamide-resistant_dihydropteroate_synthases	SULII	71	0.00574635
AcerB0673	MEG_6624|Drugs|Sulfonamides|Sulfonamide-resistant_dihydropteroate_synthases|SULII	MEG_6624	Drugs	Sulfonamides	Sulfonamide-resistant_dihydropteroate_synthases	SULII	66	0.00534167
AcerB0673	MEG_6625|Drugs|Sulfonamides|Sulfonamide-resistant_dihydropteroate_synthases|SULII	MEG_6625	Drugs	Sulfonamides	Sulfonamide-resistant_dihydropteroate_synthases	SULII	68	0.00550354
AcerB0673	MEG_6626|Drugs|Sulfonamides|Sulfonamide-resistant_dihydropteroate_synthases|SULII	MEG_6626	Drugs	Sulfonamides	Sulfonamide-resistant_dihydropteroate_synthases	SULII	46	0.00372298
AcerB0673	MEG_6627|Drugs|Sulfonamides|Sulfonamide-resistant_dihydropteroate_synthases|SULII	MEG_6627	Drugs	Sulfonamides	Sulfonamide-resistant_dihydropteroate_synthases	SULII	71	0.00550354
AcerB0673	MEG_6628|Drugs|Sulfonamides|Sulfonamide-resistant_dihydropteroate_synthases|SULII	MEG_6628	Drugs	Sulfonamides	Sulfonamide-resistant_dihydropteroate_synthases	SULII	56	0.00453233
AcerB0673	MEG_6629|Drugs|Sulfonamides|Sulfonamide-resistant_dihydropteroate_synthases|SULII	MEG_6629	Drugs	Sulfonamides	Sulfonamide-resistant_dihydropteroate_synthases	SULII	65	0.00526074
AcerB0673	MEG_6630|Drugs|Sulfonamides|Sulfonamide-resistant_dihydropteroate_synthases|SULII	MEG_6630	Drugs	Sulfonamides	Sulfonamide-resistant_dihydropteroate_synthases	SULII	62	0.00480591
AcerB0673	MEG_6632|Drugs|Sulfonamides|Sulfonamide-resistant_dihydropteroate_synthases|SULII	MEG_6632	Drugs	Sulfonamides	Sulfonamide-resistant_dihydropteroate_synthases	SULII	52	0.00420859
AcerB0673	MEG_6633|Drugs|Sulfonamides|Sulfonamide-resistant_dihydropteroate_synthases|SULII	MEG_6633	Drugs	Sulfonamides	Sulfonamide-resistant_dihydropteroate_synthases	SULII	83	0.00643372
AcerB0673	MEG_6634|Drugs|Sulfonamides|Sulfonamide-resistant_dihydropteroate_synthases|SULII	MEG_6634	Drugs	Sulfonamides	Sulfonamide-resistant_dihydropteroate_synthases	SULII	68	0.00548338
AcerB0673	MEG_6636|Drugs|Sulfonamides|Sulfonamide-resistant_dihydropteroate_synthases|SULII	MEG_6636	Drugs	Sulfonamides	Sulfonamide-resistant_dihydropteroate_synthases	SULII	54	0.00435445
AcerB0673	MEG_6637|Drugs|Sulfonamides|Sulfonamide-resistant_dihydropteroate_synthases|SULII	MEG_6637	Drugs	Sulfonamides	Sulfonamide-resistant_dihydropteroate_synthases	SULII	71	0.00574635
AcerB0673	MEG_6638|Drugs|Sulfonamides|Sulfonamide-resistant_dihydropteroate_synthases|SULII	MEG_6638	Drugs	Sulfonamides	Sulfonamide-resistant_dihydropteroate_synthases	SULII	48	0.00388485
AcerB0673	MEG_6701|Drugs|betalactams|Class_A_betalactamases|TEM	MEG_6701	Drugs	betalactams	Class_A_betalactamases	TEM	16	0.00122727
AcerB0673	MEG_6740|Drugs|betalactams|Class_A_betalactamases|TEM	MEG_6740	Drugs	betalactams	Class_A_betalactamases	TEM	28	0.00214772
AcerB0673	MEG_6744|Drugs|betalactams|Class_A_betalactamases|TEM	MEG_6744	Drugs	betalactams	Class_A_betalactamases	TEM	12	0.000920453
AcerB0673	MEG_6827|Drugs|betalactams|Class_A_betalactamases|TEM	MEG_6827	Drugs	betalactams	Class_A_betalactamases	TEM	16	0.00122727
AcerB0673	MEG_6828|Drugs|betalactams|Class_A_betalactamases|TEM	MEG_6828	Drugs	betalactams	Class_A_betalactamases	TEM	11	0.000843749
AcerB0673	MEG_6863|Drugs|betalactams|Class_A_betalactamases|TEM	MEG_6863	Drugs	betalactams	Class_A_betalactamases	TEM	14	0.00107386
AcerB0673	MEG_6864|Drugs|betalactams|Class_A_betalactamases|TEM	MEG_6864	Drugs	betalactams	Class_A_betalactamases	TEM	14	0.00107386
AcerB0673	MEG_6867|Drugs|betalactams|Class_A_betalactamases|TEM	MEG_6867	Drugs	betalactams	Class_A_betalactamases	TEM	218	0.0128777
AcerB0673	MEG_6879|Drugs|betalactams|Class_A_betalactamases|TEM	MEG_6879	Drugs	betalactams	Class_A_betalactamases	TEM	32	0.00193709
AcerB0673	MEG_6880|Drugs|betalactams|Class_A_betalactamases|TEM	MEG_6880	Drugs	betalactams	Class_A_betalactamases	TEM	56	0.00335302
AcerB0673	MEG_6894|Drugs|betalactams|Class_A_betalactamases|TEM	MEG_6894	Drugs	betalactams	Class_A_betalactamases	TEM	20	0.00141874
AcerB0673	MEG_6905|Drugs|betalactams|Class_A_betalactamases|TEM	MEG_6905	Drugs	betalactams	Class_A_betalactamases	TEM	33	0.00213667
AcerB0673	MEG_6949|Drugs|betalactams|Class_A_betalactamases|TEM	MEG_6949	Drugs	betalactams	Class_A_betalactamases	TEM	15	0.00115057
AcerB0673	MEG_6|Drugs|Aminoglycosides|Aminoglycoside-resistant_16S_ribosomal_subunit_protein|A16S|RequiresSNPConfirmation	MEG_6	Drugs	Aminoglycosides	Aminoglycoside-resistant_16S_ribosomal_subunit_protein	A16S	699	0.0297638
AcerB0673	MEG_7103|Drugs|Tetracyclines|Tetracycline_resistance_ribosomal_protection_proteins|TETM	MEG_7103	Drugs	Tetracyclines	Tetracycline_resistance_ribosomal_protection_proteins	TETM	171	0.00588191
AcerB0673	MEG_7104|Drugs|Tetracyclines|Tetracycline_resistance_ribosomal_protection_proteins|TETM	MEG_7104	Drugs	Tetracyclines	Tetracycline_resistance_ribosomal_protection_proteins	TETM	228	0.00784255
AcerB0673	MEG_7105|Drugs|Tetracyclines|Tetracycline_resistance_ribosomal_protection_proteins|TETM	MEG_7105	Drugs	Tetracyclines	Tetracycline_resistance_ribosomal_protection_proteins	TETM	207	0.00712021
AcerB0673	MEG_7108|Drugs|Tetracyclines|Tetracycline_resistance_ribosomal_protection_proteins|TETM	MEG_7108	Drugs	Tetracyclines	Tetracycline_resistance_ribosomal_protection_proteins	TETM	190	0.00653546
AcerB0673	MEG_7109|Drugs|Tetracyclines|Tetracycline_resistance_ribosomal_protection_proteins|TETM	MEG_7109	Drugs	Tetracyclines	Tetracycline_resistance_ribosomal_protection_proteins	TETM	276	0.00949361
AcerB0673	MEG_7111|Drugs|Tetracyclines|Tetracycline_resistance_ribosomal_protection_proteins|TETM	MEG_7111	Drugs	Tetracyclines	Tetracycline_resistance_ribosomal_protection_proteins	TETM	952	0.0327461
AcerB0673	MEG_7116|Drugs|Tetracyclines|Tetracycline_resistance_ribosomal_protection_proteins|TETM	MEG_7116	Drugs	Tetracyclines	Tetracycline_resistance_ribosomal_protection_proteins	TETM	299	0.0102847
AcerB0673	MEG_7121|Drugs|Tetracyclines|Tetracycline_resistance_ribosomal_protection_proteins|TETM	MEG_7121	Drugs	Tetracyclines	Tetracycline_resistance_ribosomal_protection_proteins	TETM	216	0.00742978
AcerB0673	MEG_7125|Drugs|Tetracyclines|Tetracycline_resistance_ribosomal_protection_proteins|TETM	MEG_7125	Drugs	Tetracyclines	Tetracycline_resistance_ribosomal_protection_proteins	TETM	389	0.0133805
AcerB0673	MEG_7127|Drugs|Tetracyclines|Tetracycline_resistance_ribosomal_protection_proteins|TETM	MEG_7127	Drugs	Tetracyclines	Tetracycline_resistance_ribosomal_protection_proteins	TETM	220	0.00756737
AcerB0673	MEG_7128|Drugs|Tetracyclines|Tetracycline_resistance_ribosomal_protection_proteins|TETM	MEG_7128	Drugs	Tetracyclines	Tetracycline_resistance_ribosomal_protection_proteins	TETM	227	0.00780815
AcerB0673	MEG_7131|Drugs|Tetracyclines|Tetracycline_resistance_ribosomal_protection_proteins|TETM	MEG_7131	Drugs	Tetracyclines	Tetracycline_resistance_ribosomal_protection_proteins	TETM	675	0.0232181
AcerB0673	MEG_7132|Drugs|Tetracyclines|Tetracycline_resistance_ribosomal_protection_proteins|TETM	MEG_7132	Drugs	Tetracyclines	Tetracycline_resistance_ribosomal_protection_proteins	TETM	709	0.0243876
AcerB0673	MEG_7140|Drugs|Tetracyclines|Tetracycline_resistance_ribosomal_protection_proteins|TETM	MEG_7140	Drugs	Tetracyclines	Tetracycline_resistance_ribosomal_protection_proteins	TETM	159	0.00546915
AcerB0673	MEG_7145|Drugs|Tetracyclines|Tetracycline_resistance_ribosomal_protection_proteins|TETM	MEG_7145	Drugs	Tetracyclines	Tetracycline_resistance_ribosomal_protection_proteins	TETM	552	0.0189872
AcerB0673	MEG_7183|Drugs|Tetracyclines|Tetracycline_resistance_ribosomal_protection_proteins|TETQ	MEG_7183	Drugs	Tetracyclines	Tetracycline_resistance_ribosomal_protection_proteins	TETQ	1560	0.0534924
AcerB0673	MEG_7310|Drugs|Elfamycins|EF-Tu_inhibition|TUFAB|RequiresSNPConfirmation	MEG_7310	Drugs	Elfamycins	EF-Tu_inhibition	TUFAB	438	0.0244107
AcerB0673	MEG_7312|Drugs|Elfamycins|EF-Tu_inhibition|TUFAB|RequiresSNPConfirmation	MEG_7312	Drugs	Elfamycins	EF-Tu_inhibition	TUFAB	394	0.0219584
AcerB0673	MEG_7|Drugs|Aminoglycosides|Aminoglycoside-resistant_16S_ribosomal_subunit_protein|A16S|RequiresSNPConfirmation	MEG_7	Drugs	Aminoglycosides	Aminoglycoside-resistant_16S_ribosomal_subunit_protein	A16S	974	0.0416615
AcerB0745	MEG_1019|Drugs|Aminoglycosides|Aminoglycoside_O-phosphotransferases|APH3-DPRIME	MEG_1019	Drugs	Aminoglycosides	Aminoglycoside_O-phosphotransferases	APH3-DPRIME	365	0.0401972
AcerB0745	MEG_1045|Drugs|Aminoglycosides|Aminoglycoside_O-phosphotransferases|APH3-DPRIME	MEG_1045	Drugs	Aminoglycosides	Aminoglycoside_O-phosphotransferases	APH3-DPRIME	171	0.0193942
AcerB0745	MEG_1046|Drugs|Aminoglycosides|Aminoglycoside_O-phosphotransferases|APH3-DPRIME	MEG_1046	Drugs	Aminoglycosides	Aminoglycoside_O-phosphotransferases	APH3-DPRIME	101	0.0114551
AcerB0745	MEG_1053|Drugs|Aminoglycosides|Aminoglycoside_O-phosphotransferases|APH3-DPRIME	MEG_1053	Drugs	Aminoglycosides	Aminoglycoside_O-phosphotransferases	APH3-DPRIME	140	0.0158783
AcerB0745	MEG_1054|Drugs|Aminoglycosides|Aminoglycoside_O-phosphotransferases|APH3-DPRIME	MEG_1054	Drugs	Aminoglycosides	Aminoglycoside_O-phosphotransferases	APH3-DPRIME	104	0.0117953
AcerB0745	MEG_1055|Drugs|Aminoglycosides|Aminoglycoside_O-phosphotransferases|APH3-DPRIME	MEG_1055	Drugs	Aminoglycosides	Aminoglycoside_O-phosphotransferases	APH3-DPRIME	181	0.0205284
AcerB0745	MEG_1057|Drugs|Aminoglycosides|Aminoglycoside_O-phosphotransferases|APH3-DPRIME	MEG_1057	Drugs	Aminoglycosides	Aminoglycoside_O-phosphotransferases	APH3-DPRIME	221	0.0250651
AcerB0745	MEG_1058|Drugs|Aminoglycosides|Aminoglycoside_O-phosphotransferases|APH3-DPRIME	MEG_1058	Drugs	Aminoglycosides	Aminoglycoside_O-phosphotransferases	APH3-DPRIME	89	0.0164952
AcerB0745	MEG_1490|Drugs|Cationic_antimicrobial_peptides|Cationic_peptide-resistant_16S_ribosomal_subunit_protein|CAP16S|RequiresSNPConfirmation	MEG_1490	Drugs	Cationic_antimicrobial_peptides	Cationic_peptide-resistant_16S_ribosomal_subunit_protein	CAP16S	795	0.0470127
AcerB0745	MEG_1578|Drugs|Phenicol|Chloramphenicol_acetyltransferases|CATA	MEG_1578	Drugs	Phenicol	Chloramphenicol_acetyltransferases	CATA	83	0.0114675
AcerB0745	MEG_1580|Drugs|Phenicol|Chloramphenicol_acetyltransferases|CATA	MEG_1580	Drugs	Phenicol	Chloramphenicol_acetyltransferases	CATA	68	0.00939502
AcerB0745	MEG_1584|Drugs|Phenicol|Chloramphenicol_acetyltransferases|CATA	MEG_1584	Drugs	Phenicol	Chloramphenicol_acetyltransferases	CATA	134	0.0185137
AcerB0745	MEG_1587|Drugs|Phenicol|Chloramphenicol_acetyltransferases|CATA	MEG_1587	Drugs	Phenicol	Chloramphenicol_acetyltransferases	CATA	109	0.0150597
AcerB0745	MEG_1592|Drugs|Phenicol|Chloramphenicol_acetyltransferases|CATA	MEG_1592	Drugs	Phenicol	Chloramphenicol_acetyltransferases	CATA	67	0.00925686
AcerB0745	MEG_1593|Drugs|Phenicol|Chloramphenicol_acetyltransferases|CATA	MEG_1593	Drugs	Phenicol	Chloramphenicol_acetyltransferases	CATA	207	0.0281307
AcerB0745	MEG_2|Drugs|Aminoglycosides|Aminoglycoside-resistant_16S_ribosomal_subunit_protein|A16S|RequiresSNPConfirmation	MEG_2	Drugs	Aminoglycosides	Aminoglycoside-resistant_16S_ribosomal_subunit_protein	A16S	1468	0.0866985
AcerB0745	MEG_3977|Drugs|MLS|Macrolide-resistant_23S_rRNA_mutation|MLS23S|RequiresSNPConfirmation	MEG_3977	Drugs	MLS	Macrolide-resistant_23S_rRNA_mutation	MLS23S	3749	0.11772
AcerB0745	MEG_6093|Drugs|Rifampin|Rifampin-resistant_beta-subunit_of_RNA_polymerase_RpoB|RPOB|RequiresSNPConfirmation	MEG_6093	Drugs	Rifampin	Rifampin-resistant_beta-subunit_of_RNA_polymerase_RpoB	RPOB	597	0.0155628
AcerB0745	MEG_6146|Drugs|Aminoglycosides|Aminoglycoside-resistant_16S_ribosomal_subunit_protein|RRSC|RequiresSNPConfirmation	MEG_6146	Drugs	Aminoglycosides	Aminoglycoside-resistant_16S_ribosomal_subunit_protein	RRSC	824	0.0487277
AcerB0745	MEG_6147|Drugs|Aminoglycosides|Aminoglycoside-resistant_16S_ribosomal_subunit_protein|RRSH|RequiresSNPConfirmation	MEG_6147	Drugs	Aminoglycosides	Aminoglycoside-resistant_16S_ribosomal_subunit_protein	RRSH	871	0.051507
AcerB0745	MEG_6582|Drugs|Sulfonamides|Sulfonamide-resistant_dihydropteroate_synthases|SULI	MEG_6582	Drugs	Sulfonamides	Sulfonamide-resistant_dihydropteroate_synthases	SULI	54	0.00603443
AcerB0745	MEG_6617|Drugs|Sulfonamides|Sulfonamide-resistant_dihydropteroate_synthases|SULII	MEG_6617	Drugs	Sulfonamides	Sulfonamide-resistant_dihydropteroate_synthases	SULII	120	0.0134098
AcerB0745	MEG_6618|Drugs|Sulfonamides|Sulfonamide-resistant_dihydropteroate_synthases|SULII	MEG_6618	Drugs	Sulfonamides	Sulfonamide-resistant_dihydropteroate_synthases	SULII	60	0.00670492
AcerB0745	MEG_6621|Drugs|Sulfonamides|Sulfonamide-resistant_dihydropteroate_synthases|SULII	MEG_6621	Drugs	Sulfonamides	Sulfonamide-resistant_dihydropteroate_synthases	SULII	71	0.00793416
AcerB0745	MEG_6622|Drugs|Sulfonamides|Sulfonamide-resistant_dihydropteroate_synthases|SULII	MEG_6622	Drugs	Sulfonamides	Sulfonamide-resistant_dihydropteroate_synthases	SULII	82	0.00916339
AcerB0745	MEG_6624|Drugs|Sulfonamides|Sulfonamide-resistant_dihydropteroate_synthases|SULII	MEG_6624	Drugs	Sulfonamides	Sulfonamide-resistant_dihydropteroate_synthases	SULII	106	0.0118454
AcerB0745	MEG_6625|Drugs|Sulfonamides|Sulfonamide-resistant_dihydropteroate_synthases|SULII	MEG_6625	Drugs	Sulfonamides	Sulfonamide-resistant_dihydropteroate_synthases	SULII	98	0.0109514
AcerB0745	MEG_6626|Drugs|Sulfonamides|Sulfonamide-resistant_dihydropteroate_synthases|SULII	MEG_6626	Drugs	Sulfonamides	Sulfonamide-resistant_dihydropteroate_synthases	SULII	97	0.0108396
AcerB0745	MEG_6627|Drugs|Sulfonamides|Sulfonamide-resistant_dihydropteroate_synthases|SULII	MEG_6627	Drugs	Sulfonamides	Sulfonamide-resistant_dihydropteroate_synthases	SULII	94	0.0100605
AcerB0745	MEG_6628|Drugs|Sulfonamides|Sulfonamide-resistant_dihydropteroate_synthases|SULII	MEG_6628	Drugs	Sulfonamides	Sulfonamide-resistant_dihydropteroate_synthases	SULII	65	0.00726367
AcerB0745	MEG_6629|Drugs|Sulfonamides|Sulfonamide-resistant_dihydropteroate_synthases|SULII	MEG_6629	Drugs	Sulfonamides	Sulfonamide-resistant_dihydropteroate_synthases	SULII	76	0.0084929
AcerB0745	MEG_6630|Drugs|Sulfonamides|Sulfonamide-resistant_dihydropteroate_synthases|SULII	MEG_6630	Drugs	Sulfonamides	Sulfonamide-resistant_dihydropteroate_synthases	SULII	99	0.0105957
AcerB0745	MEG_6632|Drugs|Sulfonamides|Sulfonamide-resistant_dihydropteroate_synthases|SULII	MEG_6632	Drugs	Sulfonamides	Sulfonamide-resistant_dihydropteroate_synthases	SULII	95	0.0106161
AcerB0745	MEG_6633|Drugs|Sulfonamides|Sulfonamide-resistant_dihydropteroate_synthases|SULII	MEG_6633	Drugs	Sulfonamides	Sulfonamide-resistant_dihydropteroate_synthases	SULII	69	0.00738486
AcerB0745	MEG_6634|Drugs|Sulfonamides|Sulfonamide-resistant_dihydropteroate_synthases|SULII	MEG_6634	Drugs	Sulfonamides	Sulfonamide-resistant_dihydropteroate_synthases	SULII	91	0.0101319
AcerB0745	MEG_6636|Drugs|Sulfonamides|Sulfonamide-resistant_dihydropteroate_synthases|SULII	MEG_6636	Drugs	Sulfonamides	Sulfonamide-resistant_dihydropteroate_synthases	SULII	73	0.00812778
AcerB0745	MEG_6637|Drugs|Sulfonamides|Sulfonamide-resistant_dihydropteroate_synthases|SULII	MEG_6637	Drugs	Sulfonamides	Sulfonamide-resistant_dihydropteroate_synthases	SULII	74	0.00826941
AcerB0745	MEG_6638|Drugs|Sulfonamides|Sulfonamide-resistant_dihydropteroate_synthases|SULII	MEG_6638	Drugs	Sulfonamides	Sulfonamide-resistant_dihydropteroate_synthases	SULII	62	0.00692842
AcerB0745	MEG_6664|Drugs|betalactams|Class_A_betalactamases|TEM	MEG_6664	Drugs	betalactams	Class_A_betalactamases	TEM	23	0.00243589
AcerB0745	MEG_6689|Drugs|betalactams|Class_A_betalactamases|TEM	MEG_6689	Drugs	betalactams	Class_A_betalactamases	TEM	16	0.00169453
AcerB0745	MEG_6691|Drugs|betalactams|Class_A_betalactamases|TEM	MEG_6691	Drugs	betalactams	Class_A_betalactamases	TEM	14	0.00148271
AcerB0745	MEG_6719|Drugs|betalactams|Class_A_betalactamases|TEM	MEG_6719	Drugs	betalactams	Class_A_betalactamases	TEM	22	0.00232998
AcerB0745	MEG_6740|Drugs|betalactams|Class_A_betalactamases|TEM	MEG_6740	Drugs	betalactams	Class_A_betalactamases	TEM	29	0.00307134
AcerB0745	MEG_6743|Drugs|betalactams|Class_A_betalactamases|TEM	MEG_6743	Drugs	betalactams	Class_A_betalactamases	TEM	30	0.00317725
AcerB0745	MEG_6751|Drugs|betalactams|Class_A_betalactamases|TEM	MEG_6751	Drugs	betalactams	Class_A_betalactamases	TEM	19	0.00201226
AcerB0745	MEG_6754|Drugs|betalactams|Class_A_betalactamases|TEM	MEG_6754	Drugs	betalactams	Class_A_betalactamases	TEM	30	0.00358064
AcerB0745	MEG_6759|Drugs|betalactams|Class_A_betalactamases|TEM	MEG_6759	Drugs	betalactams	Class_A_betalactamases	TEM	31	0.00328315
AcerB0745	MEG_6783|Drugs|betalactams|Class_A_betalactamases|TEM	MEG_6783	Drugs	betalactams	Class_A_betalactamases	TEM	24	0.0025418
AcerB0745	MEG_6794|Drugs|betalactams|Class_A_betalactamases|TEM	MEG_6794	Drugs	betalactams	Class_A_betalactamases	TEM	18	0.00190635
AcerB0745	MEG_6796|Drugs|betalactams|Class_A_betalactamases|TEM	MEG_6796	Drugs	betalactams	Class_A_betalactamases	TEM	20	0.00211816
AcerB0745	MEG_6798|Drugs|betalactams|Class_A_betalactamases|TEM	MEG_6798	Drugs	betalactams	Class_A_betalactamases	TEM	13	0.00137681
AcerB0745	MEG_6825|Drugs|betalactams|Class_A_betalactamases|TEM	MEG_6825	Drugs	betalactams	Class_A_betalactamases	TEM	19	0.00201226
AcerB0745	MEG_6826|Drugs|betalactams|Class_A_betalactamases|TEM	MEG_6826	Drugs	betalactams	Class_A_betalactamases	TEM	18	0.00190635
AcerB0745	MEG_6836|Drugs|betalactams|Class_A_betalactamases|TEM	MEG_6836	Drugs	betalactams	Class_A_betalactamases	TEM	18	0.00190635
AcerB0745	MEG_6864|Drugs|betalactams|Class_A_betalactamases|TEM	MEG_6864	Drugs	betalactams	Class_A_betalactamases	TEM	15	0.00158862
AcerB0745	MEG_6867|Drugs|betalactams|Class_A_betalactamases|TEM	MEG_6867	Drugs	betalactams	Class_A_betalactamases	TEM	269	0.0219403
AcerB0745	MEG_6875|Drugs|betalactams|Class_A_betalactamases|TEM	MEG_6875	Drugs	betalactams	Class_A_betalactamases	TEM	392	0.0281903
AcerB0745	MEG_6878|Drugs|betalactams|Class_A_betalactamases|TEM	MEG_6878	Drugs	betalactams	Class_A_betalactamases	TEM	24	0.00200411
AcerB0745	MEG_6879|Drugs|betalactams|Class_A_betalactamases|TEM	MEG_6879	Drugs	betalactams	Class_A_betalactamases	TEM	48	0.00401189
AcerB0745	MEG_6881|Drugs|betalactams|Class_A_betalactamases|TEM	MEG_6881	Drugs	betalactams	Class_A_betalactamases	TEM	55	0.00454695
AcerB0745	MEG_6884|Drugs|betalactams|Class_A_betalactamases|TEM	MEG_6884	Drugs	betalactams	Class_A_betalactamases	TEM	71	0.00598362
AcerB0745	MEG_6889|Drugs|betalactams|Class_A_betalactamases|TEM	MEG_6889	Drugs	betalactams	Class_A_betalactamases	TEM	23	0.00194194
AcerB0745	MEG_6891|Drugs|betalactams|Class_A_betalactamases|TEM	MEG_6891	Drugs	betalactams	Class_A_betalactamases	TEM	27	0.00225462
AcerB0745	MEG_6894|Drugs|betalactams|Class_A_betalactamases|TEM	MEG_6894	Drugs	betalactams	Class_A_betalactamases	TEM	30	0.00293836
AcerB0745	MEG_6905|Drugs|betalactams|Class_A_betalactamases|TEM	MEG_6905	Drugs	betalactams	Class_A_betalactamases	TEM	51	0.00455935
AcerB0745	MEG_6918|Drugs|betalactams|Class_A_betalactamases|TEM	MEG_6918	Drugs	betalactams	Class_A_betalactamases	TEM	70	0.00605606
AcerB0745	MEG_6927|Drugs|betalactams|Class_A_betalactamases|TEM	MEG_6927	Drugs	betalactams	Class_A_betalactamases	TEM	99	0.00785684
AcerB0745	MEG_6929|Drugs|betalactams|Class_A_betalactamases|TEM	MEG_6929	Drugs	betalactams	Class_A_betalactamases	TEM	22	0.00181878
AcerB0745	MEG_6938|Drugs|betalactams|Class_A_betalactamases|TEM	MEG_6938	Drugs	betalactams	Class_A_betalactamases	TEM	40	0.00383945
AcerB0745	MEG_6939|Drugs|betalactams|Class_A_betalactamases|TEM	MEG_6939	Drugs	betalactams	Class_A_betalactamases	TEM	23	0.00189801
AcerB0745	MEG_6949|Drugs|betalactams|Class_A_betalactamases|TEM	MEG_6949	Drugs	betalactams	Class_A_betalactamases	TEM	34	0.00360088
AcerB0745	MEG_6951|Drugs|betalactams|Class_A_betalactamases|TEM	MEG_6951	Drugs	betalactams	Class_A_betalactamases	TEM	24	0.0025155
AcerB0745	MEG_6|Drugs|Aminoglycosides|Aminoglycoside-resistant_16S_ribosomal_subunit_protein|A16S|RequiresSNPConfirmation	MEG_6	Drugs	Aminoglycosides	Aminoglycoside-resistant_16S_ribosomal_subunit_protein	A16S	1039	0.0610853
AcerB0745	MEG_7037|Drugs|Tetracyclines|Tetracycline_resistance_MFS_efflux_pumps|TETB	MEG_7037	Drugs	Tetracyclines	Tetracycline_resistance_MFS_efflux_pumps	TETB	109	0.00824161
AcerB0745	MEG_7038|Drugs|Tetracyclines|Tetracycline_resistance_MFS_efflux_pumps|TETB	MEG_7038	Drugs	Tetracyclines	Tetracycline_resistance_MFS_efflux_pumps	TETB	163	0.0123246
AcerB0745	MEG_7039|Drugs|Tetracyclines|Tetracycline_resistance_MFS_efflux_pumps|TETB	MEG_7039	Drugs	Tetracyclines	Tetracycline_resistance_MFS_efflux_pumps	TETB	91	0.00688061
AcerB0745	MEG_7040|Drugs|Tetracyclines|Tetracycline_resistance_MFS_efflux_pumps|TETB	MEG_7040	Drugs	Tetracyclines	Tetracycline_resistance_MFS_efflux_pumps	TETB	161	0.0121734
AcerB0745	MEG_7041|Drugs|Tetracyclines|Tetracycline_resistance_MFS_efflux_pumps|TETB	MEG_7041	Drugs	Tetracyclines	Tetracycline_resistance_MFS_efflux_pumps	TETB	241	0.0182223
AcerB0745	MEG_7042|Drugs|Tetracyclines|Tetracycline_resistance_MFS_efflux_pumps|TETB	MEG_7042	Drugs	Tetracyclines	Tetracycline_resistance_MFS_efflux_pumps	TETB	250	0.0189028
AcerB0745	MEG_7043|Drugs|Tetracyclines|Tetracycline_resistance_MFS_efflux_pumps|TETB	MEG_7043	Drugs	Tetracyclines	Tetracycline_resistance_MFS_efflux_pumps	TETB	199	0.0150466
AcerB0745	MEG_7044|Drugs|Tetracyclines|Tetracycline_resistance_MFS_efflux_pumps|TETB	MEG_7044	Drugs	Tetracyclines	Tetracycline_resistance_MFS_efflux_pumps	TETB	196	0.0148198
AcerB0745	MEG_7045|Drugs|Tetracyclines|Tetracycline_resistance_MFS_efflux_pumps|TETB	MEG_7045	Drugs	Tetracyclines	Tetracycline_resistance_MFS_efflux_pumps	TETB	254	0.0192052
AcerB0745	MEG_7046|Drugs|Tetracyclines|Tetracycline_resistance_MFS_efflux_pumps|TETB	MEG_7046	Drugs	Tetracyclines	Tetracycline_resistance_MFS_efflux_pumps	TETB	181	0.0136516
AcerB0745	MEG_7047|Drugs|Tetracyclines|Tetracycline_resistance_MFS_efflux_pumps|TETB	MEG_7047	Drugs	Tetracyclines	Tetracycline_resistance_MFS_efflux_pumps	TETB	173	0.0130807
AcerB0745	MEG_7048|Drugs|Tetracyclines|Tetracycline_resistance_MFS_efflux_pumps|TETB	MEG_7048	Drugs	Tetracyclines	Tetracycline_resistance_MFS_efflux_pumps	TETB	135	0.0102075
AcerB0745	MEG_7051|Drugs|Tetracyclines|Tetracycline_resistance_MFS_efflux_pumps|TETB	MEG_7051	Drugs	Tetracyclines	Tetracycline_resistance_MFS_efflux_pumps	TETB	148	0.0111904
AcerB0745	MEG_7052|Drugs|Tetracyclines|Tetracycline_resistance_MFS_efflux_pumps|TETB	MEG_7052	Drugs	Tetracyclines	Tetracycline_resistance_MFS_efflux_pumps	TETB	250	0.0189028
AcerB0745	MEG_7070|Drugs|Tetracyclines|Tetracycline_resistance_MFS_efflux_pumps|TETD	MEG_7070	Drugs	Tetracyclines	Tetracycline_resistance_MFS_efflux_pumps	TETD	488	0.106713
AcerB0745	MEG_7183|Drugs|Tetracyclines|Tetracycline_resistance_ribosomal_protection_proteins|TETQ	MEG_7183	Drugs	Tetracyclines	Tetracycline_resistance_ribosomal_protection_proteins	TETQ	572	0.0270815
AcerB0745	MEG_7196|Drugs|Tetracyclines|Tetracycline_resistance_MFS_efflux_regulator|TETRM|RequiresSNPConfirmation	MEG_7196	Drugs	Tetracyclines	Tetracycline_resistance_MFS_efflux_regulator	TETRM	783	0.113875
AcerB0745	MEG_7310|Drugs|Elfamycins|EF-Tu_inhibition|TUFAB|RequiresSNPConfirmation	MEG_7310	Drugs	Elfamycins	EF-Tu_inhibition	TUFAB	754	0.0580211
AcerB0745	MEG_7312|Drugs|Elfamycins|EF-Tu_inhibition|TUFAB|RequiresSNPConfirmation	MEG_7312	Drugs	Elfamycins	EF-Tu_inhibition	TUFAB	947	0.0728726
AcerB0751	MEG_3977|Drugs|MLS|Macrolide-resistant_23S_rRNA_mutation|MLS23S|RequiresSNPConfirmation	MEG_3977	Drugs	MLS	Macrolide-resistant_23S_rRNA_mutation	MLS23S	139	0.00433677
AcerB0751	MEG_6093|Drugs|Rifampin|Rifampin-resistant_beta-subunit_of_RNA_polymerase_RpoB|RPOB|RequiresSNPConfirmation	MEG_6093	Drugs	Rifampin	Rifampin-resistant_beta-subunit_of_RNA_polymerase_RpoB	RPOB	554	0.0143496
AcerB0751	MEG_6659|Drugs|betalactams|Class_A_betalactamases|TEM	MEG_6659	Drugs	betalactams	Class_A_betalactamases	TEM	136	0.0143115
AcerB0751	MEG_6789|Drugs|betalactams|Class_A_betalactamases|TEM	MEG_6789	Drugs	betalactams	Class_A_betalactamases	TEM	66	0.00694527
AcerB0751	MEG_6843|Drugs|betalactams|Class_A_betalactamases|TEM	MEG_6843	Drugs	betalactams	Class_A_betalactamases	TEM	127	0.0133644
AcerB0751	MEG_6879|Drugs|betalactams|Class_A_betalactamases|TEM	MEG_6879	Drugs	betalactams	Class_A_betalactamases	TEM	56	0.00465063
AcerB0751	MEG_6893|Drugs|betalactams|Class_A_betalactamases|TEM	MEG_6893	Drugs	betalactams	Class_A_betalactamases	TEM	33	0.00279695
AcerB0751	MEG_6899|Drugs|betalactams|Class_A_betalactamases|TEM	MEG_6899	Drugs	betalactams	Class_A_betalactamases	TEM	56	0.00589296
AcerB0751	MEG_6905|Drugs|betalactams|Class_A_betalactamases|TEM	MEG_6905	Drugs	betalactams	Class_A_betalactamases	TEM	35	0.00310897
AcerB0751	MEG_7211|Drugs|Tetracyclines|Tetracycline_resistance_ribosomal_protection_proteins|TETW	MEG_7211	Drugs	Tetracyclines	Tetracycline_resistance_ribosomal_protection_proteins	TETW	37	0.00174602
AcerB0751	MEG_7212|Drugs|Tetracyclines|Tetracycline_resistance_ribosomal_protection_proteins|TETW	MEG_7212	Drugs	Tetracyclines	Tetracycline_resistance_ribosomal_protection_proteins	TETW	48	0.00226511
AcerB0751	MEG_7214|Drugs|Tetracyclines|Tetracycline_resistance_ribosomal_protection_proteins|TETW	MEG_7214	Drugs	Tetracyclines	Tetracycline_resistance_ribosomal_protection_proteins	TETW	45	0.00212354
AcerB0751	MEG_7215|Drugs|Tetracyclines|Tetracycline_resistance_ribosomal_protection_proteins|TETW	MEG_7215	Drugs	Tetracyclines	Tetracycline_resistance_ribosomal_protection_proteins	TETW	73	0.00344485
AcerB0751	MEG_7217|Drugs|Tetracyclines|Tetracycline_resistance_ribosomal_protection_proteins|TETW	MEG_7217	Drugs	Tetracyclines	Tetracycline_resistance_ribosomal_protection_proteins	TETW	63	0.00297295
AcerB0958	MEG_1490|Drugs|Cationic_antimicrobial_peptides|Cationic_peptide-resistant_16S_ribosomal_subunit_protein|CAP16S|RequiresSNPConfirmation	MEG_1490	Drugs	Cationic_antimicrobial_peptides	Cationic_peptide-resistant_16S_ribosomal_subunit_protein	CAP16S	895	0.0288936
AcerB0958	MEG_2|Drugs|Aminoglycosides|Aminoglycoside-resistant_16S_ribosomal_subunit_protein|A16S|RequiresSNPConfirmation	MEG_2	Drugs	Aminoglycosides	Aminoglycoside-resistant_16S_ribosomal_subunit_protein	A16S	1607	0.0518122
AcerB0958	MEG_3610|Drugs|MLS|Lincosamide_nucleotidyltransferases|LNUC	MEG_3610	Drugs	MLS	Lincosamide_nucleotidyltransferases	LNUC	590	0.0593349
AcerB0958	MEG_3977|Drugs|MLS|Macrolide-resistant_23S_rRNA_mutation|MLS23S|RequiresSNPConfirmation	MEG_3977	Drugs	MLS	Macrolide-resistant_23S_rRNA_mutation	MLS23S	3871	0.0663575
AcerB0958	MEG_4|Drugs|Aminoglycosides|Aminoglycoside-resistant_16S_ribosomal_subunit_protein|A16S|RequiresSNPConfirmation	MEG_4	Drugs	Aminoglycosides	Aminoglycoside-resistant_16S_ribosomal_subunit_protein	A16S	877	0.0281482
AcerB0958	MEG_6143|Drugs|Tetracyclines|Tetracycline_resistance_ribosomal_protection_proteins|RPSJ|RequiresSNPConfirmation	MEG_6143	Drugs	Tetracyclines	Tetracycline_resistance_ribosomal_protection_proteins	RPSJ	46	0.0073395
AcerB0958	MEG_6146|Drugs|Aminoglycosides|Aminoglycoside-resistant_16S_ribosomal_subunit_protein|RRSC|RequiresSNPConfirmation	MEG_6146	Drugs	Aminoglycosides	Aminoglycoside-resistant_16S_ribosomal_subunit_protein	RRSC	893	0.0288291
AcerB0958	MEG_6147|Drugs|Aminoglycosides|Aminoglycoside-resistant_16S_ribosomal_subunit_protein|RRSH|RequiresSNPConfirmation	MEG_6147	Drugs	Aminoglycosides	Aminoglycoside-resistant_16S_ribosomal_subunit_protein	RRSH	1054	0.0340267
AcerB0958	MEG_6|Drugs|Aminoglycosides|Aminoglycoside-resistant_16S_ribosomal_subunit_protein|A16S|RequiresSNPConfirmation	MEG_6	Drugs	Aminoglycosides	Aminoglycoside-resistant_16S_ribosomal_subunit_protein	A16S	1039	0.0333478
AcerB0958	MEG_7310|Drugs|Elfamycins|EF-Tu_inhibition|TUFAB|RequiresSNPConfirmation	MEG_7310	Drugs	Elfamycins	EF-Tu_inhibition	TUFAB	902	0.0378924
AcerB0958	MEG_7312|Drugs|Elfamycins|EF-Tu_inhibition|TUFAB|RequiresSNPConfirmation	MEG_7312	Drugs	Elfamycins	EF-Tu_inhibition	TUFAB	978	0.0410851
AcerB0958	MEG_7|Drugs|Aminoglycosides|Aminoglycoside-resistant_16S_ribosomal_subunit_protein|A16S|RequiresSNPConfirmation	MEG_7	Drugs	Aminoglycosides	Aminoglycoside-resistant_16S_ribosomal_subunit_protein	A16S	1381	0.0445256
AcerB0961	MEG_1490|Drugs|Cationic_antimicrobial_peptides|Cationic_peptide-resistant_16S_ribosomal_subunit_protein|CAP16S|RequiresSNPConfirmation	MEG_1490	Drugs	Cationic_antimicrobial_peptides	Cationic_peptide-resistant_16S_ribosomal_subunit_protein	CAP16S	830	0.0259534
AcerB0961	MEG_2|Drugs|Aminoglycosides|Aminoglycoside-resistant_16S_ribosomal_subunit_protein|A16S|RequiresSNPConfirmation	MEG_2	Drugs	Aminoglycosides	Aminoglycoside-resistant_16S_ribosomal_subunit_protein	A16S	1680	0.0524642
AcerB0961	MEG_3610|Drugs|MLS|Lincosamide_nucleotidyltransferases|LNUC	MEG_3610	Drugs	MLS	Lincosamide_nucleotidyltransferases	LNUC	418	0.0407167
AcerB0961	MEG_3977|Drugs|MLS|Macrolide-resistant_23S_rRNA_mutation|MLS23S|RequiresSNPConfirmation	MEG_3977	Drugs	MLS	Macrolide-resistant_23S_rRNA_mutation	MLS23S	3991	0.0662653
AcerB0961	MEG_4|Drugs|Aminoglycosides|Aminoglycoside-resistant_16S_ribosomal_subunit_protein|A16S|RequiresSNPConfirmation	MEG_4	Drugs	Aminoglycosides	Aminoglycoside-resistant_16S_ribosomal_subunit_protein	A16S	1227	0.0381447
AcerB0961	MEG_6146|Drugs|Aminoglycosides|Aminoglycoside-resistant_16S_ribosomal_subunit_protein|RRSC|RequiresSNPConfirmation	MEG_6146	Drugs	Aminoglycosides	Aminoglycoside-resistant_16S_ribosomal_subunit_protein	RRSC	811	0.0253593
AcerB0961	MEG_6147|Drugs|Aminoglycosides|Aminoglycoside-resistant_16S_ribosomal_subunit_protein|RRSH|RequiresSNPConfirmation	MEG_6147	Drugs	Aminoglycosides	Aminoglycoside-resistant_16S_ribosomal_subunit_protein	RRSH	967	0.0302373
AcerB0961	MEG_6595|Drugs|Sulfonamides|Sulfonamide-resistant_dihydropteroate_synthases|SULI	MEG_6595	Drugs	Sulfonamides	Sulfonamide-resistant_dihydropteroate_synthases	SULI	16	0.000918421
AcerB0961	MEG_6615|Drugs|Sulfonamides|Sulfonamide-resistant_dihydropteroate_synthases|SULI	MEG_6615	Drugs	Sulfonamides	Sulfonamide-resistant_dihydropteroate_synthases	SULI	73	0.00363621
AcerB0961	MEG_6|Drugs|Aminoglycosides|Aminoglycoside-resistant_16S_ribosomal_subunit_protein|A16S|RequiresSNPConfirmation	MEG_6	Drugs	Aminoglycosides	Aminoglycoside-resistant_16S_ribosomal_subunit_protein	A16S	1077	0.0334815
AcerB0961	MEG_7043|Drugs|Tetracyclines|Tetracycline_resistance_MFS_efflux_pumps|TETB	MEG_7043	Drugs	Tetracyclines	Tetracycline_resistance_MFS_efflux_pumps	TETB	26	0.00103951
AcerB0961	MEG_7045|Drugs|Tetracyclines|Tetracycline_resistance_MFS_efflux_pumps|TETB	MEG_7045	Drugs	Tetracyclines	Tetracycline_resistance_MFS_efflux_pumps	TETB	22	0.000879582
AcerB0961	MEG_7070|Drugs|Tetracyclines|Tetracycline_resistance_MFS_efflux_pumps|TETD	MEG_7070	Drugs	Tetracyclines	Tetracycline_resistance_MFS_efflux_pumps	TETD	88	0.0101753
AcerB0961	MEG_7196|Drugs|Tetracyclines|Tetracycline_resistance_MFS_efflux_regulator|TETRM|RequiresSNPConfirmation	MEG_7196	Drugs	Tetracyclines	Tetracycline_resistance_MFS_efflux_regulator	TETRM	120	0.00922816
AcerB0961	MEG_7310|Drugs|Elfamycins|EF-Tu_inhibition|TUFAB|RequiresSNPConfirmation	MEG_7310	Drugs	Elfamycins	EF-Tu_inhibition	TUFAB	931	0.037882
AcerB0961	MEG_7312|Drugs|Elfamycins|EF-Tu_inhibition|TUFAB|RequiresSNPConfirmation	MEG_7312	Drugs	Elfamycins	EF-Tu_inhibition	TUFAB	894	0.0363765
AcerB0961	MEG_763|Drugs|Aminoglycosides|Aminoglycoside_O-nucleotidyltransferases|ANT3-DPRIME	MEG_763	Drugs	Aminoglycosides	Aminoglycoside_O-nucleotidyltransferases	ANT3-DPRIME	58	0.00330567
AcerB0961	MEG_7|Drugs|Aminoglycosides|Aminoglycoside-resistant_16S_ribosomal_subunit_protein|A16S|RequiresSNPConfirmation	MEG_7	Drugs	Aminoglycosides	Aminoglycoside-resistant_16S_ribosomal_subunit_protein	A16S	1899	0.0593033
AcerB0961	MEG_955|Drugs|Aminoglycosides|Aminoglycoside_O-nucleotidyltransferases|ANT3-DPRIME	MEG_955	Drugs	Aminoglycosides	Aminoglycoside_O-nucleotidyltransferases	ANT3-DPRIME	70	0.00413627
AcerB0964	MEG_1490|Drugs|Cationic_antimicrobial_peptides|Cationic_peptide-resistant_16S_ribosomal_subunit_protein|CAP16S|RequiresSNPConfirmation	MEG_1490	Drugs	Cationic_antimicrobial_peptides	Cationic_peptide-resistant_16S_ribosomal_subunit_protein	CAP16S	1112	0.0372444
AcerB0964	MEG_2|Drugs|Aminoglycosides|Aminoglycoside-resistant_16S_ribosomal_subunit_protein|A16S|RequiresSNPConfirmation	MEG_2	Drugs	Aminoglycosides	Aminoglycoside-resistant_16S_ribosomal_subunit_protein	A16S	1864	0.0623503
AcerB0964	MEG_3144|Drugs|Fosfomycin|Fosfomycin_target_mutation|GLPT|RequiresSNPConfirmation	MEG_3144	Drugs	Fosfomycin	Fosfomycin_target_mutation	GLPT	55	0.00209018
AcerB0964	MEG_3201|Drugs|Fluoroquinolones|Fluoroquinolone-resistant_DNA_topoisomerases|GYRA|RequiresSNPConfirmation	MEG_3201	Drugs	Fluoroquinolones	Fluoroquinolone-resistant_DNA_topoisomerases	GYRA	104	0.00203687
AcerB0964	MEG_3238|Drugs|Fluoroquinolones|Fluoroquinolone-resistant_DNA_topoisomerases|GYRB|RequiresSNPConfirmation	MEG_3238	Drugs	Fluoroquinolones	Fluoroquinolone-resistant_DNA_topoisomerases	GYRB	111	0.00237381
AcerB0964	MEG_3244|Drugs|Aminocoumarins|Aminocoumarin-resistant_DNA_topoisomerases|GYRBA|RequiresSNPConfirmation	MEG_3244	Drugs	Aminocoumarins	Aminocoumarin-resistant_DNA_topoisomerases	GYRBA	167	0.00357141
AcerB0964	MEG_3271|Drugs|Multi-drug_resistance|Multi-drug_RND_efflux_pumps|HNS	MEG_3271	Drugs	Multi-drug_resistance	Multi-drug_RND_efflux_pumps	HNS	29	0.00361774
AcerB0964	MEG_3610|Drugs|MLS|Lincosamide_nucleotidyltransferases|LNUC	MEG_3610	Drugs	MLS	Lincosamide_nucleotidyltransferases	LNUC	700	0.0730353
AcerB0964	MEG_3977|Drugs|MLS|Macrolide-resistant_23S_rRNA_mutation|MLS23S|RequiresSNPConfirmation	MEG_3977	Drugs	MLS	Macrolide-resistant_23S_rRNA_mutation	MLS23S	4578	0.0814178
AcerB0964	MEG_4061|Drugs|Multi-drug_resistance|Multi-drug_ABC_efflux_pumps|MSBA	MEG_4061	Drugs	Multi-drug_resistance	Multi-drug_ABC_efflux_pumps	MSBA	54	0.00159457
AcerB0964	MEG_497|Drugs|betalactams|Class_C_betalactamases|ACT	MEG_497	Drugs	betalactams	Class_C_betalactamases	ACT	6	0.00133568
AcerB0964	MEG_4|Drugs|Aminoglycosides|Aminoglycoside-resistant_16S_ribosomal_subunit_protein|A16S|RequiresSNPConfirmation	MEG_4	Drugs	Aminoglycosides	Aminoglycoside-resistant_16S_ribosomal_subunit_protein	A16S	816	0.0271718
AcerB0964	MEG_5334|Drugs|Fluoroquinolones|Fluoroquinolone-resistant_DNA_topoisomerases|PARC|RequiresSNPConfirmation	MEG_5334	Drugs	Fluoroquinolones	Fluoroquinolone-resistant_DNA_topoisomerases	PARC	77	0.00176041
AcerB0964	MEG_5819|Drugs|Fosfomycin|Fosfomycin_target_mutation|PTSL|RequiresSNPConfirmation	MEG_5819	Drugs	Fosfomycin	Fosfomycin_target_mutation	PTSL	175	0.00523039
AcerB0964	MEG_6044|Drugs|Multi-drug_resistance|Multi-drug_RND_efflux_regulator|RAMA	MEG_6044	Drugs	Multi-drug_resistance	Multi-drug_RND_efflux_regulator	RAMA	13	0.00179041
AcerB0964	MEG_6107|Drugs|Rifampin|Rifampin-resistant_beta-subunit_of_RNA_polymerase_RpoB|RPOB|RequiresSNPConfirmation	MEG_6107	Drugs	Rifampin	Rifampin-resistant_beta-subunit_of_RNA_polymerase_RpoB	RPOB	272	0.00348668
AcerB0964	MEG_6146|Drugs|Aminoglycosides|Aminoglycoside-resistant_16S_ribosomal_subunit_protein|RRSC|RequiresSNPConfirmation	MEG_6146	Drugs	Aminoglycosides	Aminoglycoside-resistant_16S_ribosomal_subunit_protein	RRSC	1148	0.0384501
AcerB0964	MEG_6147|Drugs|Aminoglycosides|Aminoglycoside-resistant_16S_ribosomal_subunit_protein|RRSH|RequiresSNPConfirmation	MEG_6147	Drugs	Aminoglycosides	Aminoglycoside-resistant_16S_ribosomal_subunit_protein	RRSH	1236	0.0413975
AcerB0964	MEG_6591|Drugs|Sulfonamides|Sulfonamide-resistant_dihydropteroate_synthases|SULI	MEG_6591	Drugs	Sulfonamides	Sulfonamide-resistant_dihydropteroate_synthases	SULI	46	0.00256282
AcerB0964	MEG_6614|Drugs|Sulfonamides|Sulfonamide-resistant_dihydropteroate_synthases|SULI	MEG_6614	Drugs	Sulfonamides	Sulfonamide-resistant_dihydropteroate_synthases	SULI	12	0.00074045
AcerB0964	MEG_6615|Drugs|Sulfonamides|Sulfonamide-resistant_dihydropteroate_synthases|SULI	MEG_6615	Drugs	Sulfonamides	Sulfonamide-resistant_dihydropteroate_synthases	SULI	82	0.00437501
AcerB0964	MEG_6|Drugs|Aminoglycosides|Aminoglycoside-resistant_16S_ribosomal_subunit_protein|A16S|RequiresSNPConfirmation	MEG_6	Drugs	Aminoglycosides	Aminoglycoside-resistant_16S_ribosomal_subunit_protein	A16S	1138	0.037894
AcerB0964	MEG_7037|Drugs|Tetracyclines|Tetracycline_resistance_MFS_efflux_pumps|TETB	MEG_7037	Drugs	Tetracyclines	Tetracycline_resistance_MFS_efflux_pumps	TETB	29	0.00124191
AcerB0964	MEG_7038|Drugs|Tetracyclines|Tetracycline_resistance_MFS_efflux_pumps|TETB	MEG_7038	Drugs	Tetracyclines	Tetracycline_resistance_MFS_efflux_pumps	TETB	53	0.0022697
AcerB0964	MEG_7039|Drugs|Tetracyclines|Tetracycline_resistance_MFS_efflux_pumps|TETB	MEG_7039	Drugs	Tetracyclines	Tetracycline_resistance_MFS_efflux_pumps	TETB	68	0.00291207
AcerB0964	MEG_7041|Drugs|Tetracyclines|Tetracycline_resistance_MFS_efflux_pumps|TETB	MEG_7041	Drugs	Tetracyclines	Tetracycline_resistance_MFS_efflux_pumps	TETB	52	0.00222688
AcerB0964	MEG_7042|Drugs|Tetracyclines|Tetracycline_resistance_MFS_efflux_pumps|TETB	MEG_7042	Drugs	Tetracyclines	Tetracycline_resistance_MFS_efflux_pumps	TETB	66	0.00282642
AcerB0964	MEG_7043|Drugs|Tetracyclines|Tetracycline_resistance_MFS_efflux_pumps|TETB	MEG_7043	Drugs	Tetracyclines	Tetracycline_resistance_MFS_efflux_pumps	TETB	79	0.00338314
AcerB0964	MEG_7044|Drugs|Tetracyclines|Tetracycline_resistance_MFS_efflux_pumps|TETB	MEG_7044	Drugs	Tetracyclines	Tetracycline_resistance_MFS_efflux_pumps	TETB	55	0.00235535
AcerB0964	MEG_7045|Drugs|Tetracyclines|Tetracycline_resistance_MFS_efflux_pumps|TETB	MEG_7045	Drugs	Tetracyclines	Tetracycline_resistance_MFS_efflux_pumps	TETB	53	0.0022697
AcerB0964	MEG_7046|Drugs|Tetracyclines|Tetracycline_resistance_MFS_efflux_pumps|TETB	MEG_7046	Drugs	Tetracyclines	Tetracycline_resistance_MFS_efflux_pumps	TETB	28	0.00119611
AcerB0964	MEG_7047|Drugs|Tetracyclines|Tetracycline_resistance_MFS_efflux_pumps|TETB	MEG_7047	Drugs	Tetracyclines	Tetracycline_resistance_MFS_efflux_pumps	TETB	40	0.00171298
AcerB0964	MEG_7048|Drugs|Tetracyclines|Tetracycline_resistance_MFS_efflux_pumps|TETB	MEG_7048	Drugs	Tetracyclines	Tetracycline_resistance_MFS_efflux_pumps	TETB	42	0.00179863
AcerB0964	MEG_7052|Drugs|Tetracyclines|Tetracycline_resistance_MFS_efflux_pumps|TETB	MEG_7052	Drugs	Tetracyclines	Tetracycline_resistance_MFS_efflux_pumps	TETB	127	0.00543872
AcerB0964	MEG_7070|Drugs|Tetracyclines|Tetracycline_resistance_MFS_efflux_pumps|TETD	MEG_7070	Drugs	Tetracyclines	Tetracycline_resistance_MFS_efflux_pumps	TETD	195	0.0241512
AcerB0964	MEG_7196|Drugs|Tetracyclines|Tetracycline_resistance_MFS_efflux_regulator|TETRM|RequiresSNPConfirmation	MEG_7196	Drugs	Tetracyclines	Tetracycline_resistance_MFS_efflux_regulator	TETRM	343	0.0282531
AcerB0964	MEG_7301|Drugs|Elfamycins|EF-Tu_inhibition|TUFAB|RequiresSNPConfirmation	MEG_7301	Drugs	Elfamycins	EF-Tu_inhibition	TUFAB	175	0.00734807
AcerB0964	MEG_7302|Drugs|Elfamycins|EF-Tu_inhibition|TUFAB|RequiresSNPConfirmation	MEG_7302	Drugs	Elfamycins	EF-Tu_inhibition	TUFAB	231	0.0100678
AcerB0964	MEG_7307|Drugs|Elfamycins|EF-Tu_inhibition|TUFAB|RequiresSNPConfirmation	MEG_7307	Drugs	Elfamycins	EF-Tu_inhibition	TUFAB	70	0.00512801
AcerB0964	MEG_7309|Drugs|Elfamycins|EF-Tu_inhibition|TUFAB|RequiresSNPConfirmation	MEG_7309	Drugs	Elfamycins	EF-Tu_inhibition	TUFAB	178	0.0099492
AcerB0964	MEG_7310|Drugs|Elfamycins|EF-Tu_inhibition|TUFAB|RequiresSNPConfirmation	MEG_7310	Drugs	Elfamycins	EF-Tu_inhibition	TUFAB	770	0.0335593
AcerB0964	MEG_7312|Drugs|Elfamycins|EF-Tu_inhibition|TUFAB|RequiresSNPConfirmation	MEG_7312	Drugs	Elfamycins	EF-Tu_inhibition	TUFAB	1009	0.0439757
AcerB0964	MEG_7317|Drugs|Elfamycins|EF-Tu_inhibition|TUFAB|RequiresSNPConfirmation	MEG_7317	Drugs	Elfamycins	EF-Tu_inhibition	TUFAB	77	0.00335593
AcerB0964	MEG_763|Drugs|Aminoglycosides|Aminoglycoside_O-nucleotidyltransferases|ANT3-DPRIME	MEG_763	Drugs	Aminoglycosides	Aminoglycoside_O-nucleotidyltransferases	ANT3-DPRIME	61	0.00372391
AcerB0964	MEG_7|Drugs|Aminoglycosides|Aminoglycoside-resistant_16S_ribosomal_subunit_protein|A16S|RequiresSNPConfirmation	MEG_7	Drugs	Aminoglycosides	Aminoglycoside-resistant_16S_ribosomal_subunit_protein	A16S	1356	0.0453579
AcerB0964	MEG_955|Drugs|Aminoglycosides|Aminoglycoside_O-nucleotidyltransferases|ANT3-DPRIME	MEG_955	Drugs	Aminoglycosides	Aminoglycoside_O-nucleotidyltransferases	ANT3-DPRIME	97	0.00613934
AcerB1006	MEG_1490|Drugs|Cationic_antimicrobial_peptides|Cationic_peptide-resistant_16S_ribosomal_subunit_protein|CAP16S|RequiresSNPConfirmation	MEG_1490	Drugs	Cationic_antimicrobial_peptides	Cationic_peptide-resistant_16S_ribosomal_subunit_protein	CAP16S	1122	0.0310727
AcerB1006	MEG_1598|Drugs|Phenicol|Chloramphenicol_acetyltransferases|CATB|RequiresSNPConfirmation	MEG_1598	Drugs	Phenicol	Chloramphenicol_acetyltransferases	CATB	34	0.00229375
AcerB1006	MEG_1599|Drugs|Phenicol|Chloramphenicol_acetyltransferases|CATB|RequiresSNPConfirmation	MEG_1599	Drugs	Phenicol	Chloramphenicol_acetyltransferases	CATB	39	0.00263107
AcerB1006	MEG_1600|Drugs|Phenicol|Chloramphenicol_acetyltransferases|CATB|RequiresSNPConfirmation	MEG_1600	Drugs	Phenicol	Chloramphenicol_acetyltransferases	CATB	47	0.00317077
AcerB1006	MEG_1601|Drugs|Phenicol|Chloramphenicol_acetyltransferases|CATB|RequiresSNPConfirmation	MEG_1601	Drugs	Phenicol	Chloramphenicol_acetyltransferases	CATB	31	0.00209136
AcerB1006	MEG_1602|Drugs|Phenicol|Chloramphenicol_acetyltransferases|CATB|RequiresSNPConfirmation	MEG_1602	Drugs	Phenicol	Chloramphenicol_acetyltransferases	CATB	31	0.00209136
AcerB1006	MEG_1603|Drugs|Phenicol|Chloramphenicol_acetyltransferases|CATB|RequiresSNPConfirmation	MEG_1603	Drugs	Phenicol	Chloramphenicol_acetyltransferases	CATB	44	0.00296838
AcerB1006	MEG_1611|Drugs|Phenicol|Chloramphenicol_acetyltransferases|CATB|RequiresSNPConfirmation	MEG_1611	Drugs	Phenicol	Chloramphenicol_acetyltransferases	CATB	21	0.00141673
AcerB1006	MEG_1612|Drugs|Phenicol|Chloramphenicol_acetyltransferases|CATB|RequiresSNPConfirmation	MEG_1612	Drugs	Phenicol	Chloramphenicol_acetyltransferases	CATB	38	0.0025636
AcerB1006	MEG_1613|Drugs|Phenicol|Chloramphenicol_acetyltransferases|CATB|RequiresSNPConfirmation	MEG_1613	Drugs	Phenicol	Chloramphenicol_acetyltransferases	CATB	64	0.00431764
AcerB1006	MEG_1614|Drugs|Phenicol|Chloramphenicol_acetyltransferases|CATB|RequiresSNPConfirmation	MEG_1614	Drugs	Phenicol	Chloramphenicol_acetyltransferases	CATB	64	0.00431764
AcerB1006	MEG_1615|Drugs|Phenicol|Chloramphenicol_acetyltransferases|CATB|RequiresSNPConfirmation	MEG_1615	Drugs	Phenicol	Chloramphenicol_acetyltransferases	CATB	44	0.00296838
AcerB1006	MEG_1616|Drugs|Phenicol|Chloramphenicol_acetyltransferases|CATB|RequiresSNPConfirmation	MEG_1616	Drugs	Phenicol	Chloramphenicol_acetyltransferases	CATB	56	0.00377794
AcerB1006	MEG_1619|Drugs|Phenicol|Chloramphenicol_acetyltransferases|CATB|RequiresSNPConfirmation	MEG_1619	Drugs	Phenicol	Chloramphenicol_acetyltransferases	CATB	37	0.00249614
AcerB1006	MEG_1630|Drugs|Phenicol|Chloramphenicol_acetyltransferases|CATB|RequiresSNPConfirmation	MEG_1630	Drugs	Phenicol	Chloramphenicol_acetyltransferases	CATB	69	0.00465496
AcerB1006	MEG_2964|Drugs|Sulfonamides|Sulfonamide-resistant_dihydropteroate_synthases|FOLP|RequiresSNPConfirmation	MEG_2964	Drugs	Sulfonamides	Sulfonamide-resistant_dihydropteroate_synthases	FOLP	32	0.00147415
AcerB1006	MEG_2|Drugs|Aminoglycosides|Aminoglycoside-resistant_16S_ribosomal_subunit_protein|A16S|RequiresSNPConfirmation	MEG_2	Drugs	Aminoglycosides	Aminoglycoside-resistant_16S_ribosomal_subunit_protein	A16S	1759	0.0486507
AcerB1006	MEG_3977|Drugs|MLS|Macrolide-resistant_23S_rRNA_mutation|MLS23S|RequiresSNPConfirmation	MEG_3977	Drugs	MLS	Macrolide-resistant_23S_rRNA_mutation	MLS23S	4018	0.0590859
AcerB1006	MEG_4|Drugs|Aminoglycosides|Aminoglycoside-resistant_16S_ribosomal_subunit_protein|A16S|RequiresSNPConfirmation	MEG_4	Drugs	Aminoglycosides	Aminoglycoside-resistant_16S_ribosomal_subunit_protein	A16S	940	0.0258813
AcerB1006	MEG_6145|Drugs|Aminoglycosides|Aminoglycoside-resistant_16S_ribosomal_subunit_protein|RRSA|RequiresSNPConfirmation	MEG_6145	Drugs	Aminoglycosides	Aminoglycoside-resistant_16S_ribosomal_subunit_protein	RRSA	406	0.0113394
AcerB1006	MEG_6146|Drugs|Aminoglycosides|Aminoglycoside-resistant_16S_ribosomal_subunit_protein|RRSC|RequiresSNPConfirmation	MEG_6146	Drugs	Aminoglycosides	Aminoglycoside-resistant_16S_ribosomal_subunit_protein	RRSC	1081	0.0299373
AcerB1006	MEG_6147|Drugs|Aminoglycosides|Aminoglycoside-resistant_16S_ribosomal_subunit_protein|RRSH|RequiresSNPConfirmation	MEG_6147	Drugs	Aminoglycosides	Aminoglycoside-resistant_16S_ribosomal_subunit_protein	RRSH	1333	0.0369161
AcerB1006	MEG_6591|Drugs|Sulfonamides|Sulfonamide-resistant_dihydropteroate_synthases|SULI	MEG_6591	Drugs	Sulfonamides	Sulfonamide-resistant_dihydropteroate_synthases	SULI	21	0.000967409
AcerB1006	MEG_6|Drugs|Aminoglycosides|Aminoglycoside-resistant_16S_ribosomal_subunit_protein|A16S|RequiresSNPConfirmation	MEG_6	Drugs	Aminoglycosides	Aminoglycoside-resistant_16S_ribosomal_subunit_protein	A16S	1154	0.0317735
AcerB1006	MEG_7302|Drugs|Elfamycins|EF-Tu_inhibition|TUFAB|RequiresSNPConfirmation	MEG_7302	Drugs	Elfamycins	EF-Tu_inhibition	TUFAB	134	0.004829
AcerB1006	MEG_7309|Drugs|Elfamycins|EF-Tu_inhibition|TUFAB|RequiresSNPConfirmation	MEG_7309	Drugs	Elfamycins	EF-Tu_inhibition	TUFAB	77	0.00355868
AcerB1006	MEG_7310|Drugs|Elfamycins|EF-Tu_inhibition|TUFAB|RequiresSNPConfirmation	MEG_7310	Drugs	Elfamycins	EF-Tu_inhibition	TUFAB	1070	0.0385599
AcerB1006	MEG_7312|Drugs|Elfamycins|EF-Tu_inhibition|TUFAB|RequiresSNPConfirmation	MEG_7312	Drugs	Elfamycins	EF-Tu_inhibition	TUFAB	1163	0.0419114
AcerB1006	MEG_763|Drugs|Aminoglycosides|Aminoglycoside_O-nucleotidyltransferases|ANT3-DPRIME	MEG_763	Drugs	Aminoglycosides	Aminoglycoside_O-nucleotidyltransferases	ANT3-DPRIME	146	0.00736976
AcerB1006	MEG_7|Drugs|Aminoglycosides|Aminoglycoside-resistant_16S_ribosomal_subunit_protein|A16S|RequiresSNPConfirmation	MEG_7	Drugs	Aminoglycosides	Aminoglycoside-resistant_16S_ribosomal_subunit_protein	A16S	1571	0.043451
AcerB1006	MEG_944|Drugs|Aminoglycosides|Aminoglycoside_O-nucleotidyltransferases|ANT3-DPRIME	MEG_944	Drugs	Aminoglycosides	Aminoglycoside_O-nucleotidyltransferases	ANT3-DPRIME	72	0.0036344
AcerB1006	MEG_955|Drugs|Aminoglycosides|Aminoglycoside_O-nucleotidyltransferases|ANT3-DPRIME	MEG_955	Drugs	Aminoglycosides	Aminoglycoside_O-nucleotidyltransferases	ANT3-DPRIME	182	0.00952471
AcerB1009	MEG_1019|Drugs|Aminoglycosides|Aminoglycoside_O-phosphotransferases|APH3-DPRIME	MEG_1019	Drugs	Aminoglycosides	Aminoglycoside_O-phosphotransferases	APH3-DPRIME	795	0.0378904
AcerB1009	MEG_1045|Drugs|Aminoglycosides|Aminoglycoside_O-phosphotransferases|APH3-DPRIME	MEG_1045	Drugs	Aminoglycosides	Aminoglycoside_O-phosphotransferases	APH3-DPRIME	373	0.0183082
AcerB1009	MEG_1046|Drugs|Aminoglycosides|Aminoglycoside_O-phosphotransferases|APH3-DPRIME	MEG_1046	Drugs	Aminoglycosides	Aminoglycoside_O-phosphotransferases	APH3-DPRIME	282	0.0138416
AcerB1009	MEG_1053|Drugs|Aminoglycosides|Aminoglycoside_O-phosphotransferases|APH3-DPRIME	MEG_1053	Drugs	Aminoglycosides	Aminoglycoside_O-phosphotransferases	APH3-DPRIME	366	0.0179646
AcerB1009	MEG_1054|Drugs|Aminoglycosides|Aminoglycoside_O-phosphotransferases|APH3-DPRIME	MEG_1054	Drugs	Aminoglycosides	Aminoglycoside_O-phosphotransferases	APH3-DPRIME	334	0.0163939
AcerB1009	MEG_1055|Drugs|Aminoglycosides|Aminoglycoside_O-phosphotransferases|APH3-DPRIME	MEG_1055	Drugs	Aminoglycosides	Aminoglycoside_O-phosphotransferases	APH3-DPRIME	420	0.0206151
AcerB1009	MEG_1057|Drugs|Aminoglycosides|Aminoglycoside_O-phosphotransferases|APH3-DPRIME	MEG_1057	Drugs	Aminoglycosides	Aminoglycoside_O-phosphotransferases	APH3-DPRIME	567	0.0278304
AcerB1009	MEG_1058|Drugs|Aminoglycosides|Aminoglycoside_O-phosphotransferases|APH3-DPRIME	MEG_1058	Drugs	Aminoglycosides	Aminoglycoside_O-phosphotransferases	APH3-DPRIME	247	0.0198118
AcerB1009	MEG_1084|Drugs|Aminoglycosides|Aminoglycoside_O-phosphotransferases|APH6	MEG_1084	Drugs	Aminoglycosides	Aminoglycoside_O-phosphotransferases	APH6	448	0.0211225
AcerB1009	MEG_1085|Drugs|Aminoglycosides|Aminoglycoside_O-phosphotransferases|APH6	MEG_1085	Drugs	Aminoglycosides	Aminoglycoside_O-phosphotransferases	APH6	557	0.0262616
AcerB1009	MEG_1086|Drugs|Aminoglycosides|Aminoglycoside_O-phosphotransferases|APH6	MEG_1086	Drugs	Aminoglycosides	Aminoglycoside_O-phosphotransferases	APH6	644	0.0303635
AcerB1009	MEG_1087|Drugs|Aminoglycosides|Aminoglycoside_O-phosphotransferases|APH6	MEG_1087	Drugs	Aminoglycosides	Aminoglycoside_O-phosphotransferases	APH6	370	0.0174449
AcerB1009	MEG_1091|Drugs|Aminoglycosides|Aminoglycoside_O-phosphotransferases|APH6	MEG_1091	Drugs	Aminoglycosides	Aminoglycoside_O-phosphotransferases	APH6	525	0.0247529
AcerB1009	MEG_1095|Drugs|Aminoglycosides|Aminoglycoside_O-phosphotransferases|APH6	MEG_1095	Drugs	Aminoglycosides	Aminoglycoside_O-phosphotransferases	APH6	440	0.0207453
AcerB1009	MEG_1096|Drugs|Aminoglycosides|Aminoglycoside_O-phosphotransferases|APH6	MEG_1096	Drugs	Aminoglycosides	Aminoglycoside_O-phosphotransferases	APH6	473	0.0223012
AcerB1009	MEG_1097|Drugs|Aminoglycosides|Aminoglycoside_O-phosphotransferases|APH6	MEG_1097	Drugs	Aminoglycosides	Aminoglycoside_O-phosphotransferases	APH6	436	0.0207051
AcerB1009	MEG_1179|Drugs|Multi-drug_resistance|Multi-drug_RND_efflux_regulator|ASMA	MEG_1179	Drugs	Multi-drug_resistance	Multi-drug_RND_efflux_regulator	ASMA	262	0.0056685
AcerB1009	MEG_1490|Drugs|Cationic_antimicrobial_peptides|Cationic_peptide-resistant_16S_ribosomal_subunit_protein|CAP16S|RequiresSNPConfirmation	MEG_1490	Drugs	Cationic_antimicrobial_peptides	Cationic_peptide-resistant_16S_ribosomal_subunit_protein	CAP16S	1716	0.0439162
AcerB1009	MEG_1834|Drugs|betalactams|Class_C_betalactamases|CMY	MEG_1834	Drugs	betalactams	Class_C_betalactamases	CMY	23	0.000792018
AcerB1009	MEG_2952|Drugs|Sulfonamides|Sulfonamide-resistant_dihydropteroate_synthases|FOLP|RequiresSNPConfirmation	MEG_2952	Drugs	Sulfonamides	Sulfonamide-resistant_dihydropteroate_synthases	FOLP	221	0.0102725
AcerB1009	MEG_2991|Drugs|Fosfomycin|Fosfomycin_thiol_transferases|FOSA	MEG_2991	Drugs	Fosfomycin	Fosfomycin_thiol_transferases	FOSA	22	0.00206712
AcerB1009	MEG_2993|Drugs|Fosfomycin|Fosfomycin_thiol_transferases|FOSA	MEG_2993	Drugs	Fosfomycin	Fosfomycin_thiol_transferases	FOSA	17	0.00159732
AcerB1009	MEG_2995|Drugs|Fosfomycin|Fosfomycin_thiol_transferases|FOSA	MEG_2995	Drugs	Fosfomycin	Fosfomycin_thiol_transferases	FOSA	8	0.000751679
AcerB1009	MEG_2|Drugs|Aminoglycosides|Aminoglycoside-resistant_16S_ribosomal_subunit_protein|A16S|RequiresSNPConfirmation	MEG_2	Drugs	Aminoglycosides	Aminoglycoside-resistant_16S_ribosomal_subunit_protein	A16S	2427	0.0620318
AcerB1009	MEG_3001|Drugs|Fosfomycin|Fosfomycin_thiol_transferases|FOSA	MEG_3001	Drugs	Fosfomycin	Fosfomycin_thiol_transferases	FOSA	12	0.00112752
AcerB1009	MEG_3144|Drugs|Fosfomycin|Fosfomycin_target_mutation|GLPT|RequiresSNPConfirmation	MEG_3144	Drugs	Fosfomycin	Fosfomycin_target_mutation	GLPT	211	0.0061271
AcerB1009	MEG_3189|Drugs|Fluoroquinolones|Fluoroquinolone-resistant_DNA_topoisomerases|GYRA|RequiresSNPConfirmation	MEG_3189	Drugs	Fluoroquinolones	Fluoroquinolone-resistant_DNA_topoisomerases	GYRA	509	0.00762595
AcerB1009	MEG_3238|Drugs|Fluoroquinolones|Fluoroquinolone-resistant_DNA_topoisomerases|GYRB|RequiresSNPConfirmation	MEG_3238	Drugs	Fluoroquinolones	Fluoroquinolone-resistant_DNA_topoisomerases	GYRB	640	0.0104581
AcerB1009	MEG_3244|Drugs|Aminocoumarins|Aminocoumarin-resistant_DNA_topoisomerases|GYRBA|RequiresSNPConfirmation	MEG_3244	Drugs	Aminocoumarins	Aminocoumarin-resistant_DNA_topoisomerases	GYRBA	489	0.00799068
AcerB1009	MEG_3271|Drugs|Multi-drug_resistance|Multi-drug_RND_efflux_pumps|HNS	MEG_3271	Drugs	Multi-drug_resistance	Multi-drug_RND_efflux_pumps	HNS	139	0.0132497
AcerB1009	MEG_3610|Drugs|MLS|Lincosamide_nucleotidyltransferases|LNUC	MEG_3610	Drugs	MLS	Lincosamide_nucleotidyltransferases	LNUC	84	0.00669678
AcerB1009	MEG_3977|Drugs|MLS|Macrolide-resistant_23S_rRNA_mutation|MLS23S|RequiresSNPConfirmation	MEG_3977	Drugs	MLS	Macrolide-resistant_23S_rRNA_mutation	MLS23S	5254	0.0713979
AcerB1009	MEG_4283|Drugs|betalactams|Mutant_porin_proteins|OMP37	MEG_4283	Drugs	betalactams	Mutant_porin_proteins	OMP37	218	0.00764708
AcerB1009	MEG_4286|Drugs|Multi-drug_resistance|MDR_mutant_porin_proteins|OMPF|RequiresSNPConfirmation	MEG_4286	Drugs	Multi-drug_resistance	MDR_mutant_porin_proteins	OMPF	152	0.00647077
AcerB1009	MEG_4|Drugs|Aminoglycosides|Aminoglycoside-resistant_16S_ribosomal_subunit_protein|A16S|RequiresSNPConfirmation	MEG_4	Drugs	Aminoglycosides	Aminoglycoside-resistant_16S_ribosomal_subunit_protein	A16S	1101	0.0280135
AcerB1009	MEG_5334|Drugs|Fluoroquinolones|Fluoroquinolone-resistant_DNA_topoisomerases|PARC|RequiresSNPConfirmation	MEG_5334	Drugs	Fluoroquinolones	Fluoroquinolone-resistant_DNA_topoisomerases	PARC	403	0.00704013
AcerB1009	MEG_5365|Drugs|Aminocoumarins|Aminocoumarin-resistant_DNA_topoisomerases|PARE|RequiresSNPConfirmation	MEG_5365	Drugs	Aminocoumarins	Aminocoumarin-resistant_DNA_topoisomerases	PARE	406	0.00845045
AcerB1009	MEG_5819|Drugs|Fosfomycin|Fosfomycin_target_mutation|PTSL|RequiresSNPConfirmation	MEG_5819	Drugs	Fosfomycin	Fosfomycin_target_mutation	PTSL	639	0.0145932
AcerB1009	MEG_6045|Drugs|Multi-drug_resistance|Multi-drug_RND_efflux_regulator|RAMR|RequiresSNPConfirmation	MEG_6045	Drugs	Multi-drug_resistance	Multi-drug_RND_efflux_regulator	RAMR	80	0.00542449
AcerB1009	MEG_6099|Drugs|Rifampin|Rifampin-resistant_beta-subunit_of_RNA_polymerase_RpoB|RPOB|RequiresSNPConfirmation	MEG_6099	Drugs	Rifampin	Rifampin-resistant_beta-subunit_of_RNA_polymerase_RpoB	RPOB	1043	0.010133
AcerB1009	MEG_6146|Drugs|Aminoglycosides|Aminoglycoside-resistant_16S_ribosomal_subunit_protein|RRSC|RequiresSNPConfirmation	MEG_6146	Drugs	Aminoglycosides	Aminoglycoside-resistant_16S_ribosomal_subunit_protein	RRSC	1653	0.0423039
AcerB1009	MEG_6147|Drugs|Aminoglycosides|Aminoglycoside-resistant_16S_ribosomal_subunit_protein|RRSH|RequiresSNPConfirmation	MEG_6147	Drugs	Aminoglycosides	Aminoglycoside-resistant_16S_ribosomal_subunit_protein	RRSH	1922	0.0491882
AcerB1009	MEG_6582|Drugs|Sulfonamides|Sulfonamide-resistant_dihydropteroate_synthases|SULI	MEG_6582	Drugs	Sulfonamides	Sulfonamide-resistant_dihydropteroate_synthases	SULI	161	0.00778624
AcerB1009	MEG_6617|Drugs|Sulfonamides|Sulfonamide-resistant_dihydropteroate_synthases|SULII	MEG_6617	Drugs	Sulfonamides	Sulfonamide-resistant_dihydropteroate_synthases	SULII	302	0.0146052
AcerB1009	MEG_6618|Drugs|Sulfonamides|Sulfonamide-resistant_dihydropteroate_synthases|SULII	MEG_6618	Drugs	Sulfonamides	Sulfonamide-resistant_dihydropteroate_synthases	SULII	185	0.00894692
AcerB1009	MEG_6619|Drugs|Sulfonamides|Sulfonamide-resistant_dihydropteroate_synthases|SULII	MEG_6619	Drugs	Sulfonamides	Sulfonamide-resistant_dihydropteroate_synthases	SULII	111	0.00536815
AcerB1009	MEG_6621|Drugs|Sulfonamides|Sulfonamide-resistant_dihydropteroate_synthases|SULII	MEG_6621	Drugs	Sulfonamides	Sulfonamide-resistant_dihydropteroate_synthases	SULII	233	0.0112683
AcerB1009	MEG_6622|Drugs|Sulfonamides|Sulfonamide-resistant_dihydropteroate_synthases|SULII	MEG_6622	Drugs	Sulfonamides	Sulfonamide-resistant_dihydropteroate_synthases	SULII	213	0.010301
AcerB1009	MEG_6624|Drugs|Sulfonamides|Sulfonamide-resistant_dihydropteroate_synthases|SULII	MEG_6624	Drugs	Sulfonamides	Sulfonamide-resistant_dihydropteroate_synthases	SULII	199	0.00962398
AcerB1009	MEG_6625|Drugs|Sulfonamides|Sulfonamide-resistant_dihydropteroate_synthases|SULII	MEG_6625	Drugs	Sulfonamides	Sulfonamide-resistant_dihydropteroate_synthases	SULII	243	0.0117519
AcerB1009	MEG_6626|Drugs|Sulfonamides|Sulfonamide-resistant_dihydropteroate_synthases|SULII	MEG_6626	Drugs	Sulfonamides	Sulfonamide-resistant_dihydropteroate_synthases	SULII	209	0.0101076
AcerB1009	MEG_6627|Drugs|Sulfonamides|Sulfonamide-resistant_dihydropteroate_synthases|SULII	MEG_6627	Drugs	Sulfonamides	Sulfonamide-resistant_dihydropteroate_synthases	SULII	250	0.0115796
AcerB1009	MEG_6628|Drugs|Sulfonamides|Sulfonamide-resistant_dihydropteroate_synthases|SULII	MEG_6628	Drugs	Sulfonamides	Sulfonamide-resistant_dihydropteroate_synthases	SULII	209	0.0101076
AcerB1009	MEG_6629|Drugs|Sulfonamides|Sulfonamide-resistant_dihydropteroate_synthases|SULII	MEG_6629	Drugs	Sulfonamides	Sulfonamide-resistant_dihydropteroate_synthases	SULII	202	0.00976907
AcerB1009	MEG_6630|Drugs|Sulfonamides|Sulfonamide-resistant_dihydropteroate_synthases|SULII	MEG_6630	Drugs	Sulfonamides	Sulfonamide-resistant_dihydropteroate_synthases	SULII	208	0.0096342
AcerB1009	MEG_6632|Drugs|Sulfonamides|Sulfonamide-resistant_dihydropteroate_synthases|SULII	MEG_6632	Drugs	Sulfonamides	Sulfonamide-resistant_dihydropteroate_synthases	SULII	219	0.0105912
AcerB1009	MEG_6633|Drugs|Sulfonamides|Sulfonamide-resistant_dihydropteroate_synthases|SULII	MEG_6633	Drugs	Sulfonamides	Sulfonamide-resistant_dihydropteroate_synthases	SULII	251	0.0116259
AcerB1009	MEG_6634|Drugs|Sulfonamides|Sulfonamide-resistant_dihydropteroate_synthases|SULII	MEG_6634	Drugs	Sulfonamides	Sulfonamide-resistant_dihydropteroate_synthases	SULII	273	0.0131544
AcerB1009	MEG_6636|Drugs|Sulfonamides|Sulfonamide-resistant_dihydropteroate_synthases|SULII	MEG_6636	Drugs	Sulfonamides	Sulfonamide-resistant_dihydropteroate_synthases	SULII	185	0.00891415
AcerB1009	MEG_6637|Drugs|Sulfonamides|Sulfonamide-resistant_dihydropteroate_synthases|SULII	MEG_6637	Drugs	Sulfonamides	Sulfonamide-resistant_dihydropteroate_synthases	SULII	194	0.00938217
AcerB1009	MEG_6638|Drugs|Sulfonamides|Sulfonamide-resistant_dihydropteroate_synthases|SULII	MEG_6638	Drugs	Sulfonamides	Sulfonamide-resistant_dihydropteroate_synthases	SULII	202	0.00976907
AcerB1009	MEG_6|Drugs|Aminoglycosides|Aminoglycoside-resistant_16S_ribosomal_subunit_protein|A16S|RequiresSNPConfirmation	MEG_6	Drugs	Aminoglycosides	Aminoglycoside-resistant_16S_ribosomal_subunit_protein	A16S	1130	0.0287514
AcerB1009	MEG_7015|Drugs|Tetracyclines|Tetracycline_resistance_MFS_efflux_pumps|TETA	MEG_7015	Drugs	Tetracyclines	Tetracycline_resistance_MFS_efflux_pumps	TETA	600	0.0197316
AcerB1009	MEG_7016|Drugs|Tetracyclines|Tetracycline_resistance_MFS_efflux_pumps|TETA	MEG_7016	Drugs	Tetracyclines	Tetracycline_resistance_MFS_efflux_pumps	TETA	568	0.0186792
AcerB1009	MEG_7017|Drugs|Tetracyclines|Tetracycline_resistance_MFS_efflux_pumps|TETA	MEG_7017	Drugs	Tetracyclines	Tetracycline_resistance_MFS_efflux_pumps	TETA	297	0.00979161
AcerB1009	MEG_7018|Drugs|Tetracyclines|Tetracycline_resistance_MFS_efflux_pumps|TETA	MEG_7018	Drugs	Tetracyclines	Tetracycline_resistance_MFS_efflux_pumps	TETA	344	0.0113128
AcerB1009	MEG_7019|Drugs|Tetracyclines|Tetracycline_resistance_MFS_efflux_pumps|TETA	MEG_7019	Drugs	Tetracyclines	Tetracycline_resistance_MFS_efflux_pumps	TETA	429	0.0141081
AcerB1009	MEG_7020|Drugs|Tetracyclines|Tetracycline_resistance_MFS_efflux_pumps|TETA	MEG_7020	Drugs	Tetracyclines	Tetracycline_resistance_MFS_efflux_pumps	TETA	340	0.0111812
AcerB1009	MEG_7024|Drugs|Tetracyclines|Tetracycline_resistance_MFS_efflux_pumps|TETA	MEG_7024	Drugs	Tetracyclines	Tetracycline_resistance_MFS_efflux_pumps	TETA	925	0.0286301
AcerB1009	MEG_7025|Drugs|Tetracyclines|Tetracycline_resistance_MFS_efflux_pumps|TETA	MEG_7025	Drugs	Tetracyclines	Tetracycline_resistance_MFS_efflux_pumps	TETA	845	0.026154
AcerB1009	MEG_7026|Drugs|Tetracyclines|Tetracycline_resistance_MFS_efflux_pumps|TETA	MEG_7026	Drugs	Tetracyclines	Tetracycline_resistance_MFS_efflux_pumps	TETA	397	0.0130557
AcerB1009	MEG_7028|Drugs|Tetracyclines|Tetracycline_resistance_MFS_efflux_pumps|TETA	MEG_7028	Drugs	Tetracyclines	Tetracycline_resistance_MFS_efflux_pumps	TETA	426	0.0140094
AcerB1009	MEG_7029|Drugs|Tetracyclines|Tetracycline_resistance_MFS_efflux_pumps|TETA	MEG_7029	Drugs	Tetracyclines	Tetracycline_resistance_MFS_efflux_pumps	TETA	248	0.00815572
AcerB1009	MEG_7032|Drugs|Tetracyclines|Tetracycline_resistance_MFS_efflux_pumps|TETA	MEG_7032	Drugs	Tetracyclines	Tetracycline_resistance_MFS_efflux_pumps	TETA	633	0.0208168
AcerB1009	MEG_7033|Drugs|Tetracyclines|Tetracycline_resistance_MFS_efflux_pumps|TETA	MEG_7033	Drugs	Tetracyclines	Tetracycline_resistance_MFS_efflux_pumps	TETA	460	0.0151275
AcerB1009	MEG_7185|Drugs|Tetracyclines|Tetracycline_transcriptional_repressor|TETR|RequiresSNPConfirmation	MEG_7185	Drugs	Tetracyclines	Tetracycline_transcriptional_repressor	TETR	1061	0.0643171
AcerB1009	MEG_7301|Drugs|Elfamycins|EF-Tu_inhibition|TUFAB|RequiresSNPConfirmation	MEG_7301	Drugs	Elfamycins	EF-Tu_inhibition	TUFAB	406	0.0130261
AcerB1009	MEG_7302|Drugs|Elfamycins|EF-Tu_inhibition|TUFAB|RequiresSNPConfirmation	MEG_7302	Drugs	Elfamycins	EF-Tu_inhibition	TUFAB	407	0.013554
AcerB1009	MEG_7309|Drugs|Elfamycins|EF-Tu_inhibition|TUFAB|RequiresSNPConfirmation	MEG_7309	Drugs	Elfamycins	EF-Tu_inhibition	TUFAB	147	0.00627823
AcerB1009	MEG_730|Drugs|betalactams|Penicillin_binding_protein|AMPH	MEG_730	Drugs	betalactams	Penicillin_binding_protein	AMPH	249	0.00846368
AcerB1009	MEG_7310|Drugs|Elfamycins|EF-Tu_inhibition|TUFAB|RequiresSNPConfirmation	MEG_7310	Drugs	Elfamycins	EF-Tu_inhibition	TUFAB	1043	0.0347342
AcerB1009	MEG_7312|Drugs|Elfamycins|EF-Tu_inhibition|TUFAB|RequiresSNPConfirmation	MEG_7312	Drugs	Elfamycins	EF-Tu_inhibition	TUFAB	1099	0.0365992
AcerB1009	MEG_7317|Drugs|Elfamycins|EF-Tu_inhibition|TUFAB|RequiresSNPConfirmation	MEG_7317	Drugs	Elfamycins	EF-Tu_inhibition	TUFAB	718	0.023911
AcerB1009	MEG_7|Drugs|Aminoglycosides|Aminoglycoside-resistant_16S_ribosomal_subunit_protein|A16S|RequiresSNPConfirmation	MEG_7	Drugs	Aminoglycosides	Aminoglycoside-resistant_16S_ribosomal_subunit_protein	A16S	1793	0.0458274
AcerB1012	MEG_1490|Drugs|Cationic_antimicrobial_peptides|Cationic_peptide-resistant_16S_ribosomal_subunit_protein|CAP16S|RequiresSNPConfirmation	MEG_1490	Drugs	Cationic_antimicrobial_peptides	Cationic_peptide-resistant_16S_ribosomal_subunit_protein	CAP16S	1023	0.0298468
AcerB1012	MEG_2|Drugs|Aminoglycosides|Aminoglycoside-resistant_16S_ribosomal_subunit_protein|A16S|RequiresSNPConfirmation	MEG_2	Drugs	Aminoglycosides	Aminoglycoside-resistant_16S_ribosomal_subunit_protein	A16S	1696	0.049418
AcerB1012	MEG_3977|Drugs|MLS|Macrolide-resistant_23S_rRNA_mutation|MLS23S|RequiresSNPConfirmation	MEG_3977	Drugs	MLS	Macrolide-resistant_23S_rRNA_mutation	MLS23S	3920	0.060729
AcerB1012	MEG_4|Drugs|Aminoglycosides|Aminoglycoside-resistant_16S_ribosomal_subunit_protein|A16S|RequiresSNPConfirmation	MEG_4	Drugs	Aminoglycosides	Aminoglycoside-resistant_16S_ribosomal_subunit_protein	A16S	799	0.0231762
AcerB1012	MEG_6146|Drugs|Aminoglycosides|Aminoglycoside-resistant_16S_ribosomal_subunit_protein|RRSC|RequiresSNPConfirmation	MEG_6146	Drugs	Aminoglycosides	Aminoglycoside-resistant_16S_ribosomal_subunit_protein	RRSC	1028	0.0299927
AcerB1012	MEG_6147|Drugs|Aminoglycosides|Aminoglycoside-resistant_16S_ribosomal_subunit_protein|RRSH|RequiresSNPConfirmation	MEG_6147	Drugs	Aminoglycosides	Aminoglycoside-resistant_16S_ribosomal_subunit_protein	RRSH	1244	0.0362946
AcerB1012	MEG_6|Drugs|Aminoglycosides|Aminoglycoside-resistant_16S_ribosomal_subunit_protein|A16S|RequiresSNPConfirmation	MEG_6	Drugs	Aminoglycosides	Aminoglycoside-resistant_16S_ribosomal_subunit_protein	A16S	1141	0.0330964
AcerB1012	MEG_7310|Drugs|Elfamycins|EF-Tu_inhibition|TUFAB|RequiresSNPConfirmation	MEG_7310	Drugs	Elfamycins	EF-Tu_inhibition	TUFAB	1039	0.0394461
AcerB1012	MEG_7312|Drugs|Elfamycins|EF-Tu_inhibition|TUFAB|RequiresSNPConfirmation	MEG_7312	Drugs	Elfamycins	EF-Tu_inhibition	TUFAB	1111	0.0421796
AcerB1012	MEG_7|Drugs|Aminoglycosides|Aminoglycoside-resistant_16S_ribosomal_subunit_protein|A16S|RequiresSNPConfirmation	MEG_7	Drugs	Aminoglycosides	Aminoglycoside-resistant_16S_ribosomal_subunit_protein	A16S	1384	0.0403269
AcerB10346	MEG_1490|Drugs|Cationic_antimicrobial_peptides|Cationic_peptide-resistant_16S_ribosomal_subunit_protein|CAP16S|RequiresSNPConfirmation	MEG_1490	Drugs	Cationic_antimicrobial_peptides	Cationic_peptide-resistant_16S_ribosomal_subunit_protein	CAP16S	381	0.073805
AcerB10346	MEG_2|Drugs|Aminoglycosides|Aminoglycoside-resistant_16S_ribosomal_subunit_protein|A16S|RequiresSNPConfirmation	MEG_2	Drugs	Aminoglycosides	Aminoglycoside-resistant_16S_ribosomal_subunit_protein	A16S	1132	0.219
AcerB10346	MEG_3977|Drugs|MLS|Macrolide-resistant_23S_rRNA_mutation|MLS23S|RequiresSNPConfirmation	MEG_3977	Drugs	MLS	Macrolide-resistant_23S_rRNA_mutation	MLS23S	3162	0.325245
AcerB10346	MEG_4|Drugs|Aminoglycosides|Aminoglycoside-resistant_16S_ribosomal_subunit_protein|A16S|RequiresSNPConfirmation	MEG_4	Drugs	Aminoglycosides	Aminoglycoside-resistant_16S_ribosomal_subunit_protein	A16S	138	0.0265774
AcerB10346	MEG_6146|Drugs|Aminoglycosides|Aminoglycoside-resistant_16S_ribosomal_subunit_protein|RRSC|RequiresSNPConfirmation	MEG_6146	Drugs	Aminoglycosides	Aminoglycoside-resistant_16S_ribosomal_subunit_protein	RRSC	384	0.0743861
AcerB10346	MEG_6147|Drugs|Aminoglycosides|Aminoglycoside-resistant_16S_ribosomal_subunit_protein|RRSH|RequiresSNPConfirmation	MEG_6147	Drugs	Aminoglycosides	Aminoglycoside-resistant_16S_ribosomal_subunit_protein	RRSH	575	0.111385
AcerB10346	MEG_6|Drugs|Aminoglycosides|Aminoglycoside-resistant_16S_ribosomal_subunit_protein|A16S|RequiresSNPConfirmation	MEG_6	Drugs	Aminoglycosides	Aminoglycoside-resistant_16S_ribosomal_subunit_protein	A16S	431	0.0830062
AcerB10346	MEG_7310|Drugs|Elfamycins|EF-Tu_inhibition|TUFAB|RequiresSNPConfirmation	MEG_7310	Drugs	Elfamycins	EF-Tu_inhibition	TUFAB	418	0.105367
AcerB10346	MEG_7312|Drugs|Elfamycins|EF-Tu_inhibition|TUFAB|RequiresSNPConfirmation	MEG_7312	Drugs	Elfamycins	EF-Tu_inhibition	TUFAB	486	0.122508
AcerB10346	MEG_7|Drugs|Aminoglycosides|Aminoglycoside-resistant_16S_ribosomal_subunit_protein|A16S|RequiresSNPConfirmation	MEG_7	Drugs	Aminoglycosides	Aminoglycoside-resistant_16S_ribosomal_subunit_protein	A16S	394	0.0762244
AcerB10348	MEG_1490|Drugs|Cationic_antimicrobial_peptides|Cationic_peptide-resistant_16S_ribosomal_subunit_protein|CAP16S|RequiresSNPConfirmation	MEG_1490	Drugs	Cationic_antimicrobial_peptides	Cationic_peptide-resistant_16S_ribosomal_subunit_protein	CAP16S	813	0.0575329
AcerB10348	MEG_2|Drugs|Aminoglycosides|Aminoglycoside-resistant_16S_ribosomal_subunit_protein|A16S|RequiresSNPConfirmation	MEG_2	Drugs	Aminoglycosides	Aminoglycoside-resistant_16S_ribosomal_subunit_protein	A16S	1482	0.10474
AcerB10348	MEG_3977|Drugs|MLS|Macrolide-resistant_23S_rRNA_mutation|MLS23S|RequiresSNPConfirmation	MEG_3977	Drugs	MLS	Macrolide-resistant_23S_rRNA_mutation	MLS23S	3657	0.137416
AcerB10348	MEG_4|Drugs|Aminoglycosides|Aminoglycoside-resistant_16S_ribosomal_subunit_protein|A16S|RequiresSNPConfirmation	MEG_4	Drugs	Aminoglycosides	Aminoglycoside-resistant_16S_ribosomal_subunit_protein	A16S	416	0.0292679
AcerB10348	MEG_6146|Drugs|Aminoglycosides|Aminoglycoside-resistant_16S_ribosomal_subunit_protein|RRSC|RequiresSNPConfirmation	MEG_6146	Drugs	Aminoglycosides	Aminoglycoside-resistant_16S_ribosomal_subunit_protein	RRSC	840	0.0594436
AcerB10348	MEG_6147|Drugs|Aminoglycosides|Aminoglycoside-resistant_16S_ribosomal_subunit_protein|RRSH|RequiresSNPConfirmation	MEG_6147	Drugs	Aminoglycosides	Aminoglycoside-resistant_16S_ribosomal_subunit_protein	RRSH	940	0.0665202
AcerB10348	MEG_6|Drugs|Aminoglycosides|Aminoglycoside-resistant_16S_ribosomal_subunit_protein|A16S|RequiresSNPConfirmation	MEG_6	Drugs	Aminoglycosides	Aminoglycoside-resistant_16S_ribosomal_subunit_protein	A16S	905	0.0636717
AcerB10348	MEG_7038|Drugs|Tetracyclines|Tetracycline_resistance_MFS_efflux_pumps|TETB	MEG_7038	Drugs	Tetracyclines	Tetracycline_resistance_MFS_efflux_pumps	TETB	29	0.00262398
AcerB10348	MEG_7039|Drugs|Tetracyclines|Tetracycline_resistance_MFS_efflux_pumps|TETB	MEG_7039	Drugs	Tetracyclines	Tetracycline_resistance_MFS_efflux_pumps	TETB	76	0.00687664
AcerB10348	MEG_7041|Drugs|Tetracyclines|Tetracycline_resistance_MFS_efflux_pumps|TETB	MEG_7041	Drugs	Tetracyclines	Tetracycline_resistance_MFS_efflux_pumps	TETB	34	0.00307639
AcerB10348	MEG_7042|Drugs|Tetracyclines|Tetracycline_resistance_MFS_efflux_pumps|TETB	MEG_7042	Drugs	Tetracyclines	Tetracycline_resistance_MFS_efflux_pumps	TETB	57	0.00515748
AcerB10348	MEG_7044|Drugs|Tetracyclines|Tetracycline_resistance_MFS_efflux_pumps|TETB	MEG_7044	Drugs	Tetracyclines	Tetracycline_resistance_MFS_efflux_pumps	TETB	32	0.00289543
AcerB10348	MEG_7045|Drugs|Tetracyclines|Tetracycline_resistance_MFS_efflux_pumps|TETB	MEG_7045	Drugs	Tetracyclines	Tetracycline_resistance_MFS_efflux_pumps	TETB	34	0.00307639
AcerB10348	MEG_7047|Drugs|Tetracyclines|Tetracycline_resistance_MFS_efflux_pumps|TETB	MEG_7047	Drugs	Tetracyclines	Tetracycline_resistance_MFS_efflux_pumps	TETB	24	0.00217157
AcerB10348	MEG_7052|Drugs|Tetracyclines|Tetracycline_resistance_MFS_efflux_pumps|TETB	MEG_7052	Drugs	Tetracyclines	Tetracycline_resistance_MFS_efflux_pumps	TETB	144	0.0130294
AcerB10348	MEG_7070|Drugs|Tetracyclines|Tetracycline_resistance_MFS_efflux_pumps|TETD	MEG_7070	Drugs	Tetracyclines	Tetracycline_resistance_MFS_efflux_pumps	TETD	164	0.0429158
AcerB10348	MEG_7196|Drugs|Tetracyclines|Tetracycline_resistance_MFS_efflux_regulator|TETRM|RequiresSNPConfirmation	MEG_7196	Drugs	Tetracyclines	Tetracycline_resistance_MFS_efflux_regulator	TETRM	243	0.0422911
AcerB10348	MEG_7310|Drugs|Elfamycins|EF-Tu_inhibition|TUFAB|RequiresSNPConfirmation	MEG_7310	Drugs	Elfamycins	EF-Tu_inhibition	TUFAB	517	0.0476082
AcerB10348	MEG_7312|Drugs|Elfamycins|EF-Tu_inhibition|TUFAB|RequiresSNPConfirmation	MEG_7312	Drugs	Elfamycins	EF-Tu_inhibition	TUFAB	922	0.0849029
AcerB10348	MEG_7|Drugs|Aminoglycosides|Aminoglycoside-resistant_16S_ribosomal_subunit_protein|A16S|RequiresSNPConfirmation	MEG_7	Drugs	Aminoglycosides	Aminoglycoside-resistant_16S_ribosomal_subunit_protein	A16S	984	0.0695437
AcerB10350	MEG_1490|Drugs|Cationic_antimicrobial_peptides|Cationic_peptide-resistant_16S_ribosomal_subunit_protein|CAP16S|RequiresSNPConfirmation	MEG_1490	Drugs	Cationic_antimicrobial_peptides	Cationic_peptide-resistant_16S_ribosomal_subunit_protein	CAP16S	333	0.035034
AcerB10350	MEG_2|Drugs|Aminoglycosides|Aminoglycoside-resistant_16S_ribosomal_subunit_protein|A16S|RequiresSNPConfirmation	MEG_2	Drugs	Aminoglycosides	Aminoglycoside-resistant_16S_ribosomal_subunit_protein	A16S	1263	0.132705
AcerB10350	MEG_3610|Drugs|MLS|Lincosamide_nucleotidyltransferases|LNUC	MEG_3610	Drugs	MLS	Lincosamide_nucleotidyltransferases	LNUC	24	0.00786567
AcerB10350	MEG_3977|Drugs|MLS|Macrolide-resistant_23S_rRNA_mutation|MLS23S|RequiresSNPConfirmation	MEG_3977	Drugs	MLS	Macrolide-resistant_23S_rRNA_mutation	MLS23S	3166	0.176866
AcerB10350	MEG_4|Drugs|Aminoglycosides|Aminoglycoside-resistant_16S_ribosomal_subunit_protein|A16S|RequiresSNPConfirmation	MEG_4	Drugs	Aminoglycosides	Aminoglycoside-resistant_16S_ribosomal_subunit_protein	A16S	184	0.0192458
AcerB10350	MEG_6093|Drugs|Rifampin|Rifampin-resistant_beta-subunit_of_RNA_polymerase_RpoB|RPOB|RequiresSNPConfirmation	MEG_6093	Drugs	Rifampin	Rifampin-resistant_beta-subunit_of_RNA_polymerase_RpoB	RPOB	141	0.00653927
AcerB10350	MEG_6146|Drugs|Aminoglycosides|Aminoglycoside-resistant_16S_ribosomal_subunit_protein|RRSC|RequiresSNPConfirmation	MEG_6146	Drugs	Aminoglycosides	Aminoglycoside-resistant_16S_ribosomal_subunit_protein	RRSC	371	0.0390319
AcerB10350	MEG_6147|Drugs|Aminoglycosides|Aminoglycoside-resistant_16S_ribosomal_subunit_protein|RRSH|RequiresSNPConfirmation	MEG_6147	Drugs	Aminoglycosides	Aminoglycoside-resistant_16S_ribosomal_subunit_protein	RRSH	520	0.0547078
AcerB10350	MEG_6|Drugs|Aminoglycosides|Aminoglycoside-resistant_16S_ribosomal_subunit_protein|A16S|RequiresSNPConfirmation	MEG_6	Drugs	Aminoglycosides	Aminoglycoside-resistant_16S_ribosomal_subunit_protein	A16S	563	0.058888
AcerB10350	MEG_7310|Drugs|Elfamycins|EF-Tu_inhibition|TUFAB|RequiresSNPConfirmation	MEG_7310	Drugs	Elfamycins	EF-Tu_inhibition	TUFAB	426	0.0583205
AcerB10350	MEG_7312|Drugs|Elfamycins|EF-Tu_inhibition|TUFAB|RequiresSNPConfirmation	MEG_7312	Drugs	Elfamycins	EF-Tu_inhibition	TUFAB	484	0.0662608
AcerB10350	MEG_7|Drugs|Aminoglycosides|Aminoglycoside-resistant_16S_ribosomal_subunit_protein|A16S|RequiresSNPConfirmation	MEG_7	Drugs	Aminoglycosides	Aminoglycoside-resistant_16S_ribosomal_subunit_protein	A16S	416	0.0437095
AcerB10380	MEG_1490|Drugs|Cationic_antimicrobial_peptides|Cationic_peptide-resistant_16S_ribosomal_subunit_protein|CAP16S|RequiresSNPConfirmation	MEG_1490	Drugs	Cationic_antimicrobial_peptides	Cationic_peptide-resistant_16S_ribosomal_subunit_protein	CAP16S	221	0.0487378
AcerB10380	MEG_2|Drugs|Aminoglycosides|Aminoglycoside-resistant_16S_ribosomal_subunit_protein|A16S|RequiresSNPConfirmation	MEG_2	Drugs	Aminoglycosides	Aminoglycoside-resistant_16S_ribosomal_subunit_protein	A16S	1067	0.235004
AcerB10380	MEG_3977|Drugs|MLS|Macrolide-resistant_23S_rRNA_mutation|MLS23S|RequiresSNPConfirmation	MEG_3977	Drugs	MLS	Macrolide-resistant_23S_rRNA_mutation	MLS23S	2854	0.334207
AcerB10380	MEG_4|Drugs|Aminoglycosides|Aminoglycoside-resistant_16S_ribosomal_subunit_protein|A16S|RequiresSNPConfirmation	MEG_4	Drugs	Aminoglycosides	Aminoglycoside-resistant_16S_ribosomal_subunit_protein	A16S	111	0.0243371
AcerB10380	MEG_6146|Drugs|Aminoglycosides|Aminoglycoside-resistant_16S_ribosomal_subunit_protein|RRSC|RequiresSNPConfirmation	MEG_6146	Drugs	Aminoglycosides	Aminoglycoside-resistant_16S_ribosomal_subunit_protein	RRSC	246	0.0542511
AcerB10380	MEG_6147|Drugs|Aminoglycosides|Aminoglycoside-resistant_16S_ribosomal_subunit_protein|RRSH|RequiresSNPConfirmation	MEG_6147	Drugs	Aminoglycosides	Aminoglycoside-resistant_16S_ribosomal_subunit_protein	RRSH	334	0.073658
AcerB10380	MEG_6|Drugs|Aminoglycosides|Aminoglycoside-resistant_16S_ribosomal_subunit_protein|A16S|RequiresSNPConfirmation	MEG_6	Drugs	Aminoglycosides	Aminoglycoside-resistant_16S_ribosomal_subunit_protein	A16S	495	0.10853
AcerB10380	MEG_7310|Drugs|Elfamycins|EF-Tu_inhibition|TUFAB|RequiresSNPConfirmation	MEG_7310	Drugs	Elfamycins	EF-Tu_inhibition	TUFAB	321	0.092118
AcerB10380	MEG_7312|Drugs|Elfamycins|EF-Tu_inhibition|TUFAB|RequiresSNPConfirmation	MEG_7312	Drugs	Elfamycins	EF-Tu_inhibition	TUFAB	435	0.124833
AcerB10380	MEG_7|Drugs|Aminoglycosides|Aminoglycoside-resistant_16S_ribosomal_subunit_protein|A16S|RequiresSNPConfirmation	MEG_7	Drugs	Aminoglycosides	Aminoglycoside-resistant_16S_ribosomal_subunit_protein	A16S	268	0.0590263
AcerB10380	MEG_8|Drugs|Aminoglycosides|Aminoglycoside-resistant_16S_ribosomal_subunit_protein|A16S|RequiresSNPConfirmation	MEG_8	Drugs	Aminoglycosides	Aminoglycoside-resistant_16S_ribosomal_subunit_protein	A16S	267	0.0615987
AcerB10382	MEG_1490|Drugs|Cationic_antimicrobial_peptides|Cationic_peptide-resistant_16S_ribosomal_subunit_protein|CAP16S|RequiresSNPConfirmation	MEG_1490	Drugs	Cationic_antimicrobial_peptides	Cationic_peptide-resistant_16S_ribosomal_subunit_protein	CAP16S	652	0.0466514
AcerB10382	MEG_2|Drugs|Aminoglycosides|Aminoglycoside-resistant_16S_ribosomal_subunit_protein|A16S|RequiresSNPConfirmation	MEG_2	Drugs	Aminoglycosides	Aminoglycoside-resistant_16S_ribosomal_subunit_protein	A16S	1442	0.103043
AcerB10382	MEG_3610|Drugs|MLS|Lincosamide_nucleotidyltransferases|LNUC	MEG_3610	Drugs	MLS	Lincosamide_nucleotidyltransferases	LNUC	19	0.00423497
AcerB10382	MEG_3977|Drugs|MLS|Macrolide-resistant_23S_rRNA_mutation|MLS23S|RequiresSNPConfirmation	MEG_3977	Drugs	MLS	Macrolide-resistant_23S_rRNA_mutation	MLS23S	3640	0.138295
AcerB10382	MEG_4|Drugs|Aminoglycosides|Aminoglycoside-resistant_16S_ribosomal_subunit_protein|A16S|RequiresSNPConfirmation	MEG_4	Drugs	Aminoglycosides	Aminoglycoside-resistant_16S_ribosomal_subunit_protein	A16S	455	0.0323669
AcerB10382	MEG_6093|Drugs|Rifampin|Rifampin-resistant_beta-subunit_of_RNA_polymerase_RpoB|RPOB|RequiresSNPConfirmation	MEG_6093	Drugs	Rifampin	Rifampin-resistant_beta-subunit_of_RNA_polymerase_RpoB	RPOB	140	0.00441581
AcerB10382	MEG_6146|Drugs|Aminoglycosides|Aminoglycoside-resistant_16S_ribosomal_subunit_protein|RRSC|RequiresSNPConfirmation	MEG_6146	Drugs	Aminoglycosides	Aminoglycoside-resistant_16S_ribosomal_subunit_protein	RRSC	641	0.0458644
AcerB10382	MEG_6147|Drugs|Aminoglycosides|Aminoglycoside-resistant_16S_ribosomal_subunit_protein|RRSH|RequiresSNPConfirmation	MEG_6147	Drugs	Aminoglycosides	Aminoglycoside-resistant_16S_ribosomal_subunit_protein	RRSH	880	0.0629651
AcerB10382	MEG_6|Drugs|Aminoglycosides|Aminoglycoside-resistant_16S_ribosomal_subunit_protein|A16S|RequiresSNPConfirmation	MEG_6	Drugs	Aminoglycosides	Aminoglycoside-resistant_16S_ribosomal_subunit_protein	A16S	666	0.0473766
AcerB10382	MEG_7310|Drugs|Elfamycins|EF-Tu_inhibition|TUFAB|RequiresSNPConfirmation	MEG_7310	Drugs	Elfamycins	EF-Tu_inhibition	TUFAB	486	0.0452501
AcerB10382	MEG_7312|Drugs|Elfamycins|EF-Tu_inhibition|TUFAB|RequiresSNPConfirmation	MEG_7312	Drugs	Elfamycins	EF-Tu_inhibition	TUFAB	734	0.0683407
AcerB10382	MEG_7|Drugs|Aminoglycosides|Aminoglycoside-resistant_16S_ribosomal_subunit_protein|A16S|RequiresSNPConfirmation	MEG_7	Drugs	Aminoglycosides	Aminoglycoside-resistant_16S_ribosomal_subunit_protein	A16S	1071	0.0765322
AcerB10384	MEG_1490|Drugs|Cationic_antimicrobial_peptides|Cationic_peptide-resistant_16S_ribosomal_subunit_protein|CAP16S|RequiresSNPConfirmation	MEG_1490	Drugs	Cationic_antimicrobial_peptides	Cationic_peptide-resistant_16S_ribosomal_subunit_protein	CAP16S	590	0.0583941
AcerB10384	MEG_2|Drugs|Aminoglycosides|Aminoglycoside-resistant_16S_ribosomal_subunit_protein|A16S|RequiresSNPConfirmation	MEG_2	Drugs	Aminoglycosides	Aminoglycoside-resistant_16S_ribosomal_subunit_protein	A16S	1373	0.135714
AcerB10384	MEG_3977|Drugs|MLS|Macrolide-resistant_23S_rRNA_mutation|MLS23S|RequiresSNPConfirmation	MEG_3977	Drugs	MLS	Macrolide-resistant_23S_rRNA_mutation	MLS23S	3534	0.185725
AcerB10384	MEG_4|Drugs|Aminoglycosides|Aminoglycoside-resistant_16S_ribosomal_subunit_protein|A16S|RequiresSNPConfirmation	MEG_4	Drugs	Aminoglycosides	Aminoglycoside-resistant_16S_ribosomal_subunit_protein	A16S	300	0.0295196
AcerB10384	MEG_6146|Drugs|Aminoglycosides|Aminoglycoside-resistant_16S_ribosomal_subunit_protein|RRSC|RequiresSNPConfirmation	MEG_6146	Drugs	Aminoglycosides	Aminoglycoside-resistant_16S_ribosomal_subunit_protein	RRSC	620	0.0613633
AcerB10384	MEG_6147|Drugs|Aminoglycosides|Aminoglycoside-resistant_16S_ribosomal_subunit_protein|RRSH|RequiresSNPConfirmation	MEG_6147	Drugs	Aminoglycosides	Aminoglycoside-resistant_16S_ribosomal_subunit_protein	RRSH	713	0.0705678
AcerB10384	MEG_6|Drugs|Aminoglycosides|Aminoglycoside-resistant_16S_ribosomal_subunit_protein|A16S|RequiresSNPConfirmation	MEG_6	Drugs	Aminoglycosides	Aminoglycoside-resistant_16S_ribosomal_subunit_protein	A16S	783	0.0770462
AcerB10384	MEG_7310|Drugs|Elfamycins|EF-Tu_inhibition|TUFAB|RequiresSNPConfirmation	MEG_7310	Drugs	Elfamycins	EF-Tu_inhibition	TUFAB	490	0.0631072
AcerB10384	MEG_7312|Drugs|Elfamycins|EF-Tu_inhibition|TUFAB|RequiresSNPConfirmation	MEG_7312	Drugs	Elfamycins	EF-Tu_inhibition	TUFAB	752	0.0968503
AcerB10384	MEG_7|Drugs|Aminoglycosides|Aminoglycoside-resistant_16S_ribosomal_subunit_protein|A16S|RequiresSNPConfirmation	MEG_7	Drugs	Aminoglycosides	Aminoglycoside-resistant_16S_ribosomal_subunit_protein	A16S	609	0.0601965
AcerB10426	MEG_1019|Drugs|Aminoglycosides|Aminoglycoside_O-phosphotransferases|APH3-DPRIME	MEG_1019	Drugs	Aminoglycosides	Aminoglycoside_O-phosphotransferases	APH3-DPRIME	54	0.0217493
AcerB10426	MEG_1045|Drugs|Aminoglycosides|Aminoglycoside_O-phosphotransferases|APH3-DPRIME	MEG_1045	Drugs	Aminoglycosides	Aminoglycoside_O-phosphotransferases	APH3-DPRIME	17	0.00705138
AcerB10426	MEG_1053|Drugs|Aminoglycosides|Aminoglycoside_O-phosphotransferases|APH3-DPRIME	MEG_1053	Drugs	Aminoglycosides	Aminoglycoside_O-phosphotransferases	APH3-DPRIME	23	0.0095401
AcerB10426	MEG_1055|Drugs|Aminoglycosides|Aminoglycoside_O-phosphotransferases|APH3-DPRIME	MEG_1055	Drugs	Aminoglycosides	Aminoglycoside_O-phosphotransferases	APH3-DPRIME	24	0.00995488
AcerB10426	MEG_1057|Drugs|Aminoglycosides|Aminoglycoside_O-phosphotransferases|APH3-DPRIME	MEG_1057	Drugs	Aminoglycosides	Aminoglycoside_O-phosphotransferases	APH3-DPRIME	46	0.0190802
AcerB10426	MEG_1058|Drugs|Aminoglycosides|Aminoglycoside_O-phosphotransferases|APH3-DPRIME	MEG_1058	Drugs	Aminoglycosides	Aminoglycoside_O-phosphotransferases	APH3-DPRIME	12	0.00813387
AcerB10426	MEG_1490|Drugs|Cationic_antimicrobial_peptides|Cationic_peptide-resistant_16S_ribosomal_subunit_protein|CAP16S|RequiresSNPConfirmation	MEG_1490	Drugs	Cationic_antimicrobial_peptides	Cationic_peptide-resistant_16S_ribosomal_subunit_protein	CAP16S	280	0.0605556
AcerB10426	MEG_2|Drugs|Aminoglycosides|Aminoglycoside-resistant_16S_ribosomal_subunit_protein|A16S|RequiresSNPConfirmation	MEG_2	Drugs	Aminoglycosides	Aminoglycoside-resistant_16S_ribosomal_subunit_protein	A16S	1060	0.228949
AcerB10426	MEG_3977|Drugs|MLS|Macrolide-resistant_23S_rRNA_mutation|MLS23S|RequiresSNPConfirmation	MEG_3977	Drugs	MLS	Macrolide-resistant_23S_rRNA_mutation	MLS23S	2848	0.327058
AcerB10426	MEG_6146|Drugs|Aminoglycosides|Aminoglycoside-resistant_16S_ribosomal_subunit_protein|RRSC|RequiresSNPConfirmation	MEG_6146	Drugs	Aminoglycosides	Aminoglycoside-resistant_16S_ribosomal_subunit_protein	RRSC	297	0.0642322
AcerB10426	MEG_6147|Drugs|Aminoglycosides|Aminoglycoside-resistant_16S_ribosomal_subunit_protein|RRSH|RequiresSNPConfirmation	MEG_6147	Drugs	Aminoglycosides	Aminoglycoside-resistant_16S_ribosomal_subunit_protein	RRSH	402	0.0869406
AcerB10426	MEG_6617|Drugs|Sulfonamides|Sulfonamide-resistant_dihydropteroate_synthases|SULII	MEG_6617	Drugs	Sulfonamides	Sulfonamide-resistant_dihydropteroate_synthases	SULII	18	0.00735637
AcerB10426	MEG_6622|Drugs|Sulfonamides|Sulfonamide-resistant_dihydropteroate_synthases|SULII	MEG_6622	Drugs	Sulfonamides	Sulfonamide-resistant_dihydropteroate_synthases	SULII	17	0.00694768
AcerB10426	MEG_6624|Drugs|Sulfonamides|Sulfonamide-resistant_dihydropteroate_synthases|SULII	MEG_6624	Drugs	Sulfonamides	Sulfonamide-resistant_dihydropteroate_synthases	SULII	13	0.00531293
AcerB10426	MEG_6625|Drugs|Sulfonamides|Sulfonamide-resistant_dihydropteroate_synthases|SULII	MEG_6625	Drugs	Sulfonamides	Sulfonamide-resistant_dihydropteroate_synthases	SULII	16	0.00653899
AcerB10426	MEG_6627|Drugs|Sulfonamides|Sulfonamide-resistant_dihydropteroate_synthases|SULII	MEG_6627	Drugs	Sulfonamides	Sulfonamide-resistant_dihydropteroate_synthases	SULII	20	0.00782837
AcerB10426	MEG_6633|Drugs|Sulfonamides|Sulfonamide-resistant_dihydropteroate_synthases|SULII	MEG_6633	Drugs	Sulfonamides	Sulfonamide-resistant_dihydropteroate_synthases	SULII	10	0.00391418
AcerB10426	MEG_6634|Drugs|Sulfonamides|Sulfonamide-resistant_dihydropteroate_synthases|SULII	MEG_6634	Drugs	Sulfonamides	Sulfonamide-resistant_dihydropteroate_synthases	SULII	21	0.00855099
AcerB10426	MEG_6637|Drugs|Sulfonamides|Sulfonamide-resistant_dihydropteroate_synthases|SULII	MEG_6637	Drugs	Sulfonamides	Sulfonamide-resistant_dihydropteroate_synthases	SULII	8	0.0032695
AcerB10426	MEG_6740|Drugs|betalactams|Class_A_betalactamases|TEM	MEG_6740	Drugs	betalactams	Class_A_betalactamases	TEM	14	0.00542258
AcerB10426	MEG_6867|Drugs|betalactams|Class_A_betalactamases|TEM	MEG_6867	Drugs	betalactams	Class_A_betalactamases	TEM	88	0.0262495
AcerB10426	MEG_6875|Drugs|betalactams|Class_A_betalactamases|TEM	MEG_6875	Drugs	betalactams	Class_A_betalactamases	TEM	113	0.0297194
AcerB10426	MEG_6879|Drugs|betalactams|Class_A_betalactamases|TEM	MEG_6879	Drugs	betalactams	Class_A_betalactamases	TEM	10	0.00305672
AcerB10426	MEG_6952|Drugs|betalactams|Class_A_betalactamases|TEM	MEG_6952	Drugs	betalactams	Class_A_betalactamases	TEM	15	0.00580991
AcerB10426	MEG_6|Drugs|Aminoglycosides|Aminoglycoside-resistant_16S_ribosomal_subunit_protein|A16S|RequiresSNPConfirmation	MEG_6	Drugs	Aminoglycosides	Aminoglycoside-resistant_16S_ribosomal_subunit_protein	A16S	519	0.111593
AcerB10426	MEG_7039|Drugs|Tetracyclines|Tetracycline_resistance_MFS_efflux_pumps|TETB	MEG_7039	Drugs	Tetracyclines	Tetracycline_resistance_MFS_efflux_pumps	TETB	15	0.00414787
AcerB10426	MEG_7040|Drugs|Tetracyclines|Tetracycline_resistance_MFS_efflux_pumps|TETB	MEG_7040	Drugs	Tetracyclines	Tetracycline_resistance_MFS_efflux_pumps	TETB	19	0.00525397
AcerB10426	MEG_7041|Drugs|Tetracyclines|Tetracycline_resistance_MFS_efflux_pumps|TETB	MEG_7041	Drugs	Tetracyclines	Tetracycline_resistance_MFS_efflux_pumps	TETB	31	0.00857226
AcerB10426	MEG_7042|Drugs|Tetracyclines|Tetracycline_resistance_MFS_efflux_pumps|TETB	MEG_7042	Drugs	Tetracyclines	Tetracycline_resistance_MFS_efflux_pumps	TETB	47	0.0129967
AcerB10426	MEG_7044|Drugs|Tetracyclines|Tetracycline_resistance_MFS_efflux_pumps|TETB	MEG_7044	Drugs	Tetracyclines	Tetracycline_resistance_MFS_efflux_pumps	TETB	23	0.00636006
AcerB10426	MEG_7045|Drugs|Tetracyclines|Tetracycline_resistance_MFS_efflux_pumps|TETB	MEG_7045	Drugs	Tetracyclines	Tetracycline_resistance_MFS_efflux_pumps	TETB	29	0.00801921
AcerB10426	MEG_7047|Drugs|Tetracyclines|Tetracycline_resistance_MFS_efflux_pumps|TETB	MEG_7047	Drugs	Tetracyclines	Tetracycline_resistance_MFS_efflux_pumps	TETB	11	0.00304177
AcerB10426	MEG_7052|Drugs|Tetracyclines|Tetracycline_resistance_MFS_efflux_pumps|TETB	MEG_7052	Drugs	Tetracyclines	Tetracycline_resistance_MFS_efflux_pumps	TETB	39	0.0107845
AcerB10426	MEG_7070|Drugs|Tetracyclines|Tetracycline_resistance_MFS_efflux_pumps|TETD	MEG_7070	Drugs	Tetracyclines	Tetracycline_resistance_MFS_efflux_pumps	TETD	84	0.0671776
AcerB10426	MEG_7196|Drugs|Tetracyclines|Tetracycline_resistance_MFS_efflux_regulator|TETRM|RequiresSNPConfirmation	MEG_7196	Drugs	Tetracyclines	Tetracycline_resistance_MFS_efflux_regulator	TETRM	132	0.0702081
AcerB10426	MEG_7310|Drugs|Elfamycins|EF-Tu_inhibition|TUFAB|RequiresSNPConfirmation	MEG_7310	Drugs	Elfamycins	EF-Tu_inhibition	TUFAB	360	0.101313
AcerB10426	MEG_7312|Drugs|Elfamycins|EF-Tu_inhibition|TUFAB|RequiresSNPConfirmation	MEG_7312	Drugs	Elfamycins	EF-Tu_inhibition	TUFAB	434	0.122138
AcerB10426	MEG_7|Drugs|Aminoglycosides|Aminoglycoside-resistant_16S_ribosomal_subunit_protein|A16S|RequiresSNPConfirmation	MEG_7	Drugs	Aminoglycosides	Aminoglycoside-resistant_16S_ribosomal_subunit_protein	A16S	309	0.0667409
AcerB10428	MEG_1490|Drugs|Cationic_antimicrobial_peptides|Cationic_peptide-resistant_16S_ribosomal_subunit_protein|CAP16S|RequiresSNPConfirmation	MEG_1490	Drugs	Cationic_antimicrobial_peptides	Cationic_peptide-resistant_16S_ribosomal_subunit_protein	CAP16S	281	0.0512379
AcerB10428	MEG_2|Drugs|Aminoglycosides|Aminoglycoside-resistant_16S_ribosomal_subunit_protein|A16S|RequiresSNPConfirmation	MEG_2	Drugs	Aminoglycosides	Aminoglycoside-resistant_16S_ribosomal_subunit_protein	A16S	1112	0.202501
AcerB10428	MEG_3977|Drugs|MLS|Macrolide-resistant_23S_rRNA_mutation|MLS23S|RequiresSNPConfirmation	MEG_3977	Drugs	MLS	Macrolide-resistant_23S_rRNA_mutation	MLS23S	2992	0.289691
AcerB10428	MEG_4|Drugs|Aminoglycosides|Aminoglycoside-resistant_16S_ribosomal_subunit_protein|A16S|RequiresSNPConfirmation	MEG_4	Drugs	Aminoglycosides	Aminoglycoside-resistant_16S_ribosomal_subunit_protein	A16S	275	0.0498529
AcerB10428	MEG_6146|Drugs|Aminoglycosides|Aminoglycoside-resistant_16S_ribosomal_subunit_protein|RRSC|RequiresSNPConfirmation	MEG_6146	Drugs	Aminoglycosides	Aminoglycoside-resistant_16S_ribosomal_subunit_protein	RRSC	264	0.0481381
AcerB10428	MEG_6147|Drugs|Aminoglycosides|Aminoglycoside-resistant_16S_ribosomal_subunit_protein|RRSH|RequiresSNPConfirmation	MEG_6147	Drugs	Aminoglycosides	Aminoglycoside-resistant_16S_ribosomal_subunit_protein	RRSH	411	0.0749423
AcerB10428	MEG_6|Drugs|Aminoglycosides|Aminoglycoside-resistant_16S_ribosomal_subunit_protein|A16S|RequiresSNPConfirmation	MEG_6	Drugs	Aminoglycosides	Aminoglycoside-resistant_16S_ribosomal_subunit_protein	A16S	434	0.0786769
AcerB10428	MEG_7312|Drugs|Elfamycins|EF-Tu_inhibition|TUFAB|RequiresSNPConfirmation	MEG_7312	Drugs	Elfamycins	EF-Tu_inhibition	TUFAB	337	0.0799615
AcerB10428	MEG_7317|Drugs|Elfamycins|EF-Tu_inhibition|TUFAB|RequiresSNPConfirmation	MEG_7317	Drugs	Elfamycins	EF-Tu_inhibition	TUFAB	17	0.00403367
AcerB10428	MEG_7|Drugs|Aminoglycosides|Aminoglycoside-resistant_16S_ribosomal_subunit_protein|A16S|RequiresSNPConfirmation	MEG_7	Drugs	Aminoglycosides	Aminoglycoside-resistant_16S_ribosomal_subunit_protein	A16S	604	0.109991
AcerB10430	MEG_1019|Drugs|Aminoglycosides|Aminoglycoside_O-phosphotransferases|APH3-DPRIME	MEG_1019	Drugs	Aminoglycosides	Aminoglycoside_O-phosphotransferases	APH3-DPRIME	10	0.000608646
AcerB10430	MEG_1057|Drugs|Aminoglycosides|Aminoglycoside_O-phosphotransferases|APH3-DPRIME	MEG_1057	Drugs	Aminoglycosides	Aminoglycoside_O-phosphotransferases	APH3-DPRIME	6	0.000376089
AcerB10430	MEG_1189|Drugs|Bacitracin|Undecaprenyl_pyrophosphate_phosphatase|BACA	MEG_1189	Drugs	Bacitracin	Undecaprenyl_pyrophosphate_phosphatase	BACA	313	0.0191897
AcerB10430	MEG_1190|Drugs|Bacitracin|Undecaprenyl_pyrophosphate_phosphatase|BACA	MEG_1190	Drugs	Bacitracin	Undecaprenyl_pyrophosphate_phosphatase	BACA	247	0.0151433
AcerB10430	MEG_1490|Drugs|Cationic_antimicrobial_peptides|Cationic_peptide-resistant_16S_ribosomal_subunit_protein|CAP16S|RequiresSNPConfirmation	MEG_1490	Drugs	Cationic_antimicrobial_peptides	Cationic_peptide-resistant_16S_ribosomal_subunit_protein	CAP16S	1740	0.056867
AcerB10430	MEG_2994|Drugs|Fosfomycin|Fosfomycin_thiol_transferases|FOSA	MEG_2994	Drugs	Fosfomycin	Fosfomycin_thiol_transferases	FOSA	182	0.0215306
AcerB10430	MEG_2999|Drugs|Fosfomycin|Fosfomycin_thiol_transferases|FOSA	MEG_2999	Drugs	Fosfomycin	Fosfomycin_thiol_transferases	FOSA	381	0.0450724
AcerB10430	MEG_2|Drugs|Aminoglycosides|Aminoglycoside-resistant_16S_ribosomal_subunit_protein|A16S|RequiresSNPConfirmation	MEG_2	Drugs	Aminoglycosides	Aminoglycoside-resistant_16S_ribosomal_subunit_protein	A16S	2604	0.0849942
AcerB10430	MEG_3144|Drugs|Fosfomycin|Fosfomycin_target_mutation|GLPT|RequiresSNPConfirmation	MEG_3144	Drugs	Fosfomycin	Fosfomycin_target_mutation	GLPT	627	0.0232511
AcerB10430	MEG_3201|Drugs|Fluoroquinolones|Fluoroquinolone-resistant_DNA_topoisomerases|GYRA|RequiresSNPConfirmation	MEG_3201	Drugs	Fluoroquinolones	Fluoroquinolone-resistant_DNA_topoisomerases	GYRA	3400	0.0649777
AcerB10430	MEG_3238|Drugs|Fluoroquinolones|Fluoroquinolone-resistant_DNA_topoisomerases|GYRB|RequiresSNPConfirmation	MEG_3238	Drugs	Fluoroquinolones	Fluoroquinolone-resistant_DNA_topoisomerases	GYRB	1659	0.0346198
AcerB10430	MEG_3244|Drugs|Aminocoumarins|Aminocoumarin-resistant_DNA_topoisomerases|GYRBA|RequiresSNPConfirmation	MEG_3244	Drugs	Aminocoumarins	Aminocoumarin-resistant_DNA_topoisomerases	GYRBA	1890	0.0394403
AcerB10430	MEG_3977|Drugs|MLS|Macrolide-resistant_23S_rRNA_mutation|MLS23S|RequiresSNPConfirmation	MEG_3977	Drugs	MLS	Macrolide-resistant_23S_rRNA_mutation	MLS23S	4947	0.0858501
AcerB10430	MEG_4095|Drugs|Fosfomycin|Fosfomycin_target_mutation|MURA|RequiresSNPConfirmation	MEG_4095	Drugs	Fosfomycin	Fosfomycin_target_mutation	MURA	445	0.0177986
AcerB10430	MEG_422|Drugs|betalactams|Class_C_betalactamases|ACT	MEG_422	Drugs	betalactams	Class_C_betalactamases	ACT	71	0.00312226
AcerB10430	MEG_423|Drugs|betalactams|Class_C_betalactamases|ACT	MEG_423	Drugs	betalactams	Class_C_betalactamases	ACT	280	0.0123131
AcerB10430	MEG_425|Drugs|betalactams|Class_C_betalactamases|ACT	MEG_425	Drugs	betalactams	Class_C_betalactamases	ACT	236	0.0103782
AcerB10430	MEG_426|Drugs|betalactams|Class_C_betalactamases|ACT	MEG_426	Drugs	betalactams	Class_C_betalactamases	ACT	149	0.00655235
AcerB10430	MEG_427|Drugs|betalactams|Class_C_betalactamases|ACT	MEG_427	Drugs	betalactams	Class_C_betalactamases	ACT	497	0.0218558
AcerB10430	MEG_454|Drugs|betalactams|Class_C_betalactamases|ACT	MEG_454	Drugs	betalactams	Class_C_betalactamases	ACT	309	0.0135884
AcerB10430	MEG_461|Drugs|betalactams|Class_C_betalactamases|ACT	MEG_461	Drugs	betalactams	Class_C_betalactamases	ACT	107	0.00470538
AcerB10430	MEG_465|Drugs|betalactams|Class_C_betalactamases|ACT	MEG_465	Drugs	betalactams	Class_C_betalactamases	ACT	237	0.0104222
AcerB10430	MEG_472|Drugs|betalactams|Class_C_betalactamases|ACT	MEG_472	Drugs	betalactams	Class_C_betalactamases	ACT	199	0.00875112
AcerB10430	MEG_475|Drugs|betalactams|Class_C_betalactamases|ACT	MEG_475	Drugs	betalactams	Class_C_betalactamases	ACT	191	0.00839932
AcerB10430	MEG_480|Drugs|betalactams|Class_C_betalactamases|ACT	MEG_480	Drugs	betalactams	Class_C_betalactamases	ACT	197	0.00866317
AcerB10430	MEG_482|Drugs|betalactams|Class_C_betalactamases|ACT	MEG_482	Drugs	betalactams	Class_C_betalactamases	ACT	218	0.00958666
AcerB10430	MEG_487|Drugs|betalactams|Class_C_betalactamases|ACT	MEG_487	Drugs	betalactams	Class_C_betalactamases	ACT	207	0.00836564
AcerB10430	MEG_491|Drugs|betalactams|Class_C_betalactamases|ACT	MEG_491	Drugs	betalactams	Class_C_betalactamases	ACT	179	0.00723406
AcerB10430	MEG_492|Drugs|betalactams|Class_C_betalactamases|ACT	MEG_492	Drugs	betalactams	Class_C_betalactamases	ACT	579	0.0233995
AcerB10430	MEG_497|Drugs|betalactams|Class_C_betalactamases|ACT	MEG_497	Drugs	betalactams	Class_C_betalactamases	ACT	273	0.0593021
AcerB10430	MEG_5334|Drugs|Fluoroquinolones|Fluoroquinolone-resistant_DNA_topoisomerases|PARC|RequiresSNPConfirmation	MEG_5334	Drugs	Fluoroquinolones	Fluoroquinolone-resistant_DNA_topoisomerases	PARC	1493	0.0333073
AcerB10430	MEG_5365|Drugs|Aminocoumarins|Aminocoumarin-resistant_DNA_topoisomerases|PARE|RequiresSNPConfirmation	MEG_5365	Drugs	Aminocoumarins	Aminocoumarin-resistant_DNA_topoisomerases	PARE	513	0.0136356
AcerB10430	MEG_5374|Drugs|Aminocoumarins|Aminocoumarin-resistant_DNA_topoisomerases|PARE|RequiresSNPConfirmation	MEG_5374	Drugs	Aminocoumarins	Aminocoumarin-resistant_DNA_topoisomerases	PARE	1182	0.0314675
AcerB10430	MEG_5393|Drugs|Aminocoumarins|Aminocoumarin-resistant_DNA_topoisomerases|PARE|RequiresSNPConfirmation	MEG_5393	Drugs	Aminocoumarins	Aminocoumarin-resistant_DNA_topoisomerases	PARE	471	0.0125391
AcerB10430	MEG_5400|Drugs|betalactams|Penicillin_binding_protein|PBP2	MEG_5400	Drugs	betalactams	Penicillin_binding_protein	PBP2	1046	0.0277151
AcerB10430	MEG_5819|Drugs|Fosfomycin|Fosfomycin_target_mutation|PTSL|RequiresSNPConfirmation	MEG_5819	Drugs	Fosfomycin	Fosfomycin_target_mutation	PTSL	2210	0.0644531
AcerB10430	MEG_6044|Drugs|Multi-drug_resistance|Multi-drug_RND_efflux_regulator|RAMA	MEG_6044	Drugs	Multi-drug_resistance	Multi-drug_RND_efflux_regulator	RAMA	289	0.0388385
AcerB10430	MEG_6107|Drugs|Rifampin|Rifampin-resistant_beta-subunit_of_RNA_polymerase_RpoB|RPOB|RequiresSNPConfirmation	MEG_6107	Drugs	Rifampin	Rifampin-resistant_beta-subunit_of_RNA_polymerase_RpoB	RPOB	6465	0.0808661
AcerB10430	MEG_6146|Drugs|Aminoglycosides|Aminoglycoside-resistant_16S_ribosomal_subunit_protein|RRSC|RequiresSNPConfirmation	MEG_6146	Drugs	Aminoglycosides	Aminoglycoside-resistant_16S_ribosomal_subunit_protein	RRSC	1479	0.0483369
AcerB10430	MEG_6147|Drugs|Aminoglycosides|Aminoglycoside-resistant_16S_ribosomal_subunit_protein|RRSH|RequiresSNPConfirmation	MEG_6147	Drugs	Aminoglycosides	Aminoglycoside-resistant_16S_ribosomal_subunit_protein	RRSH	1898	0.0620308
AcerB10430	MEG_6699|Drugs|betalactams|Class_A_betalactamases|TEM	MEG_6699	Drugs	betalactams	Class_A_betalactamases	TEM	6	0.000351191
AcerB10430	MEG_6|Drugs|Aminoglycosides|Aminoglycoside-resistant_16S_ribosomal_subunit_protein|A16S|RequiresSNPConfirmation	MEG_6	Drugs	Aminoglycosides	Aminoglycoside-resistant_16S_ribosomal_subunit_protein	A16S	218	0.00708337
AcerB10430	MEG_7070|Drugs|Tetracyclines|Tetracycline_resistance_MFS_efflux_pumps|TETD	MEG_7070	Drugs	Tetracyclines	Tetracycline_resistance_MFS_efflux_pumps	TETD	6	0.000725121
AcerB10430	MEG_7196|Drugs|Tetracyclines|Tetracycline_resistance_MFS_efflux_regulator|TETRM|RequiresSNPConfirmation	MEG_7196	Drugs	Tetracyclines	Tetracycline_resistance_MFS_efflux_regulator	TETRM	9	0.000723386
AcerB10430	MEG_7301|Drugs|Elfamycins|EF-Tu_inhibition|TUFAB|RequiresSNPConfirmation	MEG_7301	Drugs	Elfamycins	EF-Tu_inhibition	TUFAB	506	0.020732
AcerB10430	MEG_7302|Drugs|Elfamycins|EF-Tu_inhibition|TUFAB|RequiresSNPConfirmation	MEG_7302	Drugs	Elfamycins	EF-Tu_inhibition	TUFAB	677	0.0287916
AcerB10430	MEG_7309|Drugs|Elfamycins|EF-Tu_inhibition|TUFAB|RequiresSNPConfirmation	MEG_7309	Drugs	Elfamycins	EF-Tu_inhibition	TUFAB	1472	0.0802844
AcerB10430	MEG_7310|Drugs|Elfamycins|EF-Tu_inhibition|TUFAB|RequiresSNPConfirmation	MEG_7310	Drugs	Elfamycins	EF-Tu_inhibition	TUFAB	95	0.00404018
AcerB10430	MEG_7312|Drugs|Elfamycins|EF-Tu_inhibition|TUFAB|RequiresSNPConfirmation	MEG_7312	Drugs	Elfamycins	EF-Tu_inhibition	TUFAB	105	0.00446546
AcerB10430	MEG_7330|Drugs|Fosfomycin|Fosfomycin_target_mutation|UHPT|RequiresSNPConfirmation	MEG_7330	Drugs	Fosfomycin	Fosfomycin_target_mutation	UHPT	1161	0.0420328
AcerB10430	MEG_7|Drugs|Aminoglycosides|Aminoglycoside-resistant_16S_ribosomal_subunit_protein|A16S|RequiresSNPConfirmation	MEG_7	Drugs	Aminoglycosides	Aminoglycoside-resistant_16S_ribosomal_subunit_protein	A16S	218	0.00711549
AcerB10438	MEG_1019|Drugs|Aminoglycosides|Aminoglycoside_O-phosphotransferases|APH3-DPRIME	MEG_1019	Drugs	Aminoglycosides	Aminoglycoside_O-phosphotransferases	APH3-DPRIME	39	0.00791658
AcerB10438	MEG_1053|Drugs|Aminoglycosides|Aminoglycoside_O-phosphotransferases|APH3-DPRIME	MEG_1053	Drugs	Aminoglycosides	Aminoglycoside_O-phosphotransferases	APH3-DPRIME	9	0.00188144
AcerB10438	MEG_1055|Drugs|Aminoglycosides|Aminoglycoside_O-phosphotransferases|APH3-DPRIME	MEG_1055	Drugs	Aminoglycosides	Aminoglycoside_O-phosphotransferases	APH3-DPRIME	15	0.00313573
AcerB10438	MEG_1057|Drugs|Aminoglycosides|Aminoglycoside_O-phosphotransferases|APH3-DPRIME	MEG_1057	Drugs	Aminoglycosides	Aminoglycoside_O-phosphotransferases	APH3-DPRIME	32	0.00668956
AcerB10438	MEG_1490|Drugs|Cationic_antimicrobial_peptides|Cationic_peptide-resistant_16S_ribosomal_subunit_protein|CAP16S|RequiresSNPConfirmation	MEG_1490	Drugs	Cationic_antimicrobial_peptides	Cationic_peptide-resistant_16S_ribosomal_subunit_protein	CAP16S	469	0.0511201
AcerB10438	MEG_2|Drugs|Aminoglycosides|Aminoglycoside-resistant_16S_ribosomal_subunit_protein|A16S|RequiresSNPConfirmation	MEG_2	Drugs	Aminoglycosides	Aminoglycoside-resistant_16S_ribosomal_subunit_protein	A16S	1443	0.157081
AcerB10438	MEG_3977|Drugs|MLS|Macrolide-resistant_23S_rRNA_mutation|MLS23S|RequiresSNPConfirmation	MEG_3977	Drugs	MLS	Macrolide-resistant_23S_rRNA_mutation	MLS23S	3562	0.206158
AcerB10438	MEG_4|Drugs|Aminoglycosides|Aminoglycoside-resistant_16S_ribosomal_subunit_protein|A16S|RequiresSNPConfirmation	MEG_4	Drugs	Aminoglycosides	Aminoglycoside-resistant_16S_ribosomal_subunit_protein	A16S	280	0.0303424
AcerB10438	MEG_6146|Drugs|Aminoglycosides|Aminoglycoside-resistant_16S_ribosomal_subunit_protein|RRSC|RequiresSNPConfirmation	MEG_6146	Drugs	Aminoglycosides	Aminoglycoside-resistant_16S_ribosomal_subunit_protein	RRSC	457	0.0498121
AcerB10438	MEG_6147|Drugs|Aminoglycosides|Aminoglycoside-resistant_16S_ribosomal_subunit_protein|RRSH|RequiresSNPConfirmation	MEG_6147	Drugs	Aminoglycosides	Aminoglycoside-resistant_16S_ribosomal_subunit_protein	RRSH	640	0.0697588
AcerB10438	MEG_6664|Drugs|betalactams|Class_A_betalactamases|TEM	MEG_6664	Drugs	betalactams	Class_A_betalactamases	TEM	22	0.0042946
AcerB10438	MEG_6740|Drugs|betalactams|Class_A_betalactamases|TEM	MEG_6740	Drugs	betalactams	Class_A_betalactamases	TEM	14	0.00273293
AcerB10438	MEG_6864|Drugs|betalactams|Class_A_betalactamases|TEM	MEG_6864	Drugs	betalactams	Class_A_betalactamases	TEM	16	0.00312335
AcerB10438	MEG_6875|Drugs|betalactams|Class_A_betalactamases|TEM	MEG_6875	Drugs	betalactams	Class_A_betalactamases	TEM	237	0.0314147
AcerB10438	MEG_6905|Drugs|betalactams|Class_A_betalactamases|TEM	MEG_6905	Drugs	betalactams	Class_A_betalactamases	TEM	14	0.00230691
AcerB10438	MEG_6918|Drugs|betalactams|Class_A_betalactamases|TEM	MEG_6918	Drugs	betalactams	Class_A_betalactamases	TEM	42	0.00669749
AcerB10438	MEG_6949|Drugs|betalactams|Class_A_betalactamases|TEM	MEG_6949	Drugs	betalactams	Class_A_betalactamases	TEM	18	0.00351377
AcerB10438	MEG_6|Drugs|Aminoglycosides|Aminoglycoside-resistant_16S_ribosomal_subunit_protein|A16S|RequiresSNPConfirmation	MEG_6	Drugs	Aminoglycosides	Aminoglycoside-resistant_16S_ribosomal_subunit_protein	A16S	683	0.0740137
AcerB10438	MEG_7038|Drugs|Tetracyclines|Tetracycline_resistance_MFS_efflux_pumps|TETB	MEG_7038	Drugs	Tetracyclines	Tetracycline_resistance_MFS_efflux_pumps	TETB	73	0.0101737
AcerB10438	MEG_7039|Drugs|Tetracyclines|Tetracycline_resistance_MFS_efflux_pumps|TETB	MEG_7039	Drugs	Tetracyclines	Tetracycline_resistance_MFS_efflux_pumps	TETB	42	0.00585336
AcerB10438	MEG_7040|Drugs|Tetracyclines|Tetracycline_resistance_MFS_efflux_pumps|TETB	MEG_7040	Drugs	Tetracyclines	Tetracycline_resistance_MFS_efflux_pumps	TETB	91	0.0126823
AcerB10438	MEG_7041|Drugs|Tetracyclines|Tetracycline_resistance_MFS_efflux_pumps|TETB	MEG_7041	Drugs	Tetracyclines	Tetracycline_resistance_MFS_efflux_pumps	TETB	88	0.0122642
AcerB10438	MEG_7042|Drugs|Tetracyclines|Tetracycline_resistance_MFS_efflux_pumps|TETB	MEG_7042	Drugs	Tetracyclines	Tetracycline_resistance_MFS_efflux_pumps	TETB	130	0.0181175
AcerB10438	MEG_7043|Drugs|Tetracyclines|Tetracycline_resistance_MFS_efflux_pumps|TETB	MEG_7043	Drugs	Tetracyclines	Tetracycline_resistance_MFS_efflux_pumps	TETB	63	0.00878004
AcerB10438	MEG_7044|Drugs|Tetracyclines|Tetracycline_resistance_MFS_efflux_pumps|TETB	MEG_7044	Drugs	Tetracyclines	Tetracycline_resistance_MFS_efflux_pumps	TETB	79	0.0110099
AcerB10438	MEG_7045|Drugs|Tetracyclines|Tetracycline_resistance_MFS_efflux_pumps|TETB	MEG_7045	Drugs	Tetracyclines	Tetracycline_resistance_MFS_efflux_pumps	TETB	131	0.0182569
AcerB10438	MEG_7046|Drugs|Tetracyclines|Tetracycline_resistance_MFS_efflux_pumps|TETB	MEG_7046	Drugs	Tetracyclines	Tetracycline_resistance_MFS_efflux_pumps	TETB	55	0.0076461
AcerB10438	MEG_7047|Drugs|Tetracyclines|Tetracycline_resistance_MFS_efflux_pumps|TETB	MEG_7047	Drugs	Tetracyclines	Tetracycline_resistance_MFS_efflux_pumps	TETB	73	0.0101737
AcerB10438	MEG_7048|Drugs|Tetracyclines|Tetracycline_resistance_MFS_efflux_pumps|TETB	MEG_7048	Drugs	Tetracyclines	Tetracycline_resistance_MFS_efflux_pumps	TETB	70	0.0097556
AcerB10438	MEG_7051|Drugs|Tetracyclines|Tetracycline_resistance_MFS_efflux_pumps|TETB	MEG_7051	Drugs	Tetracyclines	Tetracycline_resistance_MFS_efflux_pumps	TETB	83	0.0115674
AcerB10438	MEG_7052|Drugs|Tetracyclines|Tetracycline_resistance_MFS_efflux_pumps|TETB	MEG_7052	Drugs	Tetracyclines	Tetracycline_resistance_MFS_efflux_pumps	TETB	116	0.0161664
AcerB10438	MEG_7070|Drugs|Tetracyclines|Tetracycline_resistance_MFS_efflux_pumps|TETD	MEG_7070	Drugs	Tetracyclines	Tetracycline_resistance_MFS_efflux_pumps	TETD	359	0.144698
AcerB10438	MEG_7196|Drugs|Tetracyclines|Tetracycline_resistance_MFS_efflux_regulator|TETRM|RequiresSNPConfirmation	MEG_7196	Drugs	Tetracyclines	Tetracycline_resistance_MFS_efflux_regulator	TETRM	465	0.124649
AcerB10438	MEG_7310|Drugs|Elfamycins|EF-Tu_inhibition|TUFAB|RequiresSNPConfirmation	MEG_7310	Drugs	Elfamycins	EF-Tu_inhibition	TUFAB	597	0.0846758
AcerB10438	MEG_7312|Drugs|Elfamycins|EF-Tu_inhibition|TUFAB|RequiresSNPConfirmation	MEG_7312	Drugs	Elfamycins	EF-Tu_inhibition	TUFAB	668	0.0947461
AcerB10438	MEG_7|Drugs|Aminoglycosides|Aminoglycoside-resistant_16S_ribosomal_subunit_protein|A16S|RequiresSNPConfirmation	MEG_7	Drugs	Aminoglycosides	Aminoglycoside-resistant_16S_ribosomal_subunit_protein	A16S	696	0.0757644
AcerB10440	MEG_1019|Drugs|Aminoglycosides|Aminoglycoside_O-phosphotransferases|APH3-DPRIME	MEG_1019	Drugs	Aminoglycosides	Aminoglycoside_O-phosphotransferases	APH3-DPRIME	87	0.0153175
AcerB10440	MEG_1055|Drugs|Aminoglycosides|Aminoglycoside_O-phosphotransferases|APH3-DPRIME	MEG_1055	Drugs	Aminoglycosides	Aminoglycoside_O-phosphotransferases	APH3-DPRIME	26	0.00471429
AcerB10440	MEG_1057|Drugs|Aminoglycosides|Aminoglycoside_O-phosphotransferases|APH3-DPRIME	MEG_1057	Drugs	Aminoglycosides	Aminoglycoside_O-phosphotransferases	APH3-DPRIME	56	0.0101539
AcerB10440	MEG_1058|Drugs|Aminoglycosides|Aminoglycoside_O-phosphotransferases|APH3-DPRIME	MEG_1058	Drugs	Aminoglycosides	Aminoglycoside_O-phosphotransferases	APH3-DPRIME	20	0.00592603
AcerB10440	MEG_1490|Drugs|Cationic_antimicrobial_peptides|Cationic_peptide-resistant_16S_ribosomal_subunit_protein|CAP16S|RequiresSNPConfirmation	MEG_1490	Drugs	Cationic_antimicrobial_peptides	Cationic_peptide-resistant_16S_ribosomal_subunit_protein	CAP16S	507	0.0479317
AcerB10440	MEG_2|Drugs|Aminoglycosides|Aminoglycoside-resistant_16S_ribosomal_subunit_protein|A16S|RequiresSNPConfirmation	MEG_2	Drugs	Aminoglycosides	Aminoglycoside-resistant_16S_ribosomal_subunit_protein	A16S	1460	0.137849
AcerB10440	MEG_3977|Drugs|MLS|Macrolide-resistant_23S_rRNA_mutation|MLS23S|RequiresSNPConfirmation	MEG_3977	Drugs	MLS	Macrolide-resistant_23S_rRNA_mutation	MLS23S	3578	0.179615
AcerB10440	MEG_4|Drugs|Aminoglycosides|Aminoglycoside-resistant_16S_ribosomal_subunit_protein|A16S|RequiresSNPConfirmation	MEG_4	Drugs	Aminoglycosides	Aminoglycoside-resistant_16S_ribosomal_subunit_protein	A16S	298	0.0280094
AcerB10440	MEG_6146|Drugs|Aminoglycosides|Aminoglycoside-resistant_16S_ribosomal_subunit_protein|RRSC|RequiresSNPConfirmation	MEG_6146	Drugs	Aminoglycosides	Aminoglycoside-resistant_16S_ribosomal_subunit_protein	RRSC	483	0.0456627
AcerB10440	MEG_6147|Drugs|Aminoglycosides|Aminoglycoside-resistant_16S_ribosomal_subunit_protein|RRSH|RequiresSNPConfirmation	MEG_6147	Drugs	Aminoglycosides	Aminoglycoside-resistant_16S_ribosomal_subunit_protein	RRSH	676	0.0639089
AcerB10440	MEG_6617|Drugs|Sulfonamides|Sulfonamide-resistant_dihydropteroate_synthases|SULII	MEG_6617	Drugs	Sulfonamides	Sulfonamide-resistant_dihydropteroate_synthases	SULII	14	0.00250113
AcerB10440	MEG_6621|Drugs|Sulfonamides|Sulfonamide-resistant_dihydropteroate_synthases|SULII	MEG_6621	Drugs	Sulfonamides	Sulfonamide-resistant_dihydropteroate_synthases	SULII	20	0.00357305
AcerB10440	MEG_6622|Drugs|Sulfonamides|Sulfonamide-resistant_dihydropteroate_synthases|SULII	MEG_6622	Drugs	Sulfonamides	Sulfonamide-resistant_dihydropteroate_synthases	SULII	11	0.00196518
AcerB10440	MEG_6624|Drugs|Sulfonamides|Sulfonamide-resistant_dihydropteroate_synthases|SULII	MEG_6624	Drugs	Sulfonamides	Sulfonamide-resistant_dihydropteroate_synthases	SULII	20	0.00357305
AcerB10440	MEG_6626|Drugs|Sulfonamides|Sulfonamide-resistant_dihydropteroate_synthases|SULII	MEG_6626	Drugs	Sulfonamides	Sulfonamide-resistant_dihydropteroate_synthases	SULII	16	0.00285844
AcerB10440	MEG_6627|Drugs|Sulfonamides|Sulfonamide-resistant_dihydropteroate_synthases|SULII	MEG_6627	Drugs	Sulfonamides	Sulfonamide-resistant_dihydropteroate_synthases	SULII	18	0.00307987
AcerB10440	MEG_6628|Drugs|Sulfonamides|Sulfonamide-resistant_dihydropteroate_synthases|SULII	MEG_6628	Drugs	Sulfonamides	Sulfonamide-resistant_dihydropteroate_synthases	SULII	20	0.00357305
AcerB10440	MEG_6629|Drugs|Sulfonamides|Sulfonamide-resistant_dihydropteroate_synthases|SULII	MEG_6629	Drugs	Sulfonamides	Sulfonamide-resistant_dihydropteroate_synthases	SULII	13	0.00232248
AcerB10440	MEG_6632|Drugs|Sulfonamides|Sulfonamide-resistant_dihydropteroate_synthases|SULII	MEG_6632	Drugs	Sulfonamides	Sulfonamide-resistant_dihydropteroate_synthases	SULII	29	0.00518092
AcerB10440	MEG_6634|Drugs|Sulfonamides|Sulfonamide-resistant_dihydropteroate_synthases|SULII	MEG_6634	Drugs	Sulfonamides	Sulfonamide-resistant_dihydropteroate_synthases	SULII	16	0.00284797
AcerB10440	MEG_6637|Drugs|Sulfonamides|Sulfonamide-resistant_dihydropteroate_synthases|SULII	MEG_6637	Drugs	Sulfonamides	Sulfonamide-resistant_dihydropteroate_synthases	SULII	11	0.00196518
AcerB10440	MEG_6638|Drugs|Sulfonamides|Sulfonamide-resistant_dihydropteroate_synthases|SULII	MEG_6638	Drugs	Sulfonamides	Sulfonamide-resistant_dihydropteroate_synthases	SULII	20	0.00357305
AcerB10440	MEG_6867|Drugs|betalactams|Class_A_betalactamases|TEM	MEG_6867	Drugs	betalactams	Class_A_betalactamases	TEM	58	0.00756284
AcerB10440	MEG_6|Drugs|Aminoglycosides|Aminoglycoside-resistant_16S_ribosomal_subunit_protein|A16S|RequiresSNPConfirmation	MEG_6	Drugs	Aminoglycosides	Aminoglycoside-resistant_16S_ribosomal_subunit_protein	A16S	702	0.0659818
AcerB10440	MEG_7041|Drugs|Tetracyclines|Tetracycline_resistance_MFS_efflux_pumps|TETB	MEG_7041	Drugs	Tetracyclines	Tetracycline_resistance_MFS_efflux_pumps	TETB	24	0.0029011
AcerB10440	MEG_7042|Drugs|Tetracyclines|Tetracycline_resistance_MFS_efflux_pumps|TETB	MEG_7042	Drugs	Tetracyclines	Tetracycline_resistance_MFS_efflux_pumps	TETB	24	0.0029011
AcerB10440	MEG_7045|Drugs|Tetracyclines|Tetracycline_resistance_MFS_efflux_pumps|TETB	MEG_7045	Drugs	Tetracyclines	Tetracycline_resistance_MFS_efflux_pumps	TETB	20	0.00241758
AcerB10440	MEG_7047|Drugs|Tetracyclines|Tetracycline_resistance_MFS_efflux_pumps|TETB	MEG_7047	Drugs	Tetracyclines	Tetracycline_resistance_MFS_efflux_pumps	TETB	14	0.00169231
AcerB10440	MEG_7048|Drugs|Tetracyclines|Tetracycline_resistance_MFS_efflux_pumps|TETB	MEG_7048	Drugs	Tetracyclines	Tetracycline_resistance_MFS_efflux_pumps	TETB	15	0.00181319
AcerB10440	MEG_7196|Drugs|Tetracyclines|Tetracycline_resistance_MFS_efflux_regulator|TETRM|RequiresSNPConfirmation	MEG_7196	Drugs	Tetracyclines	Tetracycline_resistance_MFS_efflux_regulator	TETRM	89	0.0206929
AcerB10440	MEG_7310|Drugs|Elfamycins|EF-Tu_inhibition|TUFAB|RequiresSNPConfirmation	MEG_7310	Drugs	Elfamycins	EF-Tu_inhibition	TUFAB	618	0.0760272
AcerB10440	MEG_7312|Drugs|Elfamycins|EF-Tu_inhibition|TUFAB|RequiresSNPConfirmation	MEG_7312	Drugs	Elfamycins	EF-Tu_inhibition	TUFAB	689	0.0847617
AcerB10440	MEG_7|Drugs|Aminoglycosides|Aminoglycoside-resistant_16S_ribosomal_subunit_protein|A16S|RequiresSNPConfirmation	MEG_7	Drugs	Aminoglycosides	Aminoglycoside-resistant_16S_ribosomal_subunit_protein	A16S	629	0.0593885
AcerB10442	MEG_1019|Drugs|Aminoglycosides|Aminoglycoside_O-phosphotransferases|APH3-DPRIME	MEG_1019	Drugs	Aminoglycosides	Aminoglycoside_O-phosphotransferases	APH3-DPRIME	372	0.0582018
AcerB10442	MEG_1045|Drugs|Aminoglycosides|Aminoglycoside_O-phosphotransferases|APH3-DPRIME	MEG_1045	Drugs	Aminoglycosides	Aminoglycoside_O-phosphotransferases	APH3-DPRIME	166	0.026747
AcerB10442	MEG_1046|Drugs|Aminoglycosides|Aminoglycoside_O-phosphotransferases|APH3-DPRIME	MEG_1046	Drugs	Aminoglycosides	Aminoglycoside_O-phosphotransferases	APH3-DPRIME	99	0.0159515
AcerB10442	MEG_1053|Drugs|Aminoglycosides|Aminoglycoside_O-phosphotransferases|APH3-DPRIME	MEG_1053	Drugs	Aminoglycosides	Aminoglycoside_O-phosphotransferases	APH3-DPRIME	168	0.0270693
AcerB10442	MEG_1054|Drugs|Aminoglycosides|Aminoglycoside_O-phosphotransferases|APH3-DPRIME	MEG_1054	Drugs	Aminoglycosides	Aminoglycoside_O-phosphotransferases	APH3-DPRIME	123	0.0198186
AcerB10442	MEG_1055|Drugs|Aminoglycosides|Aminoglycoside_O-phosphotransferases|APH3-DPRIME	MEG_1055	Drugs	Aminoglycosides	Aminoglycoside_O-phosphotransferases	APH3-DPRIME	117	0.0188518
AcerB10442	MEG_1057|Drugs|Aminoglycosides|Aminoglycoside_O-phosphotransferases|APH3-DPRIME	MEG_1057	Drugs	Aminoglycosides	Aminoglycoside_O-phosphotransferases	APH3-DPRIME	171	0.0275527
AcerB10442	MEG_1058|Drugs|Aminoglycosides|Aminoglycoside_O-phosphotransferases|APH3-DPRIME	MEG_1058	Drugs	Aminoglycosides	Aminoglycoside_O-phosphotransferases	APH3-DPRIME	72	0.0189579
AcerB10442	MEG_1490|Drugs|Cationic_antimicrobial_peptides|Cationic_peptide-resistant_16S_ribosomal_subunit_protein|CAP16S|RequiresSNPConfirmation	MEG_1490	Drugs	Cationic_antimicrobial_peptides	Cationic_peptide-resistant_16S_ribosomal_subunit_protein	CAP16S	553	0.0464584
AcerB10442	MEG_2|Drugs|Aminoglycosides|Aminoglycoside-resistant_16S_ribosomal_subunit_protein|A16S|RequiresSNPConfirmation	MEG_2	Drugs	Aminoglycosides	Aminoglycoside-resistant_16S_ribosomal_subunit_protein	A16S	1568	0.13156
AcerB10442	MEG_3977|Drugs|MLS|Macrolide-resistant_23S_rRNA_mutation|MLS23S|RequiresSNPConfirmation	MEG_3977	Drugs	MLS	Macrolide-resistant_23S_rRNA_mutation	MLS23S	3658	0.163181
AcerB10442	MEG_4|Drugs|Aminoglycosides|Aminoglycoside-resistant_16S_ribosomal_subunit_protein|A16S|RequiresSNPConfirmation	MEG_4	Drugs	Aminoglycosides	Aminoglycoside-resistant_16S_ribosomal_subunit_protein	A16S	159	0.0132803
AcerB10442	MEG_6146|Drugs|Aminoglycosides|Aminoglycoside-resistant_16S_ribosomal_subunit_protein|RRSC|RequiresSNPConfirmation	MEG_6146	Drugs	Aminoglycosides	Aminoglycoside-resistant_16S_ribosomal_subunit_protein	RRSC	557	0.0467945
AcerB10442	MEG_6147|Drugs|Aminoglycosides|Aminoglycoside-resistant_16S_ribosomal_subunit_protein|RRSH|RequiresSNPConfirmation	MEG_6147	Drugs	Aminoglycosides	Aminoglycoside-resistant_16S_ribosomal_subunit_protein	RRSH	752	0.0631767
AcerB10442	MEG_6582|Drugs|Sulfonamides|Sulfonamide-resistant_dihydropteroate_synthases|SULI	MEG_6582	Drugs	Sulfonamides	Sulfonamide-resistant_dihydropteroate_synthases	SULI	27	0.00428644
AcerB10442	MEG_6617|Drugs|Sulfonamides|Sulfonamide-resistant_dihydropteroate_synthases|SULII	MEG_6617	Drugs	Sulfonamides	Sulfonamide-resistant_dihydropteroate_synthases	SULII	68	0.0107955
AcerB10442	MEG_6618|Drugs|Sulfonamides|Sulfonamide-resistant_dihydropteroate_synthases|SULII	MEG_6618	Drugs	Sulfonamides	Sulfonamide-resistant_dihydropteroate_synthases	SULII	27	0.00428644
AcerB10442	MEG_6621|Drugs|Sulfonamides|Sulfonamide-resistant_dihydropteroate_synthases|SULII	MEG_6621	Drugs	Sulfonamides	Sulfonamide-resistant_dihydropteroate_synthases	SULII	47	0.00746159
AcerB10442	MEG_6622|Drugs|Sulfonamides|Sulfonamide-resistant_dihydropteroate_synthases|SULII	MEG_6622	Drugs	Sulfonamides	Sulfonamide-resistant_dihydropteroate_synthases	SULII	51	0.00809662
AcerB10442	MEG_6624|Drugs|Sulfonamides|Sulfonamide-resistant_dihydropteroate_synthases|SULII	MEG_6624	Drugs	Sulfonamides	Sulfonamide-resistant_dihydropteroate_synthases	SULII	57	0.00904916
AcerB10442	MEG_6625|Drugs|Sulfonamides|Sulfonamide-resistant_dihydropteroate_synthases|SULII	MEG_6625	Drugs	Sulfonamides	Sulfonamide-resistant_dihydropteroate_synthases	SULII	53	0.00841413
AcerB10442	MEG_6626|Drugs|Sulfonamides|Sulfonamide-resistant_dihydropteroate_synthases|SULII	MEG_6626	Drugs	Sulfonamides	Sulfonamide-resistant_dihydropteroate_synthases	SULII	44	0.00698532
AcerB10442	MEG_6627|Drugs|Sulfonamides|Sulfonamide-resistant_dihydropteroate_synthases|SULII	MEG_6627	Drugs	Sulfonamides	Sulfonamide-resistant_dihydropteroate_synthases	SULII	68	0.0103393
AcerB10442	MEG_6628|Drugs|Sulfonamides|Sulfonamide-resistant_dihydropteroate_synthases|SULII	MEG_6628	Drugs	Sulfonamides	Sulfonamide-resistant_dihydropteroate_synthases	SULII	42	0.0066678
AcerB10442	MEG_6629|Drugs|Sulfonamides|Sulfonamide-resistant_dihydropteroate_synthases|SULII	MEG_6629	Drugs	Sulfonamides	Sulfonamide-resistant_dihydropteroate_synthases	SULII	45	0.00714407
AcerB10442	MEG_6630|Drugs|Sulfonamides|Sulfonamide-resistant_dihydropteroate_synthases|SULII	MEG_6630	Drugs	Sulfonamides	Sulfonamide-resistant_dihydropteroate_synthases	SULII	42	0.00638606
AcerB10442	MEG_6632|Drugs|Sulfonamides|Sulfonamide-resistant_dihydropteroate_synthases|SULII	MEG_6632	Drugs	Sulfonamides	Sulfonamide-resistant_dihydropteroate_synthases	SULII	69	0.0109542
AcerB10442	MEG_6633|Drugs|Sulfonamides|Sulfonamide-resistant_dihydropteroate_synthases|SULII	MEG_6633	Drugs	Sulfonamides	Sulfonamide-resistant_dihydropteroate_synthases	SULII	43	0.00653811
AcerB10442	MEG_6634|Drugs|Sulfonamides|Sulfonamide-resistant_dihydropteroate_synthases|SULII	MEG_6634	Drugs	Sulfonamides	Sulfonamide-resistant_dihydropteroate_synthases	SULII	64	0.0101232
AcerB10442	MEG_6636|Drugs|Sulfonamides|Sulfonamide-resistant_dihydropteroate_synthases|SULII	MEG_6636	Drugs	Sulfonamides	Sulfonamide-resistant_dihydropteroate_synthases	SULII	43	0.00680155
AcerB10442	MEG_6637|Drugs|Sulfonamides|Sulfonamide-resistant_dihydropteroate_synthases|SULII	MEG_6637	Drugs	Sulfonamides	Sulfonamide-resistant_dihydropteroate_synthases	SULII	37	0.00587402
AcerB10442	MEG_6638|Drugs|Sulfonamides|Sulfonamide-resistant_dihydropteroate_synthases|SULII	MEG_6638	Drugs	Sulfonamides	Sulfonamide-resistant_dihydropteroate_synthases	SULII	42	0.0066678
AcerB10442	MEG_6671|Drugs|betalactams|Class_A_betalactamases|TEM	MEG_6671	Drugs	betalactams	Class_A_betalactamases	TEM	8	0.00120368
AcerB10442	MEG_6675|Drugs|betalactams|Class_A_betalactamases|TEM	MEG_6675	Drugs	betalactams	Class_A_betalactamases	TEM	10	0.0015046
AcerB10442	MEG_6689|Drugs|betalactams|Class_A_betalactamases|TEM	MEG_6689	Drugs	betalactams	Class_A_betalactamases	TEM	20	0.0030092
AcerB10442	MEG_6699|Drugs|betalactams|Class_A_betalactamases|TEM	MEG_6699	Drugs	betalactams	Class_A_betalactamases	TEM	18	0.00270828
AcerB10442	MEG_6740|Drugs|betalactams|Class_A_betalactamases|TEM	MEG_6740	Drugs	betalactams	Class_A_betalactamases	TEM	22	0.00331012
AcerB10442	MEG_6795|Drugs|betalactams|Class_A_betalactamases|TEM	MEG_6795	Drugs	betalactams	Class_A_betalactamases	TEM	13	0.00195598
AcerB10442	MEG_6796|Drugs|betalactams|Class_A_betalactamases|TEM	MEG_6796	Drugs	betalactams	Class_A_betalactamases	TEM	10	0.0015046
AcerB10442	MEG_6805|Drugs|betalactams|Class_A_betalactamases|TEM	MEG_6805	Drugs	betalactams	Class_A_betalactamases	TEM	20	0.0030092
AcerB10442	MEG_6867|Drugs|betalactams|Class_A_betalactamases|TEM	MEG_6867	Drugs	betalactams	Class_A_betalactamases	TEM	127	0.0147159
AcerB10442	MEG_6879|Drugs|betalactams|Class_A_betalactamases|TEM	MEG_6879	Drugs	betalactams	Class_A_betalactamases	TEM	15	0.00178111
AcerB10442	MEG_6880|Drugs|betalactams|Class_A_betalactamases|TEM	MEG_6880	Drugs	betalactams	Class_A_betalactamases	TEM	21	0.00246642
AcerB10442	MEG_6905|Drugs|betalactams|Class_A_betalactamases|TEM	MEG_6905	Drugs	betalactams	Class_A_betalactamases	TEM	30	0.00381017
AcerB10442	MEG_6927|Drugs|betalactams|Class_A_betalactamases|TEM	MEG_6927	Drugs	betalactams	Class_A_betalactamases	TEM	35	0.00394613
AcerB10442	MEG_6931|Drugs|betalactams|Class_A_betalactamases|TEM	MEG_6931	Drugs	betalactams	Class_A_betalactamases	TEM	22	0.00258387
AcerB10442	MEG_6938|Drugs|betalactams|Class_A_betalactamases|TEM	MEG_6938	Drugs	betalactams	Class_A_betalactamases	TEM	13	0.00177273
AcerB10442	MEG_6950|Drugs|betalactams|Class_A_betalactamases|TEM	MEG_6950	Drugs	betalactams	Class_A_betalactamases	TEM	7	0.00105322
AcerB10442	MEG_6951|Drugs|betalactams|Class_A_betalactamases|TEM	MEG_6951	Drugs	betalactams	Class_A_betalactamases	TEM	8	0.00119123
AcerB10442	MEG_6|Drugs|Aminoglycosides|Aminoglycoside-resistant_16S_ribosomal_subunit_protein|A16S|RequiresSNPConfirmation	MEG_6	Drugs	Aminoglycosides	Aminoglycoside-resistant_16S_ribosomal_subunit_protein	A16S	765	0.0638959
AcerB10442	MEG_7038|Drugs|Tetracyclines|Tetracycline_resistance_MFS_efflux_pumps|TETB	MEG_7038	Drugs	Tetracyclines	Tetracycline_resistance_MFS_efflux_pumps	TETB	61	0.00655249
AcerB10442	MEG_7040|Drugs|Tetracyclines|Tetracycline_resistance_MFS_efflux_pumps|TETB	MEG_7040	Drugs	Tetracyclines	Tetracycline_resistance_MFS_efflux_pumps	TETB	44	0.00472638
AcerB10442	MEG_7041|Drugs|Tetracyclines|Tetracycline_resistance_MFS_efflux_pumps|TETB	MEG_7041	Drugs	Tetracyclines	Tetracycline_resistance_MFS_efflux_pumps	TETB	62	0.0066599
AcerB10442	MEG_7042|Drugs|Tetracyclines|Tetracycline_resistance_MFS_efflux_pumps|TETB	MEG_7042	Drugs	Tetracyclines	Tetracycline_resistance_MFS_efflux_pumps	TETB	105	0.0112789
AcerB10442	MEG_7043|Drugs|Tetracyclines|Tetracycline_resistance_MFS_efflux_pumps|TETB	MEG_7043	Drugs	Tetracyclines	Tetracycline_resistance_MFS_efflux_pumps	TETB	52	0.00558573
AcerB10442	MEG_7044|Drugs|Tetracyclines|Tetracycline_resistance_MFS_efflux_pumps|TETB	MEG_7044	Drugs	Tetracyclines	Tetracycline_resistance_MFS_efflux_pumps	TETB	70	0.00751925
AcerB10442	MEG_7045|Drugs|Tetracyclines|Tetracycline_resistance_MFS_efflux_pumps|TETB	MEG_7045	Drugs	Tetracyclines	Tetracycline_resistance_MFS_efflux_pumps	TETB	100	0.0107418
AcerB10442	MEG_7046|Drugs|Tetracyclines|Tetracycline_resistance_MFS_efflux_pumps|TETB	MEG_7046	Drugs	Tetracyclines	Tetracycline_resistance_MFS_efflux_pumps	TETB	40	0.00428605
AcerB10442	MEG_7047|Drugs|Tetracyclines|Tetracycline_resistance_MFS_efflux_pumps|TETB	MEG_7047	Drugs	Tetracyclines	Tetracycline_resistance_MFS_efflux_pumps	TETB	57	0.00612282
AcerB10442	MEG_7048|Drugs|Tetracyclines|Tetracycline_resistance_MFS_efflux_pumps|TETB	MEG_7048	Drugs	Tetracyclines	Tetracycline_resistance_MFS_efflux_pumps	TETB	37	0.00397446
AcerB10442	MEG_7052|Drugs|Tetracyclines|Tetracycline_resistance_MFS_efflux_pumps|TETB	MEG_7052	Drugs	Tetracyclines	Tetracycline_resistance_MFS_efflux_pumps	TETB	96	0.0103121
AcerB10442	MEG_7070|Drugs|Tetracyclines|Tetracycline_resistance_MFS_efflux_pumps|TETD	MEG_7070	Drugs	Tetracyclines	Tetracycline_resistance_MFS_efflux_pumps	TETD	349	0.108421
AcerB10442	MEG_7196|Drugs|Tetracyclines|Tetracycline_resistance_MFS_efflux_regulator|TETRM|RequiresSNPConfirmation	MEG_7196	Drugs	Tetracyclines	Tetracycline_resistance_MFS_efflux_regulator	TETRM	348	0.0719011
AcerB10442	MEG_7245|Drugs|Tetracyclines|Tetracycline_resistance_MFS_efflux_pumps|TETY	MEG_7245	Drugs	Tetracyclines	Tetracycline_resistance_MFS_efflux_pumps	TETY	473	0.0521048
AcerB10442	MEG_7246|Drugs|Tetracyclines|Tetracycline_resistance_MFS_efflux_pumps|TETY	MEG_7246	Drugs	Tetracyclines	Tetracycline_resistance_MFS_efflux_pumps	TETY	238	0.0262176
AcerB10442	MEG_7310|Drugs|Elfamycins|EF-Tu_inhibition|TUFAB|RequiresSNPConfirmation	MEG_7310	Drugs	Elfamycins	EF-Tu_inhibition	TUFAB	595	0.0650462
AcerB10442	MEG_7312|Drugs|Elfamycins|EF-Tu_inhibition|TUFAB|RequiresSNPConfirmation	MEG_7312	Drugs	Elfamycins	EF-Tu_inhibition	TUFAB	803	0.0877851
AcerB10442	MEG_7|Drugs|Aminoglycosides|Aminoglycoside-resistant_16S_ribosomal_subunit_protein|A16S|RequiresSNPConfirmation	MEG_7	Drugs	Aminoglycosides	Aminoglycoside-resistant_16S_ribosomal_subunit_protein	A16S	306	0.0256742
AcerB10865	MEG_1490|Drugs|Cationic_antimicrobial_peptides|Cationic_peptide-resistant_16S_ribosomal_subunit_protein|CAP16S|RequiresSNPConfirmation	MEG_1490	Drugs	Cationic_antimicrobial_peptides	Cationic_peptide-resistant_16S_ribosomal_subunit_protein	CAP16S	386	0.0226604
AcerB10865	MEG_2|Drugs|Aminoglycosides|Aminoglycoside-resistant_16S_ribosomal_subunit_protein|A16S|RequiresSNPConfirmation	MEG_2	Drugs	Aminoglycosides	Aminoglycoside-resistant_16S_ribosomal_subunit_protein	A16S	1026	0.0601539
AcerB10865	MEG_3610|Drugs|MLS|Lincosamide_nucleotidyltransferases|LNUC	MEG_3610	Drugs	MLS	Lincosamide_nucleotidyltransferases	LNUC	40	0.00731507
AcerB10865	MEG_3977|Drugs|MLS|Macrolide-resistant_23S_rRNA_mutation|MLS23S|RequiresSNPConfirmation	MEG_3977	Drugs	MLS	Macrolide-resistant_23S_rRNA_mutation	MLS23S	3019	0.0941089
AcerB10865	MEG_4|Drugs|Aminoglycosides|Aminoglycoside-resistant_16S_ribosomal_subunit_protein|A16S|RequiresSNPConfirmation	MEG_4	Drugs	Aminoglycosides	Aminoglycoside-resistant_16S_ribosomal_subunit_protein	A16S	607	0.0354275
AcerB10865	MEG_6146|Drugs|Aminoglycosides|Aminoglycoside-resistant_16S_ribosomal_subunit_protein|RRSC|RequiresSNPConfirmation	MEG_6146	Drugs	Aminoglycosides	Aminoglycoside-resistant_16S_ribosomal_subunit_protein	RRSC	412	0.0241867
AcerB10865	MEG_6147|Drugs|Aminoglycosides|Aminoglycoside-resistant_16S_ribosomal_subunit_protein|RRSH|RequiresSNPConfirmation	MEG_6147	Drugs	Aminoglycosides	Aminoglycoside-resistant_16S_ribosomal_subunit_protein	RRSH	523	0.030703
AcerB10865	MEG_6|Drugs|Aminoglycosides|Aminoglycoside-resistant_16S_ribosomal_subunit_protein|A16S|RequiresSNPConfirmation	MEG_6	Drugs	Aminoglycosides	Aminoglycoside-resistant_16S_ribosomal_subunit_protein	A16S	544	0.0317505
AcerB10865	MEG_7310|Drugs|Elfamycins|EF-Tu_inhibition|TUFAB|RequiresSNPConfirmation	MEG_7310	Drugs	Elfamycins	EF-Tu_inhibition	TUFAB	332	0.025362
AcerB10865	MEG_7312|Drugs|Elfamycins|EF-Tu_inhibition|TUFAB|RequiresSNPConfirmation	MEG_7312	Drugs	Elfamycins	EF-Tu_inhibition	TUFAB	431	0.0329248
AcerB10865	MEG_7|Drugs|Aminoglycosides|Aminoglycoside-resistant_16S_ribosomal_subunit_protein|A16S|RequiresSNPConfirmation	MEG_7	Drugs	Aminoglycosides	Aminoglycoside-resistant_16S_ribosomal_subunit_protein	A16S	1306	0.0765702
AcerB10867	MEG_2|Drugs|Aminoglycosides|Aminoglycoside-resistant_16S_ribosomal_subunit_protein|A16S|RequiresSNPConfirmation	MEG_2	Drugs	Aminoglycosides	Aminoglycoside-resistant_16S_ribosomal_subunit_protein	A16S	379	0.071986
AcerB10867	MEG_3610|Drugs|MLS|Lincosamide_nucleotidyltransferases|LNUC	MEG_3610	Drugs	MLS	Lincosamide_nucleotidyltransferases	LNUC	19	0.0112565
AcerB10867	MEG_3977|Drugs|MLS|Macrolide-resistant_23S_rRNA_mutation|MLS23S|RequiresSNPConfirmation	MEG_3977	Drugs	MLS	Macrolide-resistant_23S_rRNA_mutation	MLS23S	707	0.0713969
AcerB10867	MEG_6093|Drugs|Rifampin|Rifampin-resistant_beta-subunit_of_RNA_polymerase_RpoB|RPOB|RequiresSNPConfirmation	MEG_6093	Drugs	Rifampin	Rifampin-resistant_beta-subunit_of_RNA_polymerase_RpoB	RPOB	291	0.0243966
AcerB10867	MEG_7312|Drugs|Elfamycins|EF-Tu_inhibition|TUFAB|RequiresSNPConfirmation	MEG_7312	Drugs	Elfamycins	EF-Tu_inhibition	TUFAB	75	0.0185609
AcerB10867	MEG_9|Drugs|Aminoglycosides|Aminoglycoside-resistant_16S_ribosomal_subunit_protein|A16S|RequiresSNPConfirmation	MEG_9	Drugs	Aminoglycosides	Aminoglycoside-resistant_16S_ribosomal_subunit_protein	A16S	211	0.0404963
AcerB10869	MEG_1490|Drugs|Cationic_antimicrobial_peptides|Cationic_peptide-resistant_16S_ribosomal_subunit_protein|CAP16S|RequiresSNPConfirmation	MEG_1490	Drugs	Cationic_antimicrobial_peptides	Cationic_peptide-resistant_16S_ribosomal_subunit_protein	CAP16S	398	0.0271471
AcerB10869	MEG_2|Drugs|Aminoglycosides|Aminoglycoside-resistant_16S_ribosomal_subunit_protein|A16S|RequiresSNPConfirmation	MEG_2	Drugs	Aminoglycosides	Aminoglycoside-resistant_16S_ribosomal_subunit_protein	A16S	1253	0.085355
AcerB10869	MEG_3610|Drugs|MLS|Lincosamide_nucleotidyltransferases|LNUC	MEG_3610	Drugs	MLS	Lincosamide_nucleotidyltransferases	LNUC	78	0.0165735
AcerB10869	MEG_3977|Drugs|MLS|Macrolide-resistant_23S_rRNA_mutation|MLS23S|RequiresSNPConfirmation	MEG_3977	Drugs	MLS	Macrolide-resistant_23S_rRNA_mutation	MLS23S	2992	0.108365
AcerB10869	MEG_4|Drugs|Aminoglycosides|Aminoglycoside-resistant_16S_ribosomal_subunit_protein|A16S|RequiresSNPConfirmation	MEG_4	Drugs	Aminoglycosides	Aminoglycoside-resistant_16S_ribosomal_subunit_protein	A16S	356	0.0241415
AcerB10869	MEG_6093|Drugs|Rifampin|Rifampin-resistant_beta-subunit_of_RNA_polymerase_RpoB|RPOB|RequiresSNPConfirmation	MEG_6093	Drugs	Rifampin	Rifampin-resistant_beta-subunit_of_RNA_polymerase_RpoB	RPOB	284	0.00853933
AcerB10869	MEG_6145|Drugs|Aminoglycosides|Aminoglycoside-resistant_16S_ribosomal_subunit_protein|RRSA|RequiresSNPConfirmation	MEG_6145	Drugs	Aminoglycosides	Aminoglycoside-resistant_16S_ribosomal_subunit_protein	RRSA	228	0.0156839
AcerB10869	MEG_6146|Drugs|Aminoglycosides|Aminoglycoside-resistant_16S_ribosomal_subunit_protein|RRSC|RequiresSNPConfirmation	MEG_6146	Drugs	Aminoglycosides	Aminoglycoside-resistant_16S_ribosomal_subunit_protein	RRSC	411	0.0280339
AcerB10869	MEG_6147|Drugs|Aminoglycosides|Aminoglycoside-resistant_16S_ribosomal_subunit_protein|RRSH|RequiresSNPConfirmation	MEG_6147	Drugs	Aminoglycosides	Aminoglycoside-resistant_16S_ribosomal_subunit_protein	RRSH	552	0.0376513
AcerB10869	MEG_6|Drugs|Aminoglycosides|Aminoglycoside-resistant_16S_ribosomal_subunit_protein|A16S|RequiresSNPConfirmation	MEG_6	Drugs	Aminoglycosides	Aminoglycoside-resistant_16S_ribosomal_subunit_protein	A16S	501	0.0339744
AcerB10869	MEG_7310|Drugs|Elfamycins|EF-Tu_inhibition|TUFAB|RequiresSNPConfirmation	MEG_7310	Drugs	Elfamycins	EF-Tu_inhibition	TUFAB	309	0.0274262
AcerB10869	MEG_7312|Drugs|Elfamycins|EF-Tu_inhibition|TUFAB|RequiresSNPConfirmation	MEG_7312	Drugs	Elfamycins	EF-Tu_inhibition	TUFAB	492	0.0436689
AcerB10869	MEG_7|Drugs|Aminoglycosides|Aminoglycoside-resistant_16S_ribosomal_subunit_protein|A16S|RequiresSNPConfirmation	MEG_7	Drugs	Aminoglycosides	Aminoglycoside-resistant_16S_ribosomal_subunit_protein	A16S	670	0.0456408
AcerB10869	MEG_9|Drugs|Aminoglycosides|Aminoglycoside-resistant_16S_ribosomal_subunit_protein|A16S|RequiresSNPConfirmation	MEG_9	Drugs	Aminoglycosides	Aminoglycoside-resistant_16S_ribosomal_subunit_protein	A16S	235	0.016176
AcerB1231	MEG_1019|Drugs|Aminoglycosides|Aminoglycoside_O-phosphotransferases|APH3-DPRIME	MEG_1019	Drugs	Aminoglycosides	Aminoglycoside_O-phosphotransferases	APH3-DPRIME	90	0.00620153
AcerB1231	MEG_1045|Drugs|Aminoglycosides|Aminoglycoside_O-phosphotransferases|APH3-DPRIME	MEG_1045	Drugs	Aminoglycosides	Aminoglycoside_O-phosphotransferases	APH3-DPRIME	31	0.00219985
AcerB1231	MEG_1046|Drugs|Aminoglycosides|Aminoglycoside_O-phosphotransferases|APH3-DPRIME	MEG_1046	Drugs	Aminoglycosides	Aminoglycoside_O-phosphotransferases	APH3-DPRIME	32	0.00227081
AcerB1231	MEG_1053|Drugs|Aminoglycosides|Aminoglycoside_O-phosphotransferases|APH3-DPRIME	MEG_1053	Drugs	Aminoglycosides	Aminoglycoside_O-phosphotransferases	APH3-DPRIME	44	0.00312236
AcerB1231	MEG_1055|Drugs|Aminoglycosides|Aminoglycoside_O-phosphotransferases|APH3-DPRIME	MEG_1055	Drugs	Aminoglycosides	Aminoglycoside_O-phosphotransferases	APH3-DPRIME	36	0.00255466
AcerB1231	MEG_1057|Drugs|Aminoglycosides|Aminoglycoside_O-phosphotransferases|APH3-DPRIME	MEG_1057	Drugs	Aminoglycosides	Aminoglycoside_O-phosphotransferases	APH3-DPRIME	71	0.00503836
AcerB1231	MEG_1058|Drugs|Aminoglycosides|Aminoglycoside_O-phosphotransferases|APH3-DPRIME	MEG_1058	Drugs	Aminoglycosides	Aminoglycoside_O-phosphotransferases	APH3-DPRIME	28	0.00324698
AcerB1231	MEG_1084|Drugs|Aminoglycosides|Aminoglycoside_O-phosphotransferases|APH6	MEG_1084	Drugs	Aminoglycosides	Aminoglycoside_O-phosphotransferases	APH6	48	0.00327192
AcerB1231	MEG_1085|Drugs|Aminoglycosides|Aminoglycoside_O-phosphotransferases|APH6	MEG_1085	Drugs	Aminoglycosides	Aminoglycoside_O-phosphotransferases	APH6	56	0.00381724
AcerB1231	MEG_1086|Drugs|Aminoglycosides|Aminoglycoside_O-phosphotransferases|APH6	MEG_1086	Drugs	Aminoglycosides	Aminoglycoside_O-phosphotransferases	APH6	74	0.00504421
AcerB1231	MEG_1087|Drugs|Aminoglycosides|Aminoglycoside_O-phosphotransferases|APH6	MEG_1087	Drugs	Aminoglycosides	Aminoglycoside_O-phosphotransferases	APH6	38	0.00259027
AcerB1231	MEG_1091|Drugs|Aminoglycosides|Aminoglycoside_O-phosphotransferases|APH6	MEG_1091	Drugs	Aminoglycosides	Aminoglycoside_O-phosphotransferases	APH6	48	0.00327192
AcerB1231	MEG_1095|Drugs|Aminoglycosides|Aminoglycoside_O-phosphotransferases|APH6	MEG_1095	Drugs	Aminoglycosides	Aminoglycoside_O-phosphotransferases	APH6	50	0.00340825
AcerB1231	MEG_1096|Drugs|Aminoglycosides|Aminoglycoside_O-phosphotransferases|APH6	MEG_1096	Drugs	Aminoglycosides	Aminoglycoside_O-phosphotransferases	APH6	62	0.00422623
AcerB1231	MEG_1097|Drugs|Aminoglycosides|Aminoglycoside_O-phosphotransferases|APH6	MEG_1097	Drugs	Aminoglycosides	Aminoglycoside_O-phosphotransferases	APH6	45	0.00308957
AcerB1231	MEG_1490|Drugs|Cationic_antimicrobial_peptides|Cationic_peptide-resistant_16S_ribosomal_subunit_protein|CAP16S|RequiresSNPConfirmation	MEG_1490	Drugs	Cationic_antimicrobial_peptides	Cationic_peptide-resistant_16S_ribosomal_subunit_protein	CAP16S	1953	0.0722611
AcerB1231	MEG_2|Drugs|Aminoglycosides|Aminoglycoside-resistant_16S_ribosomal_subunit_protein|A16S|RequiresSNPConfirmation	MEG_2	Drugs	Aminoglycosides	Aminoglycoside-resistant_16S_ribosomal_subunit_protein	A16S	2366	0.0874287
AcerB1231	MEG_3189|Drugs|Fluoroquinolones|Fluoroquinolone-resistant_DNA_topoisomerases|GYRA|RequiresSNPConfirmation	MEG_3189	Drugs	Fluoroquinolones	Fluoroquinolone-resistant_DNA_topoisomerases	GYRA	311	0.00673645
AcerB1231	MEG_3238|Drugs|Fluoroquinolones|Fluoroquinolone-resistant_DNA_topoisomerases|GYRB|RequiresSNPConfirmation	MEG_3238	Drugs	Fluoroquinolones	Fluoroquinolone-resistant_DNA_topoisomerases	GYRB	632	0.0149309
AcerB1231	MEG_3244|Drugs|Aminocoumarins|Aminocoumarin-resistant_DNA_topoisomerases|GYRBA|RequiresSNPConfirmation	MEG_3244	Drugs	Aminocoumarins	Aminocoumarin-resistant_DNA_topoisomerases	GYRBA	523	0.0123558
AcerB1231	MEG_3271|Drugs|Multi-drug_resistance|Multi-drug_RND_efflux_pumps|HNS	MEG_3271	Drugs	Multi-drug_resistance	Multi-drug_RND_efflux_pumps	HNS	140	0.0192936
AcerB1231	MEG_391|Drugs|betalactams|Class_C_betalactamases|ACC	MEG_391	Drugs	betalactams	Class_C_betalactamases	ACC	685	0.0345553
AcerB1231	MEG_3977|Drugs|MLS|Macrolide-resistant_23S_rRNA_mutation|MLS23S|RequiresSNPConfirmation	MEG_3977	Drugs	MLS	Macrolide-resistant_23S_rRNA_mutation	MLS23S	5206	0.102281
AcerB1231	MEG_4|Drugs|Aminoglycosides|Aminoglycoside-resistant_16S_ribosomal_subunit_protein|A16S|RequiresSNPConfirmation	MEG_4	Drugs	Aminoglycosides	Aminoglycoside-resistant_16S_ribosomal_subunit_protein	A16S	999	0.0367486
AcerB1231	MEG_5334|Drugs|Fluoroquinolones|Fluoroquinolone-resistant_DNA_topoisomerases|PARC|RequiresSNPConfirmation	MEG_5334	Drugs	Fluoroquinolones	Fluoroquinolone-resistant_DNA_topoisomerases	PARC	376	0.00949638
AcerB1231	MEG_5365|Drugs|Aminocoumarins|Aminocoumarin-resistant_DNA_topoisomerases|PARE|RequiresSNPConfirmation	MEG_5365	Drugs	Aminocoumarins	Aminocoumarin-resistant_DNA_topoisomerases	PARE	279	0.00839561
AcerB1231	MEG_5374|Drugs|Aminocoumarins|Aminocoumarin-resistant_DNA_topoisomerases|PARE|RequiresSNPConfirmation	MEG_5374	Drugs	Aminocoumarins	Aminocoumarin-resistant_DNA_topoisomerases	PARE	327	0.00985561
AcerB1231	MEG_5819|Drugs|Fosfomycin|Fosfomycin_target_mutation|PTSL|RequiresSNPConfirmation	MEG_5819	Drugs	Fosfomycin	Fosfomycin_target_mutation	PTSL	636	0.0209991
AcerB1231	MEG_6099|Drugs|Rifampin|Rifampin-resistant_beta-subunit_of_RNA_polymerase_RpoB|RPOB|RequiresSNPConfirmation	MEG_6099	Drugs	Rifampin	Rifampin-resistant_beta-subunit_of_RNA_polymerase_RpoB	RPOB	1263	0.0177399
AcerB1231	MEG_6107|Drugs|Rifampin|Rifampin-resistant_beta-subunit_of_RNA_polymerase_RpoB|RPOB|RequiresSNPConfirmation	MEG_6107	Drugs	Rifampin	Rifampin-resistant_beta-subunit_of_RNA_polymerase_RpoB	RPOB	1003	0.0142033
AcerB1231	MEG_6143|Drugs|Tetracyclines|Tetracycline_resistance_ribosomal_protection_proteins|RPSJ|RequiresSNPConfirmation	MEG_6143	Drugs	Tetracyclines	Tetracycline_resistance_ribosomal_protection_proteins	RPSJ	47	0.00859468
AcerB1231	MEG_6146|Drugs|Aminoglycosides|Aminoglycoside-resistant_16S_ribosomal_subunit_protein|RRSC|RequiresSNPConfirmation	MEG_6146	Drugs	Aminoglycosides	Aminoglycoside-resistant_16S_ribosomal_subunit_protein	RRSC	1828	0.0676361
AcerB1231	MEG_6147|Drugs|Aminoglycosides|Aminoglycoside-resistant_16S_ribosomal_subunit_protein|RRSH|RequiresSNPConfirmation	MEG_6147	Drugs	Aminoglycosides	Aminoglycoside-resistant_16S_ribosomal_subunit_protein	RRSH	2091	0.0773671
AcerB1231	MEG_6621|Drugs|Sulfonamides|Sulfonamide-resistant_dihydropteroate_synthases|SULII	MEG_6621	Drugs	Sulfonamides	Sulfonamide-resistant_dihydropteroate_synthases	SULII	19	0.00132847
AcerB1231	MEG_6622|Drugs|Sulfonamides|Sulfonamide-resistant_dihydropteroate_synthases|SULII	MEG_6622	Drugs	Sulfonamides	Sulfonamide-resistant_dihydropteroate_synthases	SULII	24	0.00167806
AcerB1231	MEG_6625|Drugs|Sulfonamides|Sulfonamide-resistant_dihydropteroate_synthases|SULII	MEG_6625	Drugs	Sulfonamides	Sulfonamide-resistant_dihydropteroate_synthases	SULII	19	0.00132847
AcerB1231	MEG_6626|Drugs|Sulfonamides|Sulfonamide-resistant_dihydropteroate_synthases|SULII	MEG_6626	Drugs	Sulfonamides	Sulfonamide-resistant_dihydropteroate_synthases	SULII	21	0.0014683
AcerB1231	MEG_6627|Drugs|Sulfonamides|Sulfonamide-resistant_dihydropteroate_synthases|SULII	MEG_6627	Drugs	Sulfonamides	Sulfonamide-resistant_dihydropteroate_synthases	SULII	17	0.0011384
AcerB1231	MEG_6628|Drugs|Sulfonamides|Sulfonamide-resistant_dihydropteroate_synthases|SULII	MEG_6628	Drugs	Sulfonamides	Sulfonamide-resistant_dihydropteroate_synthases	SULII	20	0.00139838
AcerB1231	MEG_6629|Drugs|Sulfonamides|Sulfonamide-resistant_dihydropteroate_synthases|SULII	MEG_6629	Drugs	Sulfonamides	Sulfonamide-resistant_dihydropteroate_synthases	SULII	17	0.00118863
AcerB1231	MEG_6630|Drugs|Sulfonamides|Sulfonamide-resistant_dihydropteroate_synthases|SULII	MEG_6630	Drugs	Sulfonamides	Sulfonamide-resistant_dihydropteroate_synthases	SULII	23	0.00154019
AcerB1231	MEG_6632|Drugs|Sulfonamides|Sulfonamide-resistant_dihydropteroate_synthases|SULII	MEG_6632	Drugs	Sulfonamides	Sulfonamide-resistant_dihydropteroate_synthases	SULII	15	0.00104879
AcerB1231	MEG_6633|Drugs|Sulfonamides|Sulfonamide-resistant_dihydropteroate_synthases|SULII	MEG_6633	Drugs	Sulfonamides	Sulfonamide-resistant_dihydropteroate_synthases	SULII	16	0.00107144
AcerB1231	MEG_6637|Drugs|Sulfonamides|Sulfonamide-resistant_dihydropteroate_synthases|SULII	MEG_6637	Drugs	Sulfonamides	Sulfonamide-resistant_dihydropteroate_synthases	SULII	14	0.000978869
AcerB1231	MEG_6638|Drugs|Sulfonamides|Sulfonamide-resistant_dihydropteroate_synthases|SULII	MEG_6638	Drugs	Sulfonamides	Sulfonamide-resistant_dihydropteroate_synthases	SULII	13	0.00090895
AcerB1231	MEG_6|Drugs|Aminoglycosides|Aminoglycoside-resistant_16S_ribosomal_subunit_protein|A16S|RequiresSNPConfirmation	MEG_6	Drugs	Aminoglycosides	Aminoglycoside-resistant_16S_ribosomal_subunit_protein	A16S	1032	0.0379625
AcerB1231	MEG_7037|Drugs|Tetracyclines|Tetracycline_resistance_MFS_efflux_pumps|TETB	MEG_7037	Drugs	Tetracyclines	Tetracycline_resistance_MFS_efflux_pumps	TETB	73	0.00345352
AcerB1231	MEG_7038|Drugs|Tetracyclines|Tetracycline_resistance_MFS_efflux_pumps|TETB	MEG_7038	Drugs	Tetracyclines	Tetracycline_resistance_MFS_efflux_pumps	TETB	66	0.00312236
AcerB1231	MEG_7039|Drugs|Tetracyclines|Tetracycline_resistance_MFS_efflux_pumps|TETB	MEG_7039	Drugs	Tetracyclines	Tetracycline_resistance_MFS_efflux_pumps	TETB	33	0.00156118
AcerB1231	MEG_7040|Drugs|Tetracyclines|Tetracycline_resistance_MFS_efflux_pumps|TETB	MEG_7040	Drugs	Tetracyclines	Tetracycline_resistance_MFS_efflux_pumps	TETB	63	0.00298044
AcerB1231	MEG_7041|Drugs|Tetracyclines|Tetracycline_resistance_MFS_efflux_pumps|TETB	MEG_7041	Drugs	Tetracyclines	Tetracycline_resistance_MFS_efflux_pumps	TETB	58	0.00274389
AcerB1231	MEG_7042|Drugs|Tetracyclines|Tetracycline_resistance_MFS_efflux_pumps|TETB	MEG_7042	Drugs	Tetracyclines	Tetracycline_resistance_MFS_efflux_pumps	TETB	78	0.00369006
AcerB1231	MEG_7043|Drugs|Tetracyclines|Tetracycline_resistance_MFS_efflux_pumps|TETB	MEG_7043	Drugs	Tetracyclines	Tetracycline_resistance_MFS_efflux_pumps	TETB	90	0.00425777
AcerB1231	MEG_7044|Drugs|Tetracyclines|Tetracycline_resistance_MFS_efflux_pumps|TETB	MEG_7044	Drugs	Tetracyclines	Tetracycline_resistance_MFS_efflux_pumps	TETB	78	0.00369006
AcerB1231	MEG_7045|Drugs|Tetracyclines|Tetracycline_resistance_MFS_efflux_pumps|TETB	MEG_7045	Drugs	Tetracyclines	Tetracycline_resistance_MFS_efflux_pumps	TETB	121	0.00572433
AcerB1231	MEG_7046|Drugs|Tetracyclines|Tetracycline_resistance_MFS_efflux_pumps|TETB	MEG_7046	Drugs	Tetracyclines	Tetracycline_resistance_MFS_efflux_pumps	TETB	67	0.00316181
AcerB1231	MEG_7047|Drugs|Tetracyclines|Tetracycline_resistance_MFS_efflux_pumps|TETB	MEG_7047	Drugs	Tetracyclines	Tetracycline_resistance_MFS_efflux_pumps	TETB	70	0.0033116
AcerB1231	MEG_7048|Drugs|Tetracyclines|Tetracycline_resistance_MFS_efflux_pumps|TETB	MEG_7048	Drugs	Tetracyclines	Tetracycline_resistance_MFS_efflux_pumps	TETB	69	0.00326429
AcerB1231	MEG_7052|Drugs|Tetracyclines|Tetracycline_resistance_MFS_efflux_pumps|TETB	MEG_7052	Drugs	Tetracyclines	Tetracycline_resistance_MFS_efflux_pumps	TETB	114	0.00539317
AcerB1231	MEG_7070|Drugs|Tetracyclines|Tetracycline_resistance_MFS_efflux_pumps|TETD	MEG_7070	Drugs	Tetracyclines	Tetracycline_resistance_MFS_efflux_pumps	TETD	212	0.0290059
AcerB1231	MEG_7196|Drugs|Tetracyclines|Tetracycline_resistance_MFS_efflux_regulator|TETRM|RequiresSNPConfirmation	MEG_7196	Drugs	Tetracyclines	Tetracycline_resistance_MFS_efflux_regulator	TETRM	401	0.0364891
AcerB1231	MEG_7301|Drugs|Elfamycins|EF-Tu_inhibition|TUFAB|RequiresSNPConfirmation	MEG_7301	Drugs	Elfamycins	EF-Tu_inhibition	TUFAB	463	0.0214764
AcerB1231	MEG_7302|Drugs|Elfamycins|EF-Tu_inhibition|TUFAB|RequiresSNPConfirmation	MEG_7302	Drugs	Elfamycins	EF-Tu_inhibition	TUFAB	458	0.0220513
AcerB1231	MEG_7309|Drugs|Elfamycins|EF-Tu_inhibition|TUFAB|RequiresSNPConfirmation	MEG_7309	Drugs	Elfamycins	EF-Tu_inhibition	TUFAB	585	0.0361219
AcerB1231	MEG_7312|Drugs|Elfamycins|EF-Tu_inhibition|TUFAB|RequiresSNPConfirmation	MEG_7312	Drugs	Elfamycins	EF-Tu_inhibition	TUFAB	690	0.0332214
AcerB1231	MEG_7317|Drugs|Elfamycins|EF-Tu_inhibition|TUFAB|RequiresSNPConfirmation	MEG_7317	Drugs	Elfamycins	EF-Tu_inhibition	TUFAB	561	0.0270104
AcerB1231	MEG_7|Drugs|Aminoglycosides|Aminoglycoside-resistant_16S_ribosomal_subunit_protein|A16S|RequiresSNPConfirmation	MEG_7	Drugs	Aminoglycosides	Aminoglycoside-resistant_16S_ribosomal_subunit_protein	A16S	1595	0.0589386
AcerB1233	MEG_1490|Drugs|Cationic_antimicrobial_peptides|Cationic_peptide-resistant_16S_ribosomal_subunit_protein|CAP16S|RequiresSNPConfirmation	MEG_1490	Drugs	Cationic_antimicrobial_peptides	Cationic_peptide-resistant_16S_ribosomal_subunit_protein	CAP16S	1569	0.168604
AcerB1233	MEG_2|Drugs|Aminoglycosides|Aminoglycoside-resistant_16S_ribosomal_subunit_protein|A16S|RequiresSNPConfirmation	MEG_2	Drugs	Aminoglycosides	Aminoglycoside-resistant_16S_ribosomal_subunit_protein	A16S	1313	0.140911
AcerB1233	MEG_3977|Drugs|MLS|Macrolide-resistant_23S_rRNA_mutation|MLS23S|RequiresSNPConfirmation	MEG_3977	Drugs	MLS	Macrolide-resistant_23S_rRNA_mutation	MLS23S	4708	0.268639
AcerB1233	MEG_6146|Drugs|Aminoglycosides|Aminoglycoside-resistant_16S_ribosomal_subunit_protein|RRSC|RequiresSNPConfirmation	MEG_6146	Drugs	Aminoglycosides	Aminoglycoside-resistant_16S_ribosomal_subunit_protein	RRSC	1531	0.16452
AcerB1233	MEG_6147|Drugs|Aminoglycosides|Aminoglycoside-resistant_16S_ribosomal_subunit_protein|RRSH|RequiresSNPConfirmation	MEG_6147	Drugs	Aminoglycosides	Aminoglycoside-resistant_16S_ribosomal_subunit_protein	RRSH	1665	0.17892
AcerB1233	MEG_7309|Drugs|Elfamycins|EF-Tu_inhibition|TUFAB|RequiresSNPConfirmation	MEG_7309	Drugs	Elfamycins	EF-Tu_inhibition	TUFAB	230	0.0412463
AcerB1233	MEG_7312|Drugs|Elfamycins|EF-Tu_inhibition|TUFAB|RequiresSNPConfirmation	MEG_7312	Drugs	Elfamycins	EF-Tu_inhibition	TUFAB	505	0.0706158
AcerB1235	MEG_1490|Drugs|Cationic_antimicrobial_peptides|Cationic_peptide-resistant_16S_ribosomal_subunit_protein|CAP16S|RequiresSNPConfirmation	MEG_1490	Drugs	Cationic_antimicrobial_peptides	Cationic_peptide-resistant_16S_ribosomal_subunit_protein	CAP16S	910	0.0369242
AcerB1235	MEG_2|Drugs|Aminoglycosides|Aminoglycoside-resistant_16S_ribosomal_subunit_protein|A16S|RequiresSNPConfirmation	MEG_2	Drugs	Aminoglycosides	Aminoglycoside-resistant_16S_ribosomal_subunit_protein	A16S	1546	0.0626493
AcerB1235	MEG_3977|Drugs|MLS|Macrolide-resistant_23S_rRNA_mutation|MLS23S|RequiresSNPConfirmation	MEG_3977	Drugs	MLS	Macrolide-resistant_23S_rRNA_mutation	MLS23S	3900	0.0840276
AcerB1235	MEG_4|Drugs|Aminoglycosides|Aminoglycoside-resistant_16S_ribosomal_subunit_protein|A16S|RequiresSNPConfirmation	MEG_4	Drugs	Aminoglycosides	Aminoglycoside-resistant_16S_ribosomal_subunit_protein	A16S	720	0.0290452
AcerB1235	MEG_6093|Drugs|Rifampin|Rifampin-resistant_beta-subunit_of_RNA_polymerase_RpoB|RPOB|RequiresSNPConfirmation	MEG_6093	Drugs	Rifampin	Rifampin-resistant_beta-subunit_of_RNA_polymerase_RpoB	RPOB	819	0.0146493
AcerB1235	MEG_6146|Drugs|Aminoglycosides|Aminoglycoside-resistant_16S_ribosomal_subunit_protein|RRSC|RequiresSNPConfirmation	MEG_6146	Drugs	Aminoglycosides	Aminoglycoside-resistant_16S_ribosomal_subunit_protein	RRSC	939	0.0381009
AcerB1235	MEG_6147|Drugs|Aminoglycosides|Aminoglycoside-resistant_16S_ribosomal_subunit_protein|RRSH|RequiresSNPConfirmation	MEG_6147	Drugs	Aminoglycosides	Aminoglycoside-resistant_16S_ribosomal_subunit_protein	RRSH	1016	0.0412253
AcerB1235	MEG_6964|Drugs|Tetracyclines|Tetracycline-resistant_16S_ribosomal_subunit_protein|TET16S|RequiresSNPConfirmation	MEG_6964	Drugs	Tetracyclines	Tetracycline-resistant_16S_ribosomal_subunit_protein	TET16S	588	0.0247578
AcerB1235	MEG_6|Drugs|Aminoglycosides|Aminoglycoside-resistant_16S_ribosomal_subunit_protein|A16S|RequiresSNPConfirmation	MEG_6	Drugs	Aminoglycosides	Aminoglycoside-resistant_16S_ribosomal_subunit_protein	A16S	1103	0.0444957
AcerB1235	MEG_7016|Drugs|Tetracyclines|Tetracycline_resistance_MFS_efflux_pumps|TETA	MEG_7016	Drugs	Tetracyclines	Tetracycline_resistance_MFS_efflux_pumps	TETA	36	0.00187705
AcerB1235	MEG_7024|Drugs|Tetracyclines|Tetracycline_resistance_MFS_efflux_pumps|TETA	MEG_7024	Drugs	Tetracyclines	Tetracycline_resistance_MFS_efflux_pumps	TETA	54	0.00264995
AcerB1235	MEG_7025|Drugs|Tetracyclines|Tetracycline_resistance_MFS_efflux_pumps|TETA	MEG_7025	Drugs	Tetracyclines	Tetracycline_resistance_MFS_efflux_pumps	TETA	45	0.00220829
AcerB1235	MEG_7032|Drugs|Tetracyclines|Tetracycline_resistance_MFS_efflux_pumps|TETA	MEG_7032	Drugs	Tetracyclines	Tetracycline_resistance_MFS_efflux_pumps	TETA	24	0.00125136
AcerB1235	MEG_7185|Drugs|Tetracyclines|Tetracycline_transcriptional_repressor|TETR|RequiresSNPConfirmation	MEG_7185	Drugs	Tetracyclines	Tetracycline_transcriptional_repressor	TETR	112	0.0107644
AcerB1235	MEG_7309|Drugs|Elfamycins|EF-Tu_inhibition|TUFAB|RequiresSNPConfirmation	MEG_7309	Drugs	Elfamycins	EF-Tu_inhibition	TUFAB	66	0.00446916
AcerB1235	MEG_7310|Drugs|Elfamycins|EF-Tu_inhibition|TUFAB|RequiresSNPConfirmation	MEG_7310	Drugs	Elfamycins	EF-Tu_inhibition	TUFAB	735	0.0388082
AcerB1235	MEG_7312|Drugs|Elfamycins|EF-Tu_inhibition|TUFAB|RequiresSNPConfirmation	MEG_7312	Drugs	Elfamycins	EF-Tu_inhibition	TUFAB	1002	0.0529058
AcerB1235	MEG_7|Drugs|Aminoglycosides|Aminoglycoside-resistant_16S_ribosomal_subunit_protein|A16S|RequiresSNPConfirmation	MEG_7	Drugs	Aminoglycosides	Aminoglycoside-resistant_16S_ribosomal_subunit_protein	A16S	1149	0.0465615
AcerB1282	MEG_1490|Drugs|Cationic_antimicrobial_peptides|Cationic_peptide-resistant_16S_ribosomal_subunit_protein|CAP16S|RequiresSNPConfirmation	MEG_1490	Drugs	Cationic_antimicrobial_peptides	Cationic_peptide-resistant_16S_ribosomal_subunit_protein	CAP16S	790	0.0554363
AcerB1282	MEG_2601|Drugs|betalactams|Class_C_betalactamases|DHA	MEG_2601	Drugs	betalactams	Class_C_betalactamases	DHA	29	0.00275261
AcerB1282	MEG_2|Drugs|Aminoglycosides|Aminoglycoside-resistant_16S_ribosomal_subunit_protein|A16S|RequiresSNPConfirmation	MEG_2	Drugs	Aminoglycosides	Aminoglycoside-resistant_16S_ribosomal_subunit_protein	A16S	1491	0.104492
AcerB1282	MEG_3242|Drugs|Fluoroquinolones|Fluoroquinolone-resistant_DNA_topoisomerases|GYRB|RequiresSNPConfirmation	MEG_3242	Drugs	Fluoroquinolones	Fluoroquinolone-resistant_DNA_topoisomerases	GYRB	131	0.00586957
AcerB1282	MEG_391|Drugs|betalactams|Class_C_betalactamases|ACC	MEG_391	Drugs	betalactams	Class_C_betalactamases	ACC	43	0.00411394
AcerB1282	MEG_3977|Drugs|MLS|Macrolide-resistant_23S_rRNA_mutation|MLS23S|RequiresSNPConfirmation	MEG_3977	Drugs	MLS	Macrolide-resistant_23S_rRNA_mutation	MLS23S	4062	0.151354
AcerB1282	MEG_4|Drugs|Aminoglycosides|Aminoglycoside-resistant_16S_ribosomal_subunit_protein|A16S|RequiresSNPConfirmation	MEG_4	Drugs	Aminoglycosides	Aminoglycoside-resistant_16S_ribosomal_subunit_protein	A16S	725	0.0505799
AcerB1282	MEG_6093|Drugs|Rifampin|Rifampin-resistant_beta-subunit_of_RNA_polymerase_RpoB|RPOB|RequiresSNPConfirmation	MEG_6093	Drugs	Rifampin	Rifampin-resistant_beta-subunit_of_RNA_polymerase_RpoB	RPOB	874	0.0270361
AcerB1282	MEG_6113|Drugs|Rifampin|Rifampin-resistant_beta-subunit_of_RNA_polymerase_RpoB|RPOB|RequiresSNPConfirmation	MEG_6113	Drugs	Rifampin	Rifampin-resistant_beta-subunit_of_RNA_polymerase_RpoB	RPOB	982	0.0263734
AcerB1282	MEG_6143|Drugs|Tetracyclines|Tetracycline_resistance_ribosomal_protection_proteins|RPSJ|RequiresSNPConfirmation	MEG_6143	Drugs	Tetracyclines	Tetracycline_resistance_ribosomal_protection_proteins	RPSJ	21	0.0072831
AcerB1282	MEG_6146|Drugs|Aminoglycosides|Aminoglycoside-resistant_16S_ribosomal_subunit_protein|RRSC|RequiresSNPConfirmation	MEG_6146	Drugs	Aminoglycosides	Aminoglycoside-resistant_16S_ribosomal_subunit_protein	RRSC	818	0.0574012
AcerB1282	MEG_6147|Drugs|Aminoglycosides|Aminoglycoside-resistant_16S_ribosomal_subunit_protein|RRSH|RequiresSNPConfirmation	MEG_6147	Drugs	Aminoglycosides	Aminoglycoside-resistant_16S_ribosomal_subunit_protein	RRSH	984	0.0690498
AcerB1282	MEG_6|Drugs|Aminoglycosides|Aminoglycoside-resistant_16S_ribosomal_subunit_protein|A16S|RequiresSNPConfirmation	MEG_6	Drugs	Aminoglycosides	Aminoglycoside-resistant_16S_ribosomal_subunit_protein	A16S	1039	0.0724863
AcerB1282	MEG_7301|Drugs|Elfamycins|EF-Tu_inhibition|TUFAB|RequiresSNPConfirmation	MEG_7301	Drugs	Elfamycins	EF-Tu_inhibition	TUFAB	144	0.012668
AcerB1282	MEG_7302|Drugs|Elfamycins|EF-Tu_inhibition|TUFAB|RequiresSNPConfirmation	MEG_7302	Drugs	Elfamycins	EF-Tu_inhibition	TUFAB	122	0.0111402
AcerB1282	MEG_7309|Drugs|Elfamycins|EF-Tu_inhibition|TUFAB|RequiresSNPConfirmation	MEG_7309	Drugs	Elfamycins	EF-Tu_inhibition	TUFAB	71	0.00831454
AcerB1282	MEG_7310|Drugs|Elfamycins|EF-Tu_inhibition|TUFAB|RequiresSNPConfirmation	MEG_7310	Drugs	Elfamycins	EF-Tu_inhibition	TUFAB	672	0.0613625
AcerB1282	MEG_7312|Drugs|Elfamycins|EF-Tu_inhibition|TUFAB|RequiresSNPConfirmation	MEG_7312	Drugs	Elfamycins	EF-Tu_inhibition	TUFAB	876	0.0799904
AcerB1282	MEG_7|Drugs|Aminoglycosides|Aminoglycoside-resistant_16S_ribosomal_subunit_protein|A16S|RequiresSNPConfirmation	MEG_7	Drugs	Aminoglycosides	Aminoglycoside-resistant_16S_ribosomal_subunit_protein	A16S	1258	0.0881628
AcerB1284	MEG_1490|Drugs|Cationic_antimicrobial_peptides|Cationic_peptide-resistant_16S_ribosomal_subunit_protein|CAP16S|RequiresSNPConfirmation	MEG_1490	Drugs	Cationic_antimicrobial_peptides	Cationic_peptide-resistant_16S_ribosomal_subunit_protein	CAP16S	687	0.0295025
AcerB1284	MEG_2|Drugs|Aminoglycosides|Aminoglycoside-resistant_16S_ribosomal_subunit_protein|A16S|RequiresSNPConfirmation	MEG_2	Drugs	Aminoglycosides	Aminoglycoside-resistant_16S_ribosomal_subunit_protein	A16S	1517	0.0650617
AcerB1284	MEG_3977|Drugs|MLS|Macrolide-resistant_23S_rRNA_mutation|MLS23S|RequiresSNPConfirmation	MEG_3977	Drugs	MLS	Macrolide-resistant_23S_rRNA_mutation	MLS23S	3865	0.0881333
AcerB1284	MEG_4|Drugs|Aminoglycosides|Aminoglycoside-resistant_16S_ribosomal_subunit_protein|A16S|RequiresSNPConfirmation	MEG_4	Drugs	Aminoglycosides	Aminoglycoside-resistant_16S_ribosomal_subunit_protein	A16S	876	0.0374007
AcerB1284	MEG_6093|Drugs|Rifampin|Rifampin-resistant_beta-subunit_of_RNA_polymerase_RpoB|RPOB|RequiresSNPConfirmation	MEG_6093	Drugs	Rifampin	Rifampin-resistant_beta-subunit_of_RNA_polymerase_RpoB	RPOB	322	0.00609569
AcerB1284	MEG_6146|Drugs|Aminoglycosides|Aminoglycoside-resistant_16S_ribosomal_subunit_protein|RRSC|RequiresSNPConfirmation	MEG_6146	Drugs	Aminoglycosides	Aminoglycoside-resistant_16S_ribosomal_subunit_protein	RRSC	705	0.0302755
AcerB1284	MEG_6147|Drugs|Aminoglycosides|Aminoglycoside-resistant_16S_ribosomal_subunit_protein|RRSH|RequiresSNPConfirmation	MEG_6147	Drugs	Aminoglycosides	Aminoglycoside-resistant_16S_ribosomal_subunit_protein	RRSH	874	0.0375331
AcerB1284	MEG_6|Drugs|Aminoglycosides|Aminoglycoside-resistant_16S_ribosomal_subunit_protein|A16S|RequiresSNPConfirmation	MEG_6	Drugs	Aminoglycosides	Aminoglycoside-resistant_16S_ribosomal_subunit_protein	A16S	1057	0.0451284
AcerB1284	MEG_7310|Drugs|Elfamycins|EF-Tu_inhibition|TUFAB|RequiresSNPConfirmation	MEG_7310	Drugs	Elfamycins	EF-Tu_inhibition	TUFAB	943	0.0526963
AcerB1284	MEG_7312|Drugs|Elfamycins|EF-Tu_inhibition|TUFAB|RequiresSNPConfirmation	MEG_7312	Drugs	Elfamycins	EF-Tu_inhibition	TUFAB	1002	0.0559933
AcerB1284	MEG_7|Drugs|Aminoglycosides|Aminoglycoside-resistant_16S_ribosomal_subunit_protein|A16S|RequiresSNPConfirmation	MEG_7	Drugs	Aminoglycosides	Aminoglycoside-resistant_16S_ribosomal_subunit_protein	A16S	1404	0.0602153
AcerB1286	MEG_1490|Drugs|Cationic_antimicrobial_peptides|Cationic_peptide-resistant_16S_ribosomal_subunit_protein|CAP16S|RequiresSNPConfirmation	MEG_1490	Drugs	Cationic_antimicrobial_peptides	Cationic_peptide-resistant_16S_ribosomal_subunit_protein	CAP16S	453	0.0290709
AcerB1286	MEG_2|Drugs|Aminoglycosides|Aminoglycoside-resistant_16S_ribosomal_subunit_protein|A16S|RequiresSNPConfirmation	MEG_2	Drugs	Aminoglycosides	Aminoglycoside-resistant_16S_ribosomal_subunit_protein	A16S	1293	0.0828697
AcerB1286	MEG_3977|Drugs|MLS|Macrolide-resistant_23S_rRNA_mutation|MLS23S|RequiresSNPConfirmation	MEG_3977	Drugs	MLS	Macrolide-resistant_23S_rRNA_mutation	MLS23S	3612	0.123082
AcerB1286	MEG_4|Drugs|Aminoglycosides|Aminoglycoside-resistant_16S_ribosomal_subunit_protein|A16S|RequiresSNPConfirmation	MEG_4	Drugs	Aminoglycosides	Aminoglycoside-resistant_16S_ribosomal_subunit_protein	A16S	1174	0.0749033
AcerB1286	MEG_6093|Drugs|Rifampin|Rifampin-resistant_beta-subunit_of_RNA_polymerase_RpoB|RPOB|RequiresSNPConfirmation	MEG_6093	Drugs	Rifampin	Rifampin-resistant_beta-subunit_of_RNA_polymerase_RpoB	RPOB	568	0.0160684
AcerB1286	MEG_6143|Drugs|Tetracyclines|Tetracycline_resistance_ribosomal_protection_proteins|RPSJ|RequiresSNPConfirmation	MEG_6143	Drugs	Tetracyclines	Tetracycline_resistance_ribosomal_protection_proteins	RPSJ	82	0.0260078
AcerB1286	MEG_6146|Drugs|Aminoglycosides|Aminoglycoside-resistant_16S_ribosomal_subunit_protein|RRSC|RequiresSNPConfirmation	MEG_6146	Drugs	Aminoglycosides	Aminoglycoside-resistant_16S_ribosomal_subunit_protein	RRSC	488	0.031317
AcerB1286	MEG_6147|Drugs|Aminoglycosides|Aminoglycoside-resistant_16S_ribosomal_subunit_protein|RRSH|RequiresSNPConfirmation	MEG_6147	Drugs	Aminoglycosides	Aminoglycoside-resistant_16S_ribosomal_subunit_protein	RRSH	636	0.0408148
AcerB1286	MEG_6|Drugs|Aminoglycosides|Aminoglycoside-resistant_16S_ribosomal_subunit_protein|A16S|RequiresSNPConfirmation	MEG_6	Drugs	Aminoglycosides	Aminoglycoside-resistant_16S_ribosomal_subunit_protein	A16S	728	0.0464477
AcerB1286	MEG_7310|Drugs|Elfamycins|EF-Tu_inhibition|TUFAB|RequiresSNPConfirmation	MEG_7310	Drugs	Elfamycins	EF-Tu_inhibition	TUFAB	536	0.0447601
AcerB1286	MEG_7312|Drugs|Elfamycins|EF-Tu_inhibition|TUFAB|RequiresSNPConfirmation	MEG_7312	Drugs	Elfamycins	EF-Tu_inhibition	TUFAB	678	0.0566182
AcerB1286	MEG_7|Drugs|Aminoglycosides|Aminoglycoside-resistant_16S_ribosomal_subunit_protein|A16S|RequiresSNPConfirmation	MEG_7	Drugs	Aminoglycosides	Aminoglycoside-resistant_16S_ribosomal_subunit_protein	A16S	1838	0.117799
AcerB1302	MEG_1490|Drugs|Cationic_antimicrobial_peptides|Cationic_peptide-resistant_16S_ribosomal_subunit_protein|CAP16S|RequiresSNPConfirmation	MEG_1490	Drugs	Cationic_antimicrobial_peptides	Cationic_peptide-resistant_16S_ribosomal_subunit_protein	CAP16S	694	0.0315835
AcerB1302	MEG_2|Drugs|Aminoglycosides|Aminoglycoside-resistant_16S_ribosomal_subunit_protein|A16S|RequiresSNPConfirmation	MEG_2	Drugs	Aminoglycosides	Aminoglycoside-resistant_16S_ribosomal_subunit_protein	A16S	1460	0.0663576
AcerB1302	MEG_3977|Drugs|MLS|Macrolide-resistant_23S_rRNA_mutation|MLS23S|RequiresSNPConfirmation	MEG_3977	Drugs	MLS	Macrolide-resistant_23S_rRNA_mutation	MLS23S	3712	0.0897008
AcerB1302	MEG_4|Drugs|Aminoglycosides|Aminoglycoside-resistant_16S_ribosomal_subunit_protein|A16S|RequiresSNPConfirmation	MEG_4	Drugs	Aminoglycosides	Aminoglycoside-resistant_16S_ribosomal_subunit_protein	A16S	367	0.016605
AcerB1302	MEG_6146|Drugs|Aminoglycosides|Aminoglycoside-resistant_16S_ribosomal_subunit_protein|RRSC|RequiresSNPConfirmation	MEG_6146	Drugs	Aminoglycosides	Aminoglycoside-resistant_16S_ribosomal_subunit_protein	RRSC	705	0.0320841
AcerB1302	MEG_6147|Drugs|Aminoglycosides|Aminoglycoside-resistant_16S_ribosomal_subunit_protein|RRSH|RequiresSNPConfirmation	MEG_6147	Drugs	Aminoglycosides	Aminoglycoside-resistant_16S_ribosomal_subunit_protein	RRSH	916	0.0416866
AcerB1302	MEG_6|Drugs|Aminoglycosides|Aminoglycoside-resistant_16S_ribosomal_subunit_protein|A16S|RequiresSNPConfirmation	MEG_6	Drugs	Aminoglycosides	Aminoglycoside-resistant_16S_ribosomal_subunit_protein	A16S	1134	0.0513082
AcerB1302	MEG_7310|Drugs|Elfamycins|EF-Tu_inhibition|TUFAB|RequiresSNPConfirmation	MEG_7310	Drugs	Elfamycins	EF-Tu_inhibition	TUFAB	889	0.0526464
AcerB1302	MEG_7312|Drugs|Elfamycins|EF-Tu_inhibition|TUFAB|RequiresSNPConfirmation	MEG_7312	Drugs	Elfamycins	EF-Tu_inhibition	TUFAB	785	0.0464875
AcerB1302	MEG_7|Drugs|Aminoglycosides|Aminoglycoside-resistant_16S_ribosomal_subunit_protein|A16S|RequiresSNPConfirmation	MEG_7	Drugs	Aminoglycosides	Aminoglycoside-resistant_16S_ribosomal_subunit_protein	A16S	658	0.0299064
AcerB1304	MEG_1490|Drugs|Cationic_antimicrobial_peptides|Cationic_peptide-resistant_16S_ribosomal_subunit_protein|CAP16S|RequiresSNPConfirmation	MEG_1490	Drugs	Cationic_antimicrobial_peptides	Cationic_peptide-resistant_16S_ribosomal_subunit_protein	CAP16S	831	0.0417643
AcerB1304	MEG_2|Drugs|Aminoglycosides|Aminoglycoside-resistant_16S_ribosomal_subunit_protein|A16S|RequiresSNPConfirmation	MEG_2	Drugs	Aminoglycosides	Aminoglycoside-resistant_16S_ribosomal_subunit_protein	A16S	1642	0.0824165
AcerB1304	MEG_3271|Drugs|Multi-drug_resistance|Multi-drug_RND_efflux_pumps|HNS	MEG_3271	Drugs	Multi-drug_resistance	Multi-drug_RND_efflux_pumps	HNS	12	0.00224631
AcerB1304	MEG_391|Drugs|betalactams|Class_C_betalactamases|ACC	MEG_391	Drugs	betalactams	Class_C_betalactamases	ACC	21	0.00143895
AcerB1304	MEG_3977|Drugs|MLS|Macrolide-resistant_23S_rRNA_mutation|MLS23S|RequiresSNPConfirmation	MEG_3977	Drugs	MLS	Macrolide-resistant_23S_rRNA_mutation	MLS23S	4053	0.10816
AcerB1304	MEG_4|Drugs|Aminoglycosides|Aminoglycoside-resistant_16S_ribosomal_subunit_protein|A16S|RequiresSNPConfirmation	MEG_4	Drugs	Aminoglycosides	Aminoglycoside-resistant_16S_ribosomal_subunit_protein	A16S	666	0.0332775
AcerB1304	MEG_6146|Drugs|Aminoglycosides|Aminoglycoside-resistant_16S_ribosomal_subunit_protein|RRSC|RequiresSNPConfirmation	MEG_6146	Drugs	Aminoglycosides	Aminoglycoside-resistant_16S_ribosomal_subunit_protein	RRSC	838	0.0421161
AcerB1304	MEG_6147|Drugs|Aminoglycosides|Aminoglycoside-resistant_16S_ribosomal_subunit_protein|RRSH|RequiresSNPConfirmation	MEG_6147	Drugs	Aminoglycosides	Aminoglycoside-resistant_16S_ribosomal_subunit_protein	RRSH	1053	0.0529215
AcerB1304	MEG_6|Drugs|Aminoglycosides|Aminoglycoside-resistant_16S_ribosomal_subunit_protein|A16S|RequiresSNPConfirmation	MEG_6	Drugs	Aminoglycosides	Aminoglycoside-resistant_16S_ribosomal_subunit_protein	A16S	1029	0.0514152
AcerB1304	MEG_7309|Drugs|Elfamycins|EF-Tu_inhibition|TUFAB|RequiresSNPConfirmation	MEG_7309	Drugs	Elfamycins	EF-Tu_inhibition	TUFAB	82	0.00687749
AcerB1304	MEG_7310|Drugs|Elfamycins|EF-Tu_inhibition|TUFAB|RequiresSNPConfirmation	MEG_7310	Drugs	Elfamycins	EF-Tu_inhibition	TUFAB	795	0.051992
AcerB1304	MEG_7312|Drugs|Elfamycins|EF-Tu_inhibition|TUFAB|RequiresSNPConfirmation	MEG_7312	Drugs	Elfamycins	EF-Tu_inhibition	TUFAB	895	0.0585319
AcerB1304	MEG_7|Drugs|Aminoglycosides|Aminoglycoside-resistant_16S_ribosomal_subunit_protein|A16S|RequiresSNPConfirmation	MEG_7	Drugs	Aminoglycosides	Aminoglycoside-resistant_16S_ribosomal_subunit_protein	A16S	1147	0.0575711
AcerB1306	MEG_1490|Drugs|Cationic_antimicrobial_peptides|Cationic_peptide-resistant_16S_ribosomal_subunit_protein|CAP16S|RequiresSNPConfirmation	MEG_1490	Drugs	Cationic_antimicrobial_peptides	Cationic_peptide-resistant_16S_ribosomal_subunit_protein	CAP16S	543	0.0245086
AcerB1306	MEG_2|Drugs|Aminoglycosides|Aminoglycoside-resistant_16S_ribosomal_subunit_protein|A16S|RequiresSNPConfirmation	MEG_2	Drugs	Aminoglycosides	Aminoglycoside-resistant_16S_ribosomal_subunit_protein	A16S	1076	0.048503
AcerB1306	MEG_3977|Drugs|MLS|Macrolide-resistant_23S_rRNA_mutation|MLS23S|RequiresSNPConfirmation	MEG_3977	Drugs	MLS	Macrolide-resistant_23S_rRNA_mutation	MLS23S	3300	0.0790898
AcerB1306	MEG_4|Drugs|Aminoglycosides|Aminoglycoside-resistant_16S_ribosomal_subunit_protein|A16S|RequiresSNPConfirmation	MEG_4	Drugs	Aminoglycosides	Aminoglycoside-resistant_16S_ribosomal_subunit_protein	A16S	613	0.0275075
AcerB1306	MEG_6143|Drugs|Tetracyclines|Tetracycline_resistance_ribosomal_protection_proteins|RPSJ|RequiresSNPConfirmation	MEG_6143	Drugs	Tetracyclines	Tetracycline_resistance_ribosomal_protection_proteins	RPSJ	29	0.00646914
AcerB1306	MEG_6146|Drugs|Aminoglycosides|Aminoglycoside-resistant_16S_ribosomal_subunit_protein|RRSC|RequiresSNPConfirmation	MEG_6146	Drugs	Aminoglycosides	Aminoglycoside-resistant_16S_ribosomal_subunit_protein	RRSC	550	0.0248246
AcerB1306	MEG_6147|Drugs|Aminoglycosides|Aminoglycoside-resistant_16S_ribosomal_subunit_protein|RRSH|RequiresSNPConfirmation	MEG_6147	Drugs	Aminoglycosides	Aminoglycoside-resistant_16S_ribosomal_subunit_protein	RRSH	616	0.0278035
AcerB1306	MEG_6|Drugs|Aminoglycosides|Aminoglycoside-resistant_16S_ribosomal_subunit_protein|A16S|RequiresSNPConfirmation	MEG_6	Drugs	Aminoglycosides	Aminoglycoside-resistant_16S_ribosomal_subunit_protein	A16S	738	0.0331168
AcerB1306	MEG_7310|Drugs|Elfamycins|EF-Tu_inhibition|TUFAB|RequiresSNPConfirmation	MEG_7310	Drugs	Elfamycins	EF-Tu_inhibition	TUFAB	457	0.0268411
AcerB1306	MEG_7312|Drugs|Elfamycins|EF-Tu_inhibition|TUFAB|RequiresSNPConfirmation	MEG_7312	Drugs	Elfamycins	EF-Tu_inhibition	TUFAB	477	0.0280158
AcerB1306	MEG_7|Drugs|Aminoglycosides|Aminoglycoside-resistant_16S_ribosomal_subunit_protein|A16S|RequiresSNPConfirmation	MEG_7	Drugs	Aminoglycosides	Aminoglycoside-resistant_16S_ribosomal_subunit_protein	A16S	1110	0.0500356
AcerB13976	MEG_1490|Drugs|Cationic_antimicrobial_peptides|Cationic_peptide-resistant_16S_ribosomal_subunit_protein|CAP16S|RequiresSNPConfirmation	MEG_1490	Drugs	Cationic_antimicrobial_peptides	Cationic_peptide-resistant_16S_ribosomal_subunit_protein	CAP16S	666	0.0547288
AcerB13976	MEG_2|Drugs|Aminoglycosides|Aminoglycoside-resistant_16S_ribosomal_subunit_protein|A16S|RequiresSNPConfirmation	MEG_2	Drugs	Aminoglycosides	Aminoglycoside-resistant_16S_ribosomal_subunit_protein	A16S	1495	0.122693
AcerB13976	MEG_3977|Drugs|MLS|Macrolide-resistant_23S_rRNA_mutation|MLS23S|RequiresSNPConfirmation	MEG_3977	Drugs	MLS	Macrolide-resistant_23S_rRNA_mutation	MLS23S	3913	0.170742
AcerB13976	MEG_4812|Drugs|betalactams|Class_D_betalactamases|OXA	MEG_4812	Drugs	betalactams	Class_D_betalactamases	OXA	8	0.00121987
AcerB13976	MEG_4|Drugs|Aminoglycosides|Aminoglycoside-resistant_16S_ribosomal_subunit_protein|A16S|RequiresSNPConfirmation	MEG_4	Drugs	Aminoglycosides	Aminoglycoside-resistant_16S_ribosomal_subunit_protein	A16S	673	0.0549831
AcerB13976	MEG_5219|Drugs|betalactams|Class_D_betalactamases|OXA	MEG_5219	Drugs	betalactams	Class_D_betalactamases	OXA	13	0.00173764
AcerB13976	MEG_6143|Drugs|Tetracyclines|Tetracycline_resistance_ribosomal_protection_proteins|RPSJ|RequiresSNPConfirmation	MEG_6143	Drugs	Tetracyclines	Tetracycline_resistance_ribosomal_protection_proteins	RPSJ	63	0.0255866
AcerB13976	MEG_6146|Drugs|Aminoglycosides|Aminoglycoside-resistant_16S_ribosomal_subunit_protein|RRSC|RequiresSNPConfirmation	MEG_6146	Drugs	Aminoglycosides	Aminoglycoside-resistant_16S_ribosomal_subunit_protein	RRSC	574	0.0471687
AcerB13976	MEG_6147|Drugs|Aminoglycosides|Aminoglycoside-resistant_16S_ribosomal_subunit_protein|RRSH|RequiresSNPConfirmation	MEG_6147	Drugs	Aminoglycosides	Aminoglycoside-resistant_16S_ribosomal_subunit_protein	RRSH	843	0.0692739
AcerB13976	MEG_6|Drugs|Aminoglycosides|Aminoglycoside-resistant_16S_ribosomal_subunit_protein|A16S|RequiresSNPConfirmation	MEG_6	Drugs	Aminoglycosides	Aminoglycoside-resistant_16S_ribosomal_subunit_protein	A16S	685	0.0559635
AcerB13976	MEG_7070|Drugs|Tetracyclines|Tetracycline_resistance_MFS_efflux_pumps|TETD	MEG_7070	Drugs	Tetracyclines	Tetracycline_resistance_MFS_efflux_pumps	TETD	4	0.00121549
AcerB13976	MEG_7301|Drugs|Elfamycins|EF-Tu_inhibition|TUFAB|RequiresSNPConfirmation	MEG_7301	Drugs	Elfamycins	EF-Tu_inhibition	TUFAB	156	0.0160711
AcerB13976	MEG_7302|Drugs|Elfamycins|EF-Tu_inhibition|TUFAB|RequiresSNPConfirmation	MEG_7302	Drugs	Elfamycins	EF-Tu_inhibition	TUFAB	117	0.012511
AcerB13976	MEG_7307|Drugs|Elfamycins|EF-Tu_inhibition|TUFAB|RequiresSNPConfirmation	MEG_7307	Drugs	Elfamycins	EF-Tu_inhibition	TUFAB	104	0.0186926
AcerB13976	MEG_7310|Drugs|Elfamycins|EF-Tu_inhibition|TUFAB|RequiresSNPConfirmation	MEG_7310	Drugs	Elfamycins	EF-Tu_inhibition	TUFAB	454	0.0485471
AcerB13976	MEG_7312|Drugs|Elfamycins|EF-Tu_inhibition|TUFAB|RequiresSNPConfirmation	MEG_7312	Drugs	Elfamycins	EF-Tu_inhibition	TUFAB	726	0.0776326
AcerB13976	MEG_7|Drugs|Aminoglycosides|Aminoglycoside-resistant_16S_ribosomal_subunit_protein|A16S|RequiresSNPConfirmation	MEG_7	Drugs	Aminoglycosides	Aminoglycoside-resistant_16S_ribosomal_subunit_protein	A16S	1489	0.122201
AcerB13984	MEG_1490|Drugs|Cationic_antimicrobial_peptides|Cationic_peptide-resistant_16S_ribosomal_subunit_protein|CAP16S|RequiresSNPConfirmation	MEG_1490	Drugs	Cationic_antimicrobial_peptides	Cationic_peptide-resistant_16S_ribosomal_subunit_protein	CAP16S	292	0.0582035
AcerB13984	MEG_2|Drugs|Aminoglycosides|Aminoglycoside-resistant_16S_ribosomal_subunit_protein|A16S|RequiresSNPConfirmation	MEG_2	Drugs	Aminoglycosides	Aminoglycoside-resistant_16S_ribosomal_subunit_protein	A16S	486	0.0967474
AcerB13984	MEG_3977|Drugs|MLS|Macrolide-resistant_23S_rRNA_mutation|MLS23S|RequiresSNPConfirmation	MEG_3977	Drugs	MLS	Macrolide-resistant_23S_rRNA_mutation	MLS23S	2294	0.242799
AcerB13984	MEG_4|Drugs|Aminoglycosides|Aminoglycoside-resistant_16S_ribosomal_subunit_protein|A16S|RequiresSNPConfirmation	MEG_4	Drugs	Aminoglycosides	Aminoglycoside-resistant_16S_ribosomal_subunit_protein	A16S	542	0.107408
AcerB13984	MEG_6146|Drugs|Aminoglycosides|Aminoglycoside-resistant_16S_ribosomal_subunit_protein|RRSC|RequiresSNPConfirmation	MEG_6146	Drugs	Aminoglycosides	Aminoglycoside-resistant_16S_ribosomal_subunit_protein	RRSC	331	0.0659772
AcerB13984	MEG_6147|Drugs|Aminoglycosides|Aminoglycoside-resistant_16S_ribosomal_subunit_protein|RRSH|RequiresSNPConfirmation	MEG_6147	Drugs	Aminoglycosides	Aminoglycoside-resistant_16S_ribosomal_subunit_protein	RRSH	346	0.0689671
AcerB13984	MEG_6|Drugs|Aminoglycosides|Aminoglycoside-resistant_16S_ribosomal_subunit_protein|A16S|RequiresSNPConfirmation	MEG_6	Drugs	Aminoglycosides	Aminoglycoside-resistant_16S_ribosomal_subunit_protein	A16S	386	0.0764937
AcerB13984	MEG_7070|Drugs|Tetracyclines|Tetracycline_resistance_MFS_efflux_pumps|TETD	MEG_7070	Drugs	Tetracyclines	Tetracycline_resistance_MFS_efflux_pumps	TETD	18	0.0132674
AcerB13984	MEG_7196|Drugs|Tetracyclines|Tetracycline_resistance_MFS_efflux_regulator|TETRM|RequiresSNPConfirmation	MEG_7196	Drugs	Tetracyclines	Tetracycline_resistance_MFS_efflux_regulator	TETRM	19	0.009314
AcerB13984	MEG_7310|Drugs|Elfamycins|EF-Tu_inhibition|TUFAB|RequiresSNPConfirmation	MEG_7310	Drugs	Elfamycins	EF-Tu_inhibition	TUFAB	150	0.0389066
AcerB13984	MEG_7312|Drugs|Elfamycins|EF-Tu_inhibition|TUFAB|RequiresSNPConfirmation	MEG_7312	Drugs	Elfamycins	EF-Tu_inhibition	TUFAB	331	0.0858539
AcerB13984	MEG_7|Drugs|Aminoglycosides|Aminoglycoside-resistant_16S_ribosomal_subunit_protein|A16S|RequiresSNPConfirmation	MEG_7	Drugs	Aminoglycosides	Aminoglycoside-resistant_16S_ribosomal_subunit_protein	A16S	1160	0.23092
AcerB13986	MEG_1490|Drugs|Cationic_antimicrobial_peptides|Cationic_peptide-resistant_16S_ribosomal_subunit_protein|CAP16S|RequiresSNPConfirmation	MEG_1490	Drugs	Cationic_antimicrobial_peptides	Cationic_peptide-resistant_16S_ribosomal_subunit_protein	CAP16S	376	0.052986
AcerB13986	MEG_2|Drugs|Aminoglycosides|Aminoglycoside-resistant_16S_ribosomal_subunit_protein|A16S|RequiresSNPConfirmation	MEG_2	Drugs	Aminoglycosides	Aminoglycoside-resistant_16S_ribosomal_subunit_protein	A16S	911	0.128212
AcerB13986	MEG_3977|Drugs|MLS|Macrolide-resistant_23S_rRNA_mutation|MLS23S|RequiresSNPConfirmation	MEG_3977	Drugs	MLS	Macrolide-resistant_23S_rRNA_mutation	MLS23S	2965	0.221863
AcerB13986	MEG_4|Drugs|Aminoglycosides|Aminoglycoside-resistant_16S_ribosomal_subunit_protein|A16S|RequiresSNPConfirmation	MEG_4	Drugs	Aminoglycosides	Aminoglycoside-resistant_16S_ribosomal_subunit_protein	A16S	679	0.0951296
AcerB13986	MEG_6143|Drugs|Tetracyclines|Tetracycline_resistance_ribosomal_protection_proteins|RPSJ|RequiresSNPConfirmation	MEG_6143	Drugs	Tetracyclines	Tetracycline_resistance_ribosomal_protection_proteins	RPSJ	60	0.0417883
AcerB13986	MEG_6146|Drugs|Aminoglycosides|Aminoglycoside-resistant_16S_ribosomal_subunit_protein|RRSC|RequiresSNPConfirmation	MEG_6146	Drugs	Aminoglycosides	Aminoglycoside-resistant_16S_ribosomal_subunit_protein	RRSC	348	0.0490402
AcerB13986	MEG_6147|Drugs|Aminoglycosides|Aminoglycoside-resistant_16S_ribosomal_subunit_protein|RRSH|RequiresSNPConfirmation	MEG_6147	Drugs	Aminoglycosides	Aminoglycoside-resistant_16S_ribosomal_subunit_protein	RRSH	516	0.0727148
AcerB13986	MEG_6|Drugs|Aminoglycosides|Aminoglycoside-resistant_16S_ribosomal_subunit_protein|A16S|RequiresSNPConfirmation	MEG_6	Drugs	Aminoglycosides	Aminoglycoside-resistant_16S_ribosomal_subunit_protein	A16S	339	0.0474947
AcerB13986	MEG_7301|Drugs|Elfamycins|EF-Tu_inhibition|TUFAB|RequiresSNPConfirmation	MEG_7301	Drugs	Elfamycins	EF-Tu_inhibition	TUFAB	80	0.0141333
AcerB13986	MEG_7302|Drugs|Elfamycins|EF-Tu_inhibition|TUFAB|RequiresSNPConfirmation	MEG_7302	Drugs	Elfamycins	EF-Tu_inhibition	TUFAB	48	0.00880198
AcerB13986	MEG_7310|Drugs|Elfamycins|EF-Tu_inhibition|TUFAB|RequiresSNPConfirmation	MEG_7310	Drugs	Elfamycins	EF-Tu_inhibition	TUFAB	233	0.0427263
AcerB13986	MEG_7312|Drugs|Elfamycins|EF-Tu_inhibition|TUFAB|RequiresSNPConfirmation	MEG_7312	Drugs	Elfamycins	EF-Tu_inhibition	TUFAB	360	0.0660149
AcerB13986	MEG_7317|Drugs|Elfamycins|EF-Tu_inhibition|TUFAB|RequiresSNPConfirmation	MEG_7317	Drugs	Elfamycins	EF-Tu_inhibition	TUFAB	32	0.00586799
AcerB13986	MEG_7|Drugs|Aminoglycosides|Aminoglycoside-resistant_16S_ribosomal_subunit_protein|A16S|RequiresSNPConfirmation	MEG_7	Drugs	Aminoglycosides	Aminoglycoside-resistant_16S_ribosomal_subunit_protein	A16S	1445	0.203366
AcerB14257	MEG_1490|Drugs|Cationic_antimicrobial_peptides|Cationic_peptide-resistant_16S_ribosomal_subunit_protein|CAP16S|RequiresSNPConfirmation	MEG_1490	Drugs	Cationic_antimicrobial_peptides	Cationic_peptide-resistant_16S_ribosomal_subunit_protein	CAP16S	288	0.0389706
AcerB14257	MEG_2|Drugs|Aminoglycosides|Aminoglycoside-resistant_16S_ribosomal_subunit_protein|A16S|RequiresSNPConfirmation	MEG_2	Drugs	Aminoglycosides	Aminoglycoside-resistant_16S_ribosomal_subunit_protein	A16S	1170	0.158113
AcerB14257	MEG_3977|Drugs|MLS|Macrolide-resistant_23S_rRNA_mutation|MLS23S|RequiresSNPConfirmation	MEG_3977	Drugs	MLS	Macrolide-resistant_23S_rRNA_mutation	MLS23S	3145	0.225971
AcerB14257	MEG_4|Drugs|Aminoglycosides|Aminoglycoside-resistant_16S_ribosomal_subunit_protein|A16S|RequiresSNPConfirmation	MEG_4	Drugs	Aminoglycosides	Aminoglycoside-resistant_16S_ribosomal_subunit_protein	A16S	458	0.0616145
AcerB14257	MEG_6143|Drugs|Tetracyclines|Tetracycline_resistance_ribosomal_protection_proteins|RPSJ|RequiresSNPConfirmation	MEG_6143	Drugs	Tetracyclines	Tetracycline_resistance_ribosomal_protection_proteins	RPSJ	31	0.0207318
AcerB14257	MEG_6146|Drugs|Aminoglycosides|Aminoglycoside-resistant_16S_ribosomal_subunit_protein|RRSC|RequiresSNPConfirmation	MEG_6146	Drugs	Aminoglycosides	Aminoglycoside-resistant_16S_ribosomal_subunit_protein	RRSC	247	0.0334227
AcerB14257	MEG_6147|Drugs|Aminoglycosides|Aminoglycoside-resistant_16S_ribosomal_subunit_protein|RRSH|RequiresSNPConfirmation	MEG_6147	Drugs	Aminoglycosides	Aminoglycoside-resistant_16S_ribosomal_subunit_protein	RRSH	441	0.0596737
AcerB14257	MEG_6|Drugs|Aminoglycosides|Aminoglycoside-resistant_16S_ribosomal_subunit_protein|A16S|RequiresSNPConfirmation	MEG_6	Drugs	Aminoglycosides	Aminoglycoside-resistant_16S_ribosomal_subunit_protein	A16S	627	0.0843499
AcerB14257	MEG_7310|Drugs|Elfamycins|EF-Tu_inhibition|TUFAB|RequiresSNPConfirmation	MEG_7310	Drugs	Elfamycins	EF-Tu_inhibition	TUFAB	357	0.0628607
AcerB14257	MEG_7312|Drugs|Elfamycins|EF-Tu_inhibition|TUFAB|RequiresSNPConfirmation	MEG_7312	Drugs	Elfamycins	EF-Tu_inhibition	TUFAB	581	0.102303
AcerB14257	MEG_7|Drugs|Aminoglycosides|Aminoglycoside-resistant_16S_ribosomal_subunit_protein|A16S|RequiresSNPConfirmation	MEG_7	Drugs	Aminoglycosides	Aminoglycoside-resistant_16S_ribosomal_subunit_protein	A16S	1015	0.137166
AcerB14259	MEG_1019|Drugs|Aminoglycosides|Aminoglycoside_O-phosphotransferases|APH3-DPRIME	MEG_1019	Drugs	Aminoglycosides	Aminoglycoside_O-phosphotransferases	APH3-DPRIME	96	0.0275841
AcerB14259	MEG_1045|Drugs|Aminoglycosides|Aminoglycoside_O-phosphotransferases|APH3-DPRIME	MEG_1045	Drugs	Aminoglycosides	Aminoglycoside_O-phosphotransferases	APH3-DPRIME	42	0.0124283
AcerB14259	MEG_1046|Drugs|Aminoglycosides|Aminoglycoside_O-phosphotransferases|APH3-DPRIME	MEG_1046	Drugs	Aminoglycosides	Aminoglycoside_O-phosphotransferases	APH3-DPRIME	22	0.00651006
AcerB14259	MEG_1053|Drugs|Aminoglycosides|Aminoglycoside_O-phosphotransferases|APH3-DPRIME	MEG_1053	Drugs	Aminoglycosides	Aminoglycoside_O-phosphotransferases	APH3-DPRIME	61	0.0180506
AcerB14259	MEG_1054|Drugs|Aminoglycosides|Aminoglycoside_O-phosphotransferases|APH3-DPRIME	MEG_1054	Drugs	Aminoglycosides	Aminoglycoside_O-phosphotransferases	APH3-DPRIME	37	0.0109487
AcerB14259	MEG_1055|Drugs|Aminoglycosides|Aminoglycoside_O-phosphotransferases|APH3-DPRIME	MEG_1055	Drugs	Aminoglycosides	Aminoglycoside_O-phosphotransferases	APH3-DPRIME	19	0.00562233
AcerB14259	MEG_1057|Drugs|Aminoglycosides|Aminoglycoside_O-phosphotransferases|APH3-DPRIME	MEG_1057	Drugs	Aminoglycosides	Aminoglycoside_O-phosphotransferases	APH3-DPRIME	33	0.0097651
AcerB14259	MEG_1058|Drugs|Aminoglycosides|Aminoglycoside_O-phosphotransferases|APH3-DPRIME	MEG_1058	Drugs	Aminoglycosides	Aminoglycoside_O-phosphotransferases	APH3-DPRIME	23	0.011122
AcerB14259	MEG_1084|Drugs|Aminoglycosides|Aminoglycoside_O-phosphotransferases|APH6	MEG_1084	Drugs	Aminoglycosides	Aminoglycoside_O-phosphotransferases	APH6	14	0.00397943
AcerB14259	MEG_1085|Drugs|Aminoglycosides|Aminoglycoside_O-phosphotransferases|APH6	MEG_1085	Drugs	Aminoglycosides	Aminoglycoside_O-phosphotransferases	APH6	23	0.00653764
AcerB14259	MEG_1086|Drugs|Aminoglycosides|Aminoglycoside_O-phosphotransferases|APH6	MEG_1086	Drugs	Aminoglycosides	Aminoglycoside_O-phosphotransferases	APH6	22	0.0062534
AcerB14259	MEG_1096|Drugs|Aminoglycosides|Aminoglycoside_O-phosphotransferases|APH6	MEG_1096	Drugs	Aminoglycosides	Aminoglycoside_O-phosphotransferases	APH6	21	0.00596915
AcerB14259	MEG_1490|Drugs|Cationic_antimicrobial_peptides|Cationic_peptide-resistant_16S_ribosomal_subunit_protein|CAP16S|RequiresSNPConfirmation	MEG_1490	Drugs	Cationic_antimicrobial_peptides	Cationic_peptide-resistant_16S_ribosomal_subunit_protein	CAP16S	262	0.0404237
AcerB14259	MEG_2|Drugs|Aminoglycosides|Aminoglycoside-resistant_16S_ribosomal_subunit_protein|A16S|RequiresSNPConfirmation	MEG_2	Drugs	Aminoglycosides	Aminoglycoside-resistant_16S_ribosomal_subunit_protein	A16S	1077	0.165954
AcerB14259	MEG_3977|Drugs|MLS|Macrolide-resistant_23S_rRNA_mutation|MLS23S|RequiresSNPConfirmation	MEG_3977	Drugs	MLS	Macrolide-resistant_23S_rRNA_mutation	MLS23S	3032	0.2484
AcerB14259	MEG_4|Drugs|Aminoglycosides|Aminoglycoside-resistant_16S_ribosomal_subunit_protein|A16S|RequiresSNPConfirmation	MEG_4	Drugs	Aminoglycosides	Aminoglycoside-resistant_16S_ribosomal_subunit_protein	A16S	528	0.0809918
AcerB14259	MEG_6143|Drugs|Tetracyclines|Tetracycline_resistance_ribosomal_protection_proteins|RPSJ|RequiresSNPConfirmation	MEG_6143	Drugs	Tetracyclines	Tetracycline_resistance_ribosomal_protection_proteins	RPSJ	43	0.0327893
AcerB14259	MEG_6146|Drugs|Aminoglycosides|Aminoglycoside-resistant_16S_ribosomal_subunit_protein|RRSC|RequiresSNPConfirmation	MEG_6146	Drugs	Aminoglycosides	Aminoglycoside-resistant_16S_ribosomal_subunit_protein	RRSC	301	0.0464409
AcerB14259	MEG_6147|Drugs|Aminoglycosides|Aminoglycoside-resistant_16S_ribosomal_subunit_protein|RRSH|RequiresSNPConfirmation	MEG_6147	Drugs	Aminoglycosides	Aminoglycoside-resistant_16S_ribosomal_subunit_protein	RRSH	468	0.0722071
AcerB14259	MEG_6582|Drugs|Sulfonamides|Sulfonamide-resistant_dihydropteroate_synthases|SULI	MEG_6582	Drugs	Sulfonamides	Sulfonamide-resistant_dihydropteroate_synthases	SULI	13	0.00379029
AcerB14259	MEG_6617|Drugs|Sulfonamides|Sulfonamide-resistant_dihydropteroate_synthases|SULII	MEG_6617	Drugs	Sulfonamides	Sulfonamide-resistant_dihydropteroate_synthases	SULII	25	0.00728901
AcerB14259	MEG_6618|Drugs|Sulfonamides|Sulfonamide-resistant_dihydropteroate_synthases|SULII	MEG_6618	Drugs	Sulfonamides	Sulfonamide-resistant_dihydropteroate_synthases	SULII	13	0.00379029
AcerB14259	MEG_6621|Drugs|Sulfonamides|Sulfonamide-resistant_dihydropteroate_synthases|SULII	MEG_6621	Drugs	Sulfonamides	Sulfonamide-resistant_dihydropteroate_synthases	SULII	26	0.00758057
AcerB14259	MEG_6622|Drugs|Sulfonamides|Sulfonamide-resistant_dihydropteroate_synthases|SULII	MEG_6622	Drugs	Sulfonamides	Sulfonamide-resistant_dihydropteroate_synthases	SULII	15	0.00437341
AcerB14259	MEG_6624|Drugs|Sulfonamides|Sulfonamide-resistant_dihydropteroate_synthases|SULII	MEG_6624	Drugs	Sulfonamides	Sulfonamide-resistant_dihydropteroate_synthases	SULII	24	0.00699745
AcerB14259	MEG_6625|Drugs|Sulfonamides|Sulfonamide-resistant_dihydropteroate_synthases|SULII	MEG_6625	Drugs	Sulfonamides	Sulfonamide-resistant_dihydropteroate_synthases	SULII	18	0.00524809
AcerB14259	MEG_6626|Drugs|Sulfonamides|Sulfonamide-resistant_dihydropteroate_synthases|SULII	MEG_6626	Drugs	Sulfonamides	Sulfonamide-resistant_dihydropteroate_synthases	SULII	18	0.00524809
AcerB14259	MEG_6627|Drugs|Sulfonamides|Sulfonamide-resistant_dihydropteroate_synthases|SULII	MEG_6627	Drugs	Sulfonamides	Sulfonamide-resistant_dihydropteroate_synthases	SULII	24	0.00670178
AcerB14259	MEG_6628|Drugs|Sulfonamides|Sulfonamide-resistant_dihydropteroate_synthases|SULII	MEG_6628	Drugs	Sulfonamides	Sulfonamide-resistant_dihydropteroate_synthases	SULII	19	0.00553965
AcerB14259	MEG_6629|Drugs|Sulfonamides|Sulfonamide-resistant_dihydropteroate_synthases|SULII	MEG_6629	Drugs	Sulfonamides	Sulfonamide-resistant_dihydropteroate_synthases	SULII	33	0.00962149
AcerB14259	MEG_6630|Drugs|Sulfonamides|Sulfonamide-resistant_dihydropteroate_synthases|SULII	MEG_6630	Drugs	Sulfonamides	Sulfonamide-resistant_dihydropteroate_synthases	SULII	21	0.00586406
AcerB14259	MEG_6632|Drugs|Sulfonamides|Sulfonamide-resistant_dihydropteroate_synthases|SULII	MEG_6632	Drugs	Sulfonamides	Sulfonamide-resistant_dihydropteroate_synthases	SULII	20	0.00583121
AcerB14259	MEG_6633|Drugs|Sulfonamides|Sulfonamide-resistant_dihydropteroate_synthases|SULII	MEG_6633	Drugs	Sulfonamides	Sulfonamide-resistant_dihydropteroate_synthases	SULII	31	0.00865647
AcerB14259	MEG_6634|Drugs|Sulfonamides|Sulfonamide-resistant_dihydropteroate_synthases|SULII	MEG_6634	Drugs	Sulfonamides	Sulfonamide-resistant_dihydropteroate_synthases	SULII	19	0.00551936
AcerB14259	MEG_6636|Drugs|Sulfonamides|Sulfonamide-resistant_dihydropteroate_synthases|SULII	MEG_6636	Drugs	Sulfonamides	Sulfonamide-resistant_dihydropteroate_synthases	SULII	17	0.00493837
AcerB14259	MEG_6638|Drugs|Sulfonamides|Sulfonamide-resistant_dihydropteroate_synthases|SULII	MEG_6638	Drugs	Sulfonamides	Sulfonamide-resistant_dihydropteroate_synthases	SULII	26	0.00758057
AcerB14259	MEG_6740|Drugs|betalactams|Class_A_betalactamases|TEM	MEG_6740	Drugs	betalactams	Class_A_betalactamases	TEM	20	0.00552644
AcerB14259	MEG_6879|Drugs|betalactams|Class_A_betalactamases|TEM	MEG_6879	Drugs	betalactams	Class_A_betalactamases	TEM	12	0.00261683
AcerB14259	MEG_6905|Drugs|betalactams|Class_A_betalactamases|TEM	MEG_6905	Drugs	betalactams	Class_A_betalactamases	TEM	12	0.00279898
AcerB14259	MEG_6938|Drugs|betalactams|Class_A_betalactamases|TEM	MEG_6938	Drugs	betalactams	Class_A_betalactamases	TEM	8	0.00200348
AcerB14259	MEG_6949|Drugs|betalactams|Class_A_betalactamases|TEM	MEG_6949	Drugs	betalactams	Class_A_betalactamases	TEM	12	0.00331586
AcerB14259	MEG_6|Drugs|Aminoglycosides|Aminoglycoside-resistant_16S_ribosomal_subunit_protein|A16S|RequiresSNPConfirmation	MEG_6	Drugs	Aminoglycosides	Aminoglycoside-resistant_16S_ribosomal_subunit_protein	A16S	485	0.0743958
AcerB14259	MEG_7038|Drugs|Tetracyclines|Tetracycline_resistance_MFS_efflux_pumps|TETB	MEG_7038	Drugs	Tetracyclines	Tetracycline_resistance_MFS_efflux_pumps	TETB	28	0.00552369
AcerB14259	MEG_7039|Drugs|Tetracyclines|Tetracycline_resistance_MFS_efflux_pumps|TETB	MEG_7039	Drugs	Tetracyclines	Tetracycline_resistance_MFS_efflux_pumps	TETB	33	0.00651006
AcerB14259	MEG_7041|Drugs|Tetracyclines|Tetracycline_resistance_MFS_efflux_pumps|TETB	MEG_7041	Drugs	Tetracyclines	Tetracycline_resistance_MFS_efflux_pumps	TETB	44	0.00868009
AcerB14259	MEG_7042|Drugs|Tetracyclines|Tetracycline_resistance_MFS_efflux_pumps|TETB	MEG_7042	Drugs	Tetracyclines	Tetracycline_resistance_MFS_efflux_pumps	TETB	67	0.0132174
AcerB14259	MEG_7043|Drugs|Tetracyclines|Tetracycline_resistance_MFS_efflux_pumps|TETB	MEG_7043	Drugs	Tetracyclines	Tetracycline_resistance_MFS_efflux_pumps	TETB	45	0.00887736
AcerB14259	MEG_7044|Drugs|Tetracyclines|Tetracycline_resistance_MFS_efflux_pumps|TETB	MEG_7044	Drugs	Tetracyclines	Tetracycline_resistance_MFS_efflux_pumps	TETB	57	0.0112447
AcerB14259	MEG_7045|Drugs|Tetracyclines|Tetracycline_resistance_MFS_efflux_pumps|TETB	MEG_7045	Drugs	Tetracyclines	Tetracycline_resistance_MFS_efflux_pumps	TETB	60	0.0118365
AcerB14259	MEG_7047|Drugs|Tetracyclines|Tetracycline_resistance_MFS_efflux_pumps|TETB	MEG_7047	Drugs	Tetracyclines	Tetracycline_resistance_MFS_efflux_pumps	TETB	36	0.00710189
AcerB14259	MEG_7048|Drugs|Tetracyclines|Tetracycline_resistance_MFS_efflux_pumps|TETB	MEG_7048	Drugs	Tetracyclines	Tetracycline_resistance_MFS_efflux_pumps	TETB	41	0.00808826
AcerB14259	MEG_7052|Drugs|Tetracyclines|Tetracycline_resistance_MFS_efflux_pumps|TETB	MEG_7052	Drugs	Tetracyclines	Tetracycline_resistance_MFS_efflux_pumps	TETB	67	0.0132174
AcerB14259	MEG_7070|Drugs|Tetracyclines|Tetracycline_resistance_MFS_efflux_pumps|TETD	MEG_7070	Drugs	Tetracyclines	Tetracycline_resistance_MFS_efflux_pumps	TETD	169	0.0964205
AcerB14259	MEG_7196|Drugs|Tetracyclines|Tetracycline_resistance_MFS_efflux_regulator|TETRM|RequiresSNPConfirmation	MEG_7196	Drugs	Tetracyclines	Tetracycline_resistance_MFS_efflux_regulator	TETRM	282	0.107004
AcerB14259	MEG_7245|Drugs|Tetracyclines|Tetracycline_resistance_MFS_efflux_pumps|TETY	MEG_7245	Drugs	Tetracyclines	Tetracycline_resistance_MFS_efflux_pumps	TETY	163	0.0329761
AcerB14259	MEG_7246|Drugs|Tetracyclines|Tetracycline_resistance_MFS_efflux_pumps|TETY	MEG_7246	Drugs	Tetracyclines	Tetracycline_resistance_MFS_efflux_pumps	TETY	94	0.0190169
AcerB14259	MEG_7310|Drugs|Elfamycins|EF-Tu_inhibition|TUFAB|RequiresSNPConfirmation	MEG_7310	Drugs	Elfamycins	EF-Tu_inhibition	TUFAB	408	0.0819144
AcerB14259	MEG_7312|Drugs|Elfamycins|EF-Tu_inhibition|TUFAB|RequiresSNPConfirmation	MEG_7312	Drugs	Elfamycins	EF-Tu_inhibition	TUFAB	431	0.0865322
AcerB14259	MEG_7|Drugs|Aminoglycosides|Aminoglycoside-resistant_16S_ribosomal_subunit_protein|A16S|RequiresSNPConfirmation	MEG_7	Drugs	Aminoglycosides	Aminoglycoside-resistant_16S_ribosomal_subunit_protein	A16S	1240	0.19107
AcerB14261	MEG_1490|Drugs|Cationic_antimicrobial_peptides|Cationic_peptide-resistant_16S_ribosomal_subunit_protein|CAP16S|RequiresSNPConfirmation	MEG_1490	Drugs	Cationic_antimicrobial_peptides	Cationic_peptide-resistant_16S_ribosomal_subunit_protein	CAP16S	417	0.053718
AcerB14261	MEG_2|Drugs|Aminoglycosides|Aminoglycoside-resistant_16S_ribosomal_subunit_protein|A16S|RequiresSNPConfirmation	MEG_2	Drugs	Aminoglycosides	Aminoglycoside-resistant_16S_ribosomal_subunit_protein	A16S	1213	0.156056
AcerB14261	MEG_3977|Drugs|MLS|Macrolide-resistant_23S_rRNA_mutation|MLS23S|RequiresSNPConfirmation	MEG_3977	Drugs	MLS	Macrolide-resistant_23S_rRNA_mutation	MLS23S	3349	0.22908
AcerB14261	MEG_4|Drugs|Aminoglycosides|Aminoglycoside-resistant_16S_ribosomal_subunit_protein|A16S|RequiresSNPConfirmation	MEG_4	Drugs	Aminoglycosides	Aminoglycoside-resistant_16S_ribosomal_subunit_protein	A16S	416	0.0532782
AcerB14261	MEG_6093|Drugs|Rifampin|Rifampin-resistant_beta-subunit_of_RNA_polymerase_RpoB|RPOB|RequiresSNPConfirmation	MEG_6093	Drugs	Rifampin	Rifampin-resistant_beta-subunit_of_RNA_polymerase_RpoB	RPOB	136	0.00772302
AcerB14261	MEG_6146|Drugs|Aminoglycosides|Aminoglycoside-resistant_16S_ribosomal_subunit_protein|RRSC|RequiresSNPConfirmation	MEG_6146	Drugs	Aminoglycosides	Aminoglycoside-resistant_16S_ribosomal_subunit_protein	RRSC	449	0.0578402
AcerB14261	MEG_6147|Drugs|Aminoglycosides|Aminoglycoside-resistant_16S_ribosomal_subunit_protein|RRSH|RequiresSNPConfirmation	MEG_6147	Drugs	Aminoglycosides	Aminoglycoside-resistant_16S_ribosomal_subunit_protein	RRSH	612	0.0788379
AcerB14261	MEG_6|Drugs|Aminoglycosides|Aminoglycoside-resistant_16S_ribosomal_subunit_protein|A16S|RequiresSNPConfirmation	MEG_6	Drugs	Aminoglycosides	Aminoglycoside-resistant_16S_ribosomal_subunit_protein	A16S	551	0.070568
AcerB14261	MEG_7310|Drugs|Elfamycins|EF-Tu_inhibition|TUFAB|RequiresSNPConfirmation	MEG_7310	Drugs	Elfamycins	EF-Tu_inhibition	TUFAB	391	0.065543
AcerB14261	MEG_7312|Drugs|Elfamycins|EF-Tu_inhibition|TUFAB|RequiresSNPConfirmation	MEG_7312	Drugs	Elfamycins	EF-Tu_inhibition	TUFAB	599	0.10041
AcerB14261	MEG_7|Drugs|Aminoglycosides|Aminoglycoside-resistant_16S_ribosomal_subunit_protein|A16S|RequiresSNPConfirmation	MEG_7	Drugs	Aminoglycosides	Aminoglycoside-resistant_16S_ribosomal_subunit_protein	A16S	941	0.121063
AcerB14756	MEG_1490|Drugs|Cationic_antimicrobial_peptides|Cationic_peptide-resistant_16S_ribosomal_subunit_protein|CAP16S|RequiresSNPConfirmation	MEG_1490	Drugs	Cationic_antimicrobial_peptides	Cationic_peptide-resistant_16S_ribosomal_subunit_protein	CAP16S	286	0.0260441
AcerB14756	MEG_2|Drugs|Aminoglycosides|Aminoglycoside-resistant_16S_ribosomal_subunit_protein|A16S|RequiresSNPConfirmation	MEG_2	Drugs	Aminoglycosides	Aminoglycoside-resistant_16S_ribosomal_subunit_protein	A16S	1257	0.114318
AcerB14756	MEG_3977|Drugs|MLS|Macrolide-resistant_23S_rRNA_mutation|MLS23S|RequiresSNPConfirmation	MEG_3977	Drugs	MLS	Macrolide-resistant_23S_rRNA_mutation	MLS23S	3344	0.161695
AcerB14756	MEG_4|Drugs|Aminoglycosides|Aminoglycoside-resistant_16S_ribosomal_subunit_protein|A16S|RequiresSNPConfirmation	MEG_4	Drugs	Aminoglycosides	Aminoglycoside-resistant_16S_ribosomal_subunit_protein	A16S	586	0.0530535
AcerB14756	MEG_6093|Drugs|Rifampin|Rifampin-resistant_beta-subunit_of_RNA_polymerase_RpoB|RPOB|RequiresSNPConfirmation	MEG_6093	Drugs	Rifampin	Rifampin-resistant_beta-subunit_of_RNA_polymerase_RpoB	RPOB	520	0.0208743
AcerB14756	MEG_6145|Drugs|Aminoglycosides|Aminoglycoside-resistant_16S_ribosomal_subunit_protein|RRSA|RequiresSNPConfirmation	MEG_6145	Drugs	Aminoglycosides	Aminoglycoside-resistant_16S_ribosomal_subunit_protein	RRSA	203	0.018643
AcerB14756	MEG_6146|Drugs|Aminoglycosides|Aminoglycoside-resistant_16S_ribosomal_subunit_protein|RRSC|RequiresSNPConfirmation	MEG_6146	Drugs	Aminoglycosides	Aminoglycoside-resistant_16S_ribosomal_subunit_protein	RRSC	312	0.0284118
AcerB14756	MEG_6147|Drugs|Aminoglycosides|Aminoglycoside-resistant_16S_ribosomal_subunit_protein|RRSH|RequiresSNPConfirmation	MEG_6147	Drugs	Aminoglycosides	Aminoglycoside-resistant_16S_ribosomal_subunit_protein	RRSH	489	0.04453
AcerB14756	MEG_6|Drugs|Aminoglycosides|Aminoglycoside-resistant_16S_ribosomal_subunit_protein|A16S|RequiresSNPConfirmation	MEG_6	Drugs	Aminoglycosides	Aminoglycoside-resistant_16S_ribosomal_subunit_protein	A16S	671	0.0607489
AcerB14756	MEG_7310|Drugs|Elfamycins|EF-Tu_inhibition|TUFAB|RequiresSNPConfirmation	MEG_7310	Drugs	Elfamycins	EF-Tu_inhibition	TUFAB	379	0.0449106
AcerB14756	MEG_7312|Drugs|Elfamycins|EF-Tu_inhibition|TUFAB|RequiresSNPConfirmation	MEG_7312	Drugs	Elfamycins	EF-Tu_inhibition	TUFAB	552	0.0654107
AcerB14756	MEG_7|Drugs|Aminoglycosides|Aminoglycoside-resistant_16S_ribosomal_subunit_protein|A16S|RequiresSNPConfirmation	MEG_7	Drugs	Aminoglycosides	Aminoglycoside-resistant_16S_ribosomal_subunit_protein	A16S	1355	0.123231
AcerB14756	MEG_9|Drugs|Aminoglycosides|Aminoglycoside-resistant_16S_ribosomal_subunit_protein|A16S|RequiresSNPConfirmation	MEG_9	Drugs	Aminoglycosides	Aminoglycoside-resistant_16S_ribosomal_subunit_protein	A16S	218	0.0200337
AcerB14757	MEG_1029|Drugs|Aminoglycosides|Aminoglycoside_O-phosphotransferases|APH3-DPRIME	MEG_1029	Drugs	Aminoglycosides	Aminoglycoside_O-phosphotransferases	APH3-DPRIME	28	0.00333224
AcerB14757	MEG_1030|Drugs|Aminoglycosides|Aminoglycoside_O-phosphotransferases|APH3-DPRIME	MEG_1030	Drugs	Aminoglycosides	Aminoglycoside_O-phosphotransferases	APH3-DPRIME	38	0.00452233
AcerB14757	MEG_1189|Drugs|Bacitracin|Undecaprenyl_pyrophosphate_phosphatase|BACA	MEG_1189	Drugs	Bacitracin	Undecaprenyl_pyrophosphate_phosphatase	BACA	198	0.0233917
AcerB14757	MEG_1190|Drugs|Bacitracin|Undecaprenyl_pyrophosphate_phosphatase|BACA	MEG_1190	Drugs	Bacitracin	Undecaprenyl_pyrophosphate_phosphatase	BACA	137	0.0161852
AcerB14757	MEG_1490|Drugs|Cationic_antimicrobial_peptides|Cationic_peptide-resistant_16S_ribosomal_subunit_protein|CAP16S|RequiresSNPConfirmation	MEG_1490	Drugs	Cationic_antimicrobial_peptides	Cationic_peptide-resistant_16S_ribosomal_subunit_protein	CAP16S	1147	0.072235
AcerB14757	MEG_1568|Drugs|Phenicol|Chloramphenicol_acetyltransferases|CATA	MEG_1568	Drugs	Phenicol	Chloramphenicol_acetyltransferases	CATA	11	0.0016639
AcerB14757	MEG_1788|Drugs|betalactams|Class_C_betalactamases|CMY	MEG_1788	Drugs	betalactams	Class_C_betalactamases	CMY	22	0.00186426
AcerB14757	MEG_1834|Drugs|betalactams|Class_C_betalactamases|CMY	MEG_1834	Drugs	betalactams	Class_C_betalactamases	CMY	294	0.0249133
AcerB14757	MEG_1921|Drugs|betalactams|Class_C_betalactamases|CMY	MEG_1921	Drugs	betalactams	Class_C_betalactamases	CMY	27	0.0023183
AcerB14757	MEG_1992|Drugs|betalactams|Class_C_betalactamases|CMY	MEG_1992	Drugs	betalactams	Class_C_betalactamases	CMY	56	0.00620801
AcerB14757	MEG_2551|Drugs|Trimethoprim|Dihydrofolate_reductase|DFRA	MEG_2551	Drugs	Trimethoprim	Dihydrofolate_reductase	DFRA	7	0.00136502
AcerB14757	MEG_2601|Drugs|betalactams|Class_C_betalactamases|DHA	MEG_2601	Drugs	betalactams	Class_C_betalactamases	DHA	56	0.00477037
AcerB14757	MEG_2948|Drugs|Sulfonamides|Sulfonamide-resistant_dihydropteroate_synthases|FOLP|RequiresSNPConfirmation	MEG_2948	Drugs	Sulfonamides	Sulfonamide-resistant_dihydropteroate_synthases	FOLP	30	0.00343149
AcerB14757	MEG_2952|Drugs|Sulfonamides|Sulfonamide-resistant_dihydropteroate_synthases|FOLP|RequiresSNPConfirmation	MEG_2952	Drugs	Sulfonamides	Sulfonamide-resistant_dihydropteroate_synthases	FOLP	145	0.0165855
AcerB14757	MEG_2959|Drugs|Sulfonamides|Sulfonamide-resistant_dihydropteroate_synthases|FOLP|RequiresSNPConfirmation	MEG_2959	Drugs	Sulfonamides	Sulfonamide-resistant_dihydropteroate_synthases	FOLP	38	0.00434655
AcerB14757	MEG_2972|Drugs|Sulfonamides|Sulfonamide-resistant_dihydropteroate_synthases|FOLP|RequiresSNPConfirmation	MEG_2972	Drugs	Sulfonamides	Sulfonamide-resistant_dihydropteroate_synthases	FOLP	79	0.00903625
AcerB14757	MEG_2991|Drugs|Fosfomycin|Fosfomycin_thiol_transferases|FOSA	MEG_2991	Drugs	Fosfomycin	Fosfomycin_thiol_transferases	FOSA	87	0.0201159
AcerB14757	MEG_2994|Drugs|Fosfomycin|Fosfomycin_thiol_transferases|FOSA	MEG_2994	Drugs	Fosfomycin	Fosfomycin_thiol_transferases	FOSA	25	0.00569901
AcerB14757	MEG_2995|Drugs|Fosfomycin|Fosfomycin_thiol_transferases|FOSA	MEG_2995	Drugs	Fosfomycin	Fosfomycin_thiol_transferases	FOSA	7	0.00161852
AcerB14757	MEG_2999|Drugs|Fosfomycin|Fosfomycin_thiol_transferases|FOSA	MEG_2999	Drugs	Fosfomycin	Fosfomycin_thiol_transferases	FOSA	53	0.0120819
AcerB14757	MEG_2|Drugs|Aminoglycosides|Aminoglycoside-resistant_16S_ribosomal_subunit_protein|A16S|RequiresSNPConfirmation	MEG_2	Drugs	Aminoglycosides	Aminoglycoside-resistant_16S_ribosomal_subunit_protein	A16S	2305	0.144975
AcerB14757	MEG_3144|Drugs|Fosfomycin|Fosfomycin_target_mutation|GLPT|RequiresSNPConfirmation	MEG_3144	Drugs	Fosfomycin	Fosfomycin_target_mutation	GLPT	419	0.0299408
AcerB14757	MEG_3189|Drugs|Fluoroquinolones|Fluoroquinolone-resistant_DNA_topoisomerases|GYRA|RequiresSNPConfirmation	MEG_3189	Drugs	Fluoroquinolones	Fluoroquinolone-resistant_DNA_topoisomerases	GYRA	524	0.019319
AcerB14757	MEG_3201|Drugs|Fluoroquinolones|Fluoroquinolone-resistant_DNA_topoisomerases|GYRA|RequiresSNPConfirmation	MEG_3201	Drugs	Fluoroquinolones	Fluoroquinolone-resistant_DNA_topoisomerases	GYRA	837	0.0308237
AcerB14757	MEG_3220|Drugs|Fluoroquinolones|Fluoroquinolone-resistant_DNA_topoisomerases|GYRA|RequiresSNPConfirmation	MEG_3220	Drugs	Fluoroquinolones	Fluoroquinolone-resistant_DNA_topoisomerases	GYRA	175	0.00644461
AcerB14757	MEG_3234|Drugs|Fluoroquinolones|Fluoroquinolone-resistant_DNA_topoisomerases|GYRA|RequiresSNPConfirmation	MEG_3234	Drugs	Fluoroquinolones	Fluoroquinolone-resistant_DNA_topoisomerases	GYRA	223	0.00821228
AcerB14757	MEG_3238|Drugs|Fluoroquinolones|Fluoroquinolone-resistant_DNA_topoisomerases|GYRB|RequiresSNPConfirmation	MEG_3238	Drugs	Fluoroquinolones	Fluoroquinolone-resistant_DNA_topoisomerases	GYRB	937	0.0376783
AcerB14757	MEG_3242|Drugs|Fluoroquinolones|Fluoroquinolone-resistant_DNA_topoisomerases|GYRB|RequiresSNPConfirmation	MEG_3242	Drugs	Fluoroquinolones	Fluoroquinolone-resistant_DNA_topoisomerases	GYRB	197	0.00792169
AcerB14757	MEG_3244|Drugs|Aminocoumarins|Aminocoumarin-resistant_DNA_topoisomerases|GYRBA|RequiresSNPConfirmation	MEG_3244	Drugs	Aminocoumarins	Aminocoumarin-resistant_DNA_topoisomerases	GYRBA	772	0.0310434
AcerB14757	MEG_3271|Drugs|Multi-drug_resistance|Multi-drug_RND_efflux_pumps|HNS	MEG_3271	Drugs	Multi-drug_resistance	Multi-drug_RND_efflux_pumps	HNS	152	0.0356543
AcerB14757	MEG_3448|Drugs|Aminoglycosides|Aminoglycoside_efflux_pumps|KDPE	MEG_3448	Drugs	Aminoglycosides	Aminoglycoside_efflux_pumps	KDPE	52	0.00744805
AcerB14757	MEG_3977|Drugs|MLS|Macrolide-resistant_23S_rRNA_mutation|MLS23S|RequiresSNPConfirmation	MEG_3977	Drugs	MLS	Macrolide-resistant_23S_rRNA_mutation	MLS23S	5048	0.168807
AcerB14757	MEG_3988|Drugs|MLS|Macrolide-resistant_23S_rRNA_mutation|MLS23S|RequiresSNPConfirmation	MEG_3988	Drugs	MLS	Macrolide-resistant_23S_rRNA_mutation	MLS23S	817	0.0273585
AcerB14757	MEG_4061|Drugs|Multi-drug_resistance|Multi-drug_ABC_efflux_pumps|MSBA	MEG_4061	Drugs	Multi-drug_resistance	Multi-drug_ABC_efflux_pumps	MSBA	452	0.0250967
AcerB14757	MEG_4095|Drugs|Fosfomycin|Fosfomycin_target_mutation|MURA|RequiresSNPConfirmation	MEG_4095	Drugs	Fosfomycin	Fosfomycin_target_mutation	MURA	293	0.0225822
AcerB14757	MEG_423|Drugs|betalactams|Class_C_betalactamases|ACT	MEG_423	Drugs	betalactams	Class_C_betalactamases	ACT	16	0.00135583
AcerB14757	MEG_4279|Drugs|betalactams|Mutant_porin_proteins|OMP36|RequiresSNPConfirmation	MEG_4279	Drugs	betalactams	Mutant_porin_proteins	OMP36	154	0.0132581
AcerB14757	MEG_4280|Drugs|betalactams|Mutant_porin_proteins|OMP36|RequiresSNPConfirmation	MEG_4280	Drugs	betalactams	Mutant_porin_proteins	OMP36	181	0.0155412
AcerB14757	MEG_4281|Drugs|betalactams|Mutant_porin_proteins|OMP36|RequiresSNPConfirmation	MEG_4281	Drugs	betalactams	Mutant_porin_proteins	OMP36	177	0.0152382
AcerB14757	MEG_4282|Drugs|betalactams|Mutant_porin_proteins|OMP36|RequiresSNPConfirmation	MEG_4282	Drugs	betalactams	Mutant_porin_proteins	OMP36	152	0.0130859
AcerB14757	MEG_4283|Drugs|betalactams|Mutant_porin_proteins|OMP37	MEG_4283	Drugs	betalactams	Mutant_porin_proteins	OMP37	230	0.0198538
AcerB14757	MEG_4286|Drugs|Multi-drug_resistance|MDR_mutant_porin_proteins|OMPF|RequiresSNPConfirmation	MEG_4286	Drugs	Multi-drug_resistance	MDR_mutant_porin_proteins	OMPF	259	0.0271324
AcerB14757	MEG_491|Drugs|betalactams|Class_C_betalactamases|ACT	MEG_491	Drugs	betalactams	Class_C_betalactamases	ACT	25	0.00194689
AcerB14757	MEG_497|Drugs|betalactams|Class_C_betalactamases|ACT	MEG_497	Drugs	betalactams	Class_C_betalactamases	ACT	25	0.0104646
AcerB14757	MEG_5285|Drugs|betalactams|Class_A_betalactamases|OXY	MEG_5285	Drugs	betalactams	Class_A_betalactamases	OXY	16	0.00177372
AcerB14757	MEG_5308|Drugs|betalactams|Class_A_betalactamases|OXY	MEG_5308	Drugs	betalactams	Class_A_betalactamases	OXY	24	0.00266058
AcerB14757	MEG_5311|Drugs|betalactams|Class_A_betalactamases|OXY	MEG_5311	Drugs	betalactams	Class_A_betalactamases	OXY	16	0.00165825
AcerB14757	MEG_5319|Drugs|betalactams|Class_A_betalactamases|OXY	MEG_5319	Drugs	betalactams	Class_A_betalactamases	OXY	46	0.00476746
AcerB14757	MEG_5320|Drugs|betalactams|Class_A_betalactamases|OXY	MEG_5320	Drugs	betalactams	Class_A_betalactamases	OXY	16	0.00177372
AcerB14757	MEG_5332|Drugs|Fluoroquinolones|Fluoroquinolone-resistant_DNA_topoisomerases|PARC|RequiresSNPConfirmation	MEG_5332	Drugs	Fluoroquinolones	Fluoroquinolone-resistant_DNA_topoisomerases	PARC	116	0.00498667
AcerB14757	MEG_5334|Drugs|Fluoroquinolones|Fluoroquinolone-resistant_DNA_topoisomerases|PARC|RequiresSNPConfirmation	MEG_5334	Drugs	Fluoroquinolones	Fluoroquinolone-resistant_DNA_topoisomerases	PARC	888	0.0381738
AcerB14757	MEG_5342|Drugs|Fluoroquinolones|Fluoroquinolone-resistant_DNA_topoisomerases|PARC|RequiresSNPConfirmation	MEG_5342	Drugs	Fluoroquinolones	Fluoroquinolone-resistant_DNA_topoisomerases	PARC	276	0.0118021
AcerB14757	MEG_5353|Drugs|Fluoroquinolones|Fluoroquinolone-resistant_DNA_topoisomerases|PARC|RequiresSNPConfirmation	MEG_5353	Drugs	Fluoroquinolones	Fluoroquinolone-resistant_DNA_topoisomerases	PARC	181	0.00778092
AcerB14757	MEG_5361|Drugs|Fluoroquinolones|Fluoroquinolone-resistant_DNA_topoisomerases|PARC|RequiresSNPConfirmation	MEG_5361	Drugs	Fluoroquinolones	Fluoroquinolone-resistant_DNA_topoisomerases	PARC	207	0.00889863
AcerB14757	MEG_5363|Drugs|Fluoroquinolones|Fluoroquinolone-resistant_DNA_topoisomerases|PARC|RequiresSNPConfirmation	MEG_5363	Drugs	Fluoroquinolones	Fluoroquinolone-resistant_DNA_topoisomerases	PARC	50	0.00221412
AcerB14757	MEG_5365|Drugs|Aminocoumarins|Aminocoumarin-resistant_DNA_topoisomerases|PARE|RequiresSNPConfirmation	MEG_5365	Drugs	Aminocoumarins	Aminocoumarin-resistant_DNA_topoisomerases	PARE	838	0.0429215
AcerB14757	MEG_5374|Drugs|Aminocoumarins|Aminocoumarin-resistant_DNA_topoisomerases|PARE|RequiresSNPConfirmation	MEG_5374	Drugs	Aminocoumarins	Aminocoumarin-resistant_DNA_topoisomerases	PARE	301	0.0154413
AcerB14757	MEG_5381|Drugs|Aminocoumarins|Aminocoumarin-resistant_DNA_topoisomerases|PARE|RequiresSNPConfirmation	MEG_5381	Drugs	Aminocoumarins	Aminocoumarin-resistant_DNA_topoisomerases	PARE	90	0.00461701
AcerB14757	MEG_5382|Drugs|Aminocoumarins|Aminocoumarin-resistant_DNA_topoisomerases|PARE|RequiresSNPConfirmation	MEG_5382	Drugs	Aminocoumarins	Aminocoumarin-resistant_DNA_topoisomerases	PARE	153	0.00784891
AcerB14757	MEG_5393|Drugs|Aminocoumarins|Aminocoumarin-resistant_DNA_topoisomerases|PARE|RequiresSNPConfirmation	MEG_5393	Drugs	Aminocoumarins	Aminocoumarin-resistant_DNA_topoisomerases	PARE	146	0.00748981
AcerB14757	MEG_5394|Drugs|Fluoroquinolones|Fluoroquinolone-resistant_DNA_topoisomerases|PAREF|RequiresSNPConfirmation	MEG_5394	Drugs	Fluoroquinolones	Fluoroquinolone-resistant_DNA_topoisomerases	PAREF	96	0.00492481
AcerB14757	MEG_5400|Drugs|betalactams|Penicillin_binding_protein|PBP2	MEG_5400	Drugs	betalactams	Penicillin_binding_protein	PBP2	408	0.0208314
AcerB14757	MEG_5819|Drugs|Fosfomycin|Fosfomycin_target_mutation|PTSL|RequiresSNPConfirmation	MEG_5819	Drugs	Fosfomycin	Fosfomycin_target_mutation	PTSL	906	0.0509159
AcerB14757	MEG_5982|Drugs|Fluoroquinolones|Quinolone_resistance_protein_Qnr|QNRB	MEG_5982	Drugs	Fluoroquinolones	Quinolone_resistance_protein_Qnr	QNRB	20	0.0030112
AcerB14757	MEG_6013|Drugs|Fluoroquinolones|Quinolone_resistance_protein_Qnr|QNRD	MEG_6013	Drugs	Fluoroquinolones	Quinolone_resistance_protein_Qnr	QNRD	84	0.012647
AcerB14757	MEG_6014|Drugs|Fluoroquinolones|Quinolone_resistance_protein_Qnr|QNRD	MEG_6014	Drugs	Fluoroquinolones	Quinolone_resistance_protein_Qnr	QNRD	361	0.0543521
AcerB14757	MEG_6044|Drugs|Multi-drug_resistance|Multi-drug_RND_efflux_regulator|RAMA	MEG_6044	Drugs	Multi-drug_resistance	Multi-drug_RND_efflux_regulator	RAMA	75	0.0194222
AcerB14757	MEG_6045|Drugs|Multi-drug_resistance|Multi-drug_RND_efflux_regulator|RAMR|RequiresSNPConfirmation	MEG_6045	Drugs	Multi-drug_resistance	Multi-drug_RND_efflux_regulator	RAMR	118	0.0196892
AcerB14757	MEG_6094|Drugs|Rifampin|Rifampin-resistant_beta-subunit_of_RNA_polymerase_RpoB|RPOB|RequiresSNPConfirmation	MEG_6094	Drugs	Rifampin	Rifampin-resistant_beta-subunit_of_RNA_polymerase_RpoB	RPOB	151	0.00363956
AcerB14757	MEG_6099|Drugs|Rifampin|Rifampin-resistant_beta-subunit_of_RNA_polymerase_RpoB|RPOB|RequiresSNPConfirmation	MEG_6099	Drugs	Rifampin	Rifampin-resistant_beta-subunit_of_RNA_polymerase_RpoB	RPOB	1410	0.0337092
AcerB14757	MEG_6107|Drugs|Rifampin|Rifampin-resistant_beta-subunit_of_RNA_polymerase_RpoB|RPOB|RequiresSNPConfirmation	MEG_6107	Drugs	Rifampin	Rifampin-resistant_beta-subunit_of_RNA_polymerase_RpoB	RPOB	1412	0.0340335
AcerB14757	MEG_6108|Drugs|Rifampin|Rifampin-resistant_beta-subunit_of_RNA_polymerase_RpoB|RPOB|RequiresSNPConfirmation	MEG_6108	Drugs	Rifampin	Rifampin-resistant_beta-subunit_of_RNA_polymerase_RpoB	RPOB	175	0.00417451
AcerB14757	MEG_6122|Drugs|Rifampin|Rifampin-resistant_beta-subunit_of_RNA_polymerase_RpoB|RPOB|RequiresSNPConfirmation	MEG_6122	Drugs	Rifampin	Rifampin-resistant_beta-subunit_of_RNA_polymerase_RpoB	RPOB	260	0.00626679
AcerB14757	MEG_6123|Drugs|Rifampin|Rifampin-resistant_beta-subunit_of_RNA_polymerase_RpoB|RPOB|RequiresSNPConfirmation	MEG_6123	Drugs	Rifampin	Rifampin-resistant_beta-subunit_of_RNA_polymerase_RpoB	RPOB	162	0.00390469
AcerB14757	MEG_6130|Drugs|Rifampin|Rifampin-resistant_beta-subunit_of_RNA_polymerase_RpoB|RPOB|RequiresSNPConfirmation	MEG_6130	Drugs	Rifampin	Rifampin-resistant_beta-subunit_of_RNA_polymerase_RpoB	RPOB	173	0.00416982
AcerB14757	MEG_6145|Drugs|Aminoglycosides|Aminoglycoside-resistant_16S_ribosomal_subunit_protein|RRSA|RequiresSNPConfirmation	MEG_6145	Drugs	Aminoglycosides	Aminoglycoside-resistant_16S_ribosomal_subunit_protein	RRSA	147	0.00933638
AcerB14757	MEG_6146|Drugs|Aminoglycosides|Aminoglycoside-resistant_16S_ribosomal_subunit_protein|RRSC|RequiresSNPConfirmation	MEG_6146	Drugs	Aminoglycosides	Aminoglycoside-resistant_16S_ribosomal_subunit_protein	RRSC	1344	0.0846416
AcerB14757	MEG_6147|Drugs|Aminoglycosides|Aminoglycoside-resistant_16S_ribosomal_subunit_protein|RRSH|RequiresSNPConfirmation	MEG_6147	Drugs	Aminoglycosides	Aminoglycoside-resistant_16S_ribosomal_subunit_protein	RRSH	1400	0.0881683
AcerB14757	MEG_6612|Drugs|Sulfonamides|Sulfonamide-resistant_dihydropteroate_synthases|SULI	MEG_6612	Drugs	Sulfonamides	Sulfonamide-resistant_dihydropteroate_synthases	SULI	8	0.000911841
AcerB14757	MEG_6615|Drugs|Sulfonamides|Sulfonamide-resistant_dihydropteroate_synthases|SULI	MEG_6615	Drugs	Sulfonamides	Sulfonamide-resistant_dihydropteroate_synthases	SULI	28	0.002809
AcerB14757	MEG_6616|Drugs|Sulfonamides|Sulfonamide-resistant_dihydropteroate_synthases|SULI	MEG_6616	Drugs	Sulfonamides	Sulfonamide-resistant_dihydropteroate_synthases	SULI	15	0.00157138
AcerB14757	MEG_6|Drugs|Aminoglycosides|Aminoglycoside-resistant_16S_ribosomal_subunit_protein|A16S|RequiresSNPConfirmation	MEG_6	Drugs	Aminoglycosides	Aminoglycoside-resistant_16S_ribosomal_subunit_protein	A16S	600	0.0375671
AcerB14757	MEG_729|Drugs|betalactams|Penicillin_binding_protein|AMPH	MEG_729	Drugs	betalactams	Penicillin_binding_protein	AMPH	57	0.00478008
AcerB14757	MEG_7301|Drugs|Elfamycins|EF-Tu_inhibition|TUFAB|RequiresSNPConfirmation	MEG_7301	Drugs	Elfamycins	EF-Tu_inhibition	TUFAB	424	0.0334757
AcerB14757	MEG_7302|Drugs|Elfamycins|EF-Tu_inhibition|TUFAB|RequiresSNPConfirmation	MEG_7302	Drugs	Elfamycins	EF-Tu_inhibition	TUFAB	466	0.0381888
AcerB14757	MEG_7304|Drugs|Elfamycins|EF-Tu_inhibition|TUFAB|RequiresSNPConfirmation	MEG_7304	Drugs	Elfamycins	EF-Tu_inhibition	TUFAB	40	0.0032533
AcerB14757	MEG_7309|Drugs|Elfamycins|EF-Tu_inhibition|TUFAB|RequiresSNPConfirmation	MEG_7309	Drugs	Elfamycins	EF-Tu_inhibition	TUFAB	490	0.0514983
AcerB14757	MEG_730|Drugs|betalactams|Penicillin_binding_protein|AMPH	MEG_730	Drugs	betalactams	Penicillin_binding_protein	AMPH	367	0.0306975
AcerB14757	MEG_7310|Drugs|Elfamycins|EF-Tu_inhibition|TUFAB|RequiresSNPConfirmation	MEG_7310	Drugs	Elfamycins	EF-Tu_inhibition	TUFAB	308	0.0252407
AcerB14757	MEG_7312|Drugs|Elfamycins|EF-Tu_inhibition|TUFAB|RequiresSNPConfirmation	MEG_7312	Drugs	Elfamycins	EF-Tu_inhibition	TUFAB	455	0.0372874
AcerB14757	MEG_7317|Drugs|Elfamycins|EF-Tu_inhibition|TUFAB|RequiresSNPConfirmation	MEG_7317	Drugs	Elfamycins	EF-Tu_inhibition	TUFAB	509	0.0417127
AcerB14757	MEG_7330|Drugs|Fosfomycin|Fosfomycin_target_mutation|UHPT|RequiresSNPConfirmation	MEG_7330	Drugs	Fosfomycin	Fosfomycin_target_mutation	UHPT	462	0.0322308
AcerB14757	MEG_7|Drugs|Aminoglycosides|Aminoglycoside-resistant_16S_ribosomal_subunit_protein|A16S|RequiresSNPConfirmation	MEG_7	Drugs	Aminoglycosides	Aminoglycoside-resistant_16S_ribosomal_subunit_protein	A16S	294	0.0184914
AcerB14758	MEG_1202|Drugs|betalactams|Class_B_betalactamases|BCII	MEG_1202	Drugs	betalactams	Class_B_betalactamases	BCII	8	0.00109322
AcerB14758	MEG_1490|Drugs|Cationic_antimicrobial_peptides|Cationic_peptide-resistant_16S_ribosomal_subunit_protein|CAP16S|RequiresSNPConfirmation	MEG_1490	Drugs	Cationic_antimicrobial_peptides	Cationic_peptide-resistant_16S_ribosomal_subunit_protein	CAP16S	437	0.0299746
AcerB14758	MEG_2|Drugs|Aminoglycosides|Aminoglycoside-resistant_16S_ribosomal_subunit_protein|A16S|RequiresSNPConfirmation	MEG_2	Drugs	Aminoglycosides	Aminoglycoside-resistant_16S_ribosomal_subunit_protein	A16S	1421	0.0973427
AcerB14758	MEG_3238|Drugs|Fluoroquinolones|Fluoroquinolone-resistant_DNA_topoisomerases|GYRB|RequiresSNPConfirmation	MEG_3238	Drugs	Fluoroquinolones	Fluoroquinolone-resistant_DNA_topoisomerases	GYRB	43	0.00188325
AcerB14758	MEG_3977|Drugs|MLS|Macrolide-resistant_23S_rRNA_mutation|MLS23S|RequiresSNPConfirmation	MEG_3977	Drugs	MLS	Macrolide-resistant_23S_rRNA_mutation	MLS23S	3546	0.129151
AcerB14758	MEG_4223|Drugs|Oxazolidinone|Oxazolidinone-resistant_23S_rRNA_mutation|O23S|RequiresSNPConfirmation	MEG_4223	Drugs	Oxazolidinone	Oxazolidinone-resistant_23S_rRNA_mutation	O23S	1174	0.0424375
AcerB14758	MEG_4|Drugs|Aminoglycosides|Aminoglycoside-resistant_16S_ribosomal_subunit_protein|A16S|RequiresSNPConfirmation	MEG_4	Drugs	Aminoglycosides	Aminoglycoside-resistant_16S_ribosomal_subunit_protein	A16S	511	0.034847
AcerB14758	MEG_5819|Drugs|Fosfomycin|Fosfomycin_target_mutation|PTSL|RequiresSNPConfirmation	MEG_5819	Drugs	Fosfomycin	Fosfomycin_target_mutation	PTSL	56	0.00342768
AcerB14758	MEG_6143|Drugs|Tetracyclines|Tetracycline_resistance_ribosomal_protection_proteins|RPSJ|RequiresSNPConfirmation	MEG_6143	Drugs	Tetracyclines	Tetracycline_resistance_ribosomal_protection_proteins	RPSJ	40	0.0135601
AcerB14758	MEG_6146|Drugs|Aminoglycosides|Aminoglycoside-resistant_16S_ribosomal_subunit_protein|RRSC|RequiresSNPConfirmation	MEG_6146	Drugs	Aminoglycosides	Aminoglycoside-resistant_16S_ribosomal_subunit_protein	RRSC	417	0.0286028
AcerB14758	MEG_6147|Drugs|Aminoglycosides|Aminoglycoside-resistant_16S_ribosomal_subunit_protein|RRSH|RequiresSNPConfirmation	MEG_6147	Drugs	Aminoglycosides	Aminoglycoside-resistant_16S_ribosomal_subunit_protein	RRSH	592	0.0406063
AcerB14758	MEG_6|Drugs|Aminoglycosides|Aminoglycoside-resistant_16S_ribosomal_subunit_protein|A16S|RequiresSNPConfirmation	MEG_6	Drugs	Aminoglycosides	Aminoglycoside-resistant_16S_ribosomal_subunit_protein	A16S	703	0.0479402
AcerB14758	MEG_7301|Drugs|Elfamycins|EF-Tu_inhibition|TUFAB|RequiresSNPConfirmation	MEG_7301	Drugs	Elfamycins	EF-Tu_inhibition	TUFAB	50	0.00429953
AcerB14758	MEG_7302|Drugs|Elfamycins|EF-Tu_inhibition|TUFAB|RequiresSNPConfirmation	MEG_7302	Drugs	Elfamycins	EF-Tu_inhibition	TUFAB	86	0.00767603
AcerB14758	MEG_7309|Drugs|Elfamycins|EF-Tu_inhibition|TUFAB|RequiresSNPConfirmation	MEG_7309	Drugs	Elfamycins	EF-Tu_inhibition	TUFAB	36	0.00412085
AcerB14758	MEG_7310|Drugs|Elfamycins|EF-Tu_inhibition|TUFAB|RequiresSNPConfirmation	MEG_7310	Drugs	Elfamycins	EF-Tu_inhibition	TUFAB	456	0.0407008
AcerB14758	MEG_7312|Drugs|Elfamycins|EF-Tu_inhibition|TUFAB|RequiresSNPConfirmation	MEG_7312	Drugs	Elfamycins	EF-Tu_inhibition	TUFAB	623	0.0556066
AcerB14758	MEG_7318|Drugs|Elfamycins|EF-Tu_inhibition|TUFAB|RequiresSNPConfirmation	MEG_7318	Drugs	Elfamycins	EF-Tu_inhibition	TUFAB	80	0.00712246
AcerB14758	MEG_7330|Drugs|Fosfomycin|Fosfomycin_target_mutation|UHPT|RequiresSNPConfirmation	MEG_7330	Drugs	Fosfomycin	Fosfomycin_target_mutation	UHPT	24	0.00182359
AcerB14758	MEG_7|Drugs|Aminoglycosides|Aminoglycoside-resistant_16S_ribosomal_subunit_protein|A16S|RequiresSNPConfirmation	MEG_7	Drugs	Aminoglycosides	Aminoglycoside-resistant_16S_ribosomal_subunit_protein	A16S	1120	0.0767233
AcerB14779	MEG_1490|Drugs|Cationic_antimicrobial_peptides|Cationic_peptide-resistant_16S_ribosomal_subunit_protein|CAP16S|RequiresSNPConfirmation	MEG_1490	Drugs	Cationic_antimicrobial_peptides	Cationic_peptide-resistant_16S_ribosomal_subunit_protein	CAP16S	341	0.0350459
AcerB14779	MEG_2|Drugs|Aminoglycosides|Aminoglycoside-resistant_16S_ribosomal_subunit_protein|A16S|RequiresSNPConfirmation	MEG_2	Drugs	Aminoglycosides	Aminoglycoside-resistant_16S_ribosomal_subunit_protein	A16S	993	0.101922
AcerB14779	MEG_3244|Drugs|Aminocoumarins|Aminocoumarin-resistant_DNA_topoisomerases|GYRBA|RequiresSNPConfirmation	MEG_3244	Drugs	Aminocoumarins	Aminocoumarin-resistant_DNA_topoisomerases	GYRBA	66	0.00433105
AcerB14779	MEG_3271|Drugs|Multi-drug_resistance|Multi-drug_RND_efflux_pumps|HNS	MEG_3271	Drugs	Multi-drug_resistance	Multi-drug_RND_efflux_pumps	HNS	10	0.00382795
AcerB14779	MEG_3977|Drugs|MLS|Macrolide-resistant_23S_rRNA_mutation|MLS23S|RequiresSNPConfirmation	MEG_3977	Drugs	MLS	Macrolide-resistant_23S_rRNA_mutation	MLS23S	2816	0.153675
AcerB14779	MEG_4|Drugs|Aminoglycosides|Aminoglycoside-resistant_16S_ribosomal_subunit_protein|A16S|RequiresSNPConfirmation	MEG_4	Drugs	Aminoglycosides	Aminoglycoside-resistant_16S_ribosomal_subunit_protein	A16S	315	0.0321859
AcerB14779	MEG_5291|Drugs|betalactams|Class_A_betalactamases|OXY	MEG_5291	Drugs	betalactams	Class_A_betalactamases	OXY	13	0.00235991
AcerB14779	MEG_5365|Drugs|Aminocoumarins|Aminocoumarin-resistant_DNA_topoisomerases|PARE|RequiresSNPConfirmation	MEG_5365	Drugs	Aminocoumarins	Aminocoumarin-resistant_DNA_topoisomerases	PARE	58	0.00484793
AcerB14779	MEG_5819|Drugs|Fosfomycin|Fosfomycin_target_mutation|PTSL|RequiresSNPConfirmation	MEG_5819	Drugs	Fosfomycin	Fosfomycin_target_mutation	PTSL	82	0.00752033
AcerB14779	MEG_6146|Drugs|Aminoglycosides|Aminoglycoside-resistant_16S_ribosomal_subunit_protein|RRSC|RequiresSNPConfirmation	MEG_6146	Drugs	Aminoglycosides	Aminoglycoside-resistant_16S_ribosomal_subunit_protein	RRSC	320	0.0328876
AcerB14779	MEG_6147|Drugs|Aminoglycosides|Aminoglycoside-resistant_16S_ribosomal_subunit_protein|RRSH|RequiresSNPConfirmation	MEG_6147	Drugs	Aminoglycosides	Aminoglycoside-resistant_16S_ribosomal_subunit_protein	RRSH	451	0.046351
AcerB14779	MEG_6|Drugs|Aminoglycosides|Aminoglycoside-resistant_16S_ribosomal_subunit_protein|A16S|RequiresSNPConfirmation	MEG_6	Drugs	Aminoglycosides	Aminoglycoside-resistant_16S_ribosomal_subunit_protein	A16S	471	0.0481256
AcerB14779	MEG_7301|Drugs|Elfamycins|EF-Tu_inhibition|TUFAB|RequiresSNPConfirmation	MEG_7301	Drugs	Elfamycins	EF-Tu_inhibition	TUFAB	43	0.00554026
AcerB14779	MEG_7302|Drugs|Elfamycins|EF-Tu_inhibition|TUFAB|RequiresSNPConfirmation	MEG_7302	Drugs	Elfamycins	EF-Tu_inhibition	TUFAB	61	0.0081579
AcerB14779	MEG_730|Drugs|betalactams|Penicillin_binding_protein|AMPH	MEG_730	Drugs	betalactams	Penicillin_binding_protein	AMPH	48	0.00655203
AcerB14779	MEG_7310|Drugs|Elfamycins|EF-Tu_inhibition|TUFAB|RequiresSNPConfirmation	MEG_7310	Drugs	Elfamycins	EF-Tu_inhibition	TUFAB	272	0.0363762
AcerB14779	MEG_7312|Drugs|Elfamycins|EF-Tu_inhibition|TUFAB|RequiresSNPConfirmation	MEG_7312	Drugs	Elfamycins	EF-Tu_inhibition	TUFAB	326	0.0435979
AcerB14779	MEG_7317|Drugs|Elfamycins|EF-Tu_inhibition|TUFAB|RequiresSNPConfirmation	MEG_7317	Drugs	Elfamycins	EF-Tu_inhibition	TUFAB	72	0.00962899
AcerB14779	MEG_7|Drugs|Aminoglycosides|Aminoglycoside-resistant_16S_ribosomal_subunit_protein|A16S|RequiresSNPConfirmation	MEG_7	Drugs	Aminoglycosides	Aminoglycoside-resistant_16S_ribosomal_subunit_protein	A16S	674	0.0691798
AcerB14780	MEG_1061|Drugs|Aminoglycosides|Aminoglycoside_O-phosphotransferases|APH3-PRIME	MEG_1061	Drugs	Aminoglycosides	Aminoglycoside_O-phosphotransferases	APH3-PRIME	14	0.00459227
AcerB14780	MEG_1079|Drugs|Aminoglycosides|Aminoglycoside_O-phosphotransferases|APH3-PRIME	MEG_1079	Drugs	Aminoglycosides	Aminoglycoside_O-phosphotransferases	APH3-PRIME	11	0.00360821
AcerB14780	MEG_1490|Drugs|Cationic_antimicrobial_peptides|Cationic_peptide-resistant_16S_ribosomal_subunit_protein|CAP16S|RequiresSNPConfirmation	MEG_1490	Drugs	Cationic_antimicrobial_peptides	Cationic_peptide-resistant_16S_ribosomal_subunit_protein	CAP16S	364	0.0631839
AcerB14780	MEG_2632|Drugs|Trimethoprim|Dihydrofolate_reductase|DHFR|RequiresSNPConfirmation	MEG_2632	Drugs	Trimethoprim	Dihydrofolate_reductase	DHFR	12	0.00677629
AcerB14780	MEG_2994|Drugs|Fosfomycin|Fosfomycin_thiol_transferases|FOSA	MEG_2994	Drugs	Fosfomycin	Fosfomycin_thiol_transferases	FOSA	9	0.00565486
AcerB14780	MEG_2999|Drugs|Fosfomycin|Fosfomycin_thiol_transferases|FOSA	MEG_2999	Drugs	Fosfomycin	Fosfomycin_thiol_transferases	FOSA	27	0.0169646
AcerB14780	MEG_2|Drugs|Aminoglycosides|Aminoglycoside-resistant_16S_ribosomal_subunit_protein|A16S|RequiresSNPConfirmation	MEG_2	Drugs	Aminoglycosides	Aminoglycoside-resistant_16S_ribosomal_subunit_protein	A16S	1209	0.209589
AcerB14780	MEG_3201|Drugs|Fluoroquinolones|Fluoroquinolone-resistant_DNA_topoisomerases|GYRA|RequiresSNPConfirmation	MEG_3201	Drugs	Fluoroquinolones	Fluoroquinolone-resistant_DNA_topoisomerases	GYRA	184	0.0186766
AcerB14780	MEG_3238|Drugs|Fluoroquinolones|Fluoroquinolone-resistant_DNA_topoisomerases|GYRB|RequiresSNPConfirmation	MEG_3238	Drugs	Fluoroquinolones	Fluoroquinolone-resistant_DNA_topoisomerases	GYRB	118	0.0130784
AcerB14780	MEG_3244|Drugs|Aminocoumarins|Aminocoumarin-resistant_DNA_topoisomerases|GYRBA|RequiresSNPConfirmation	MEG_3244	Drugs	Aminocoumarins	Aminocoumarin-resistant_DNA_topoisomerases	GYRBA	146	0.0161817
AcerB14780	MEG_3977|Drugs|MLS|Macrolide-resistant_23S_rRNA_mutation|MLS23S|RequiresSNPConfirmation	MEG_3977	Drugs	MLS	Macrolide-resistant_23S_rRNA_mutation	MLS23S	3455	0.31845
AcerB14780	MEG_447|Drugs|betalactams|Class_C_betalactamases|ACT	MEG_447	Drugs	betalactams	Class_C_betalactamases	ACT	94	0.0238713
AcerB14780	MEG_4|Drugs|Aminoglycosides|Aminoglycoside-resistant_16S_ribosomal_subunit_protein|A16S|RequiresSNPConfirmation	MEG_4	Drugs	Aminoglycosides	Aminoglycoside-resistant_16S_ribosomal_subunit_protein	A16S	401	0.0692025
AcerB14780	MEG_5334|Drugs|Fluoroquinolones|Fluoroquinolone-resistant_DNA_topoisomerases|PARC|RequiresSNPConfirmation	MEG_5334	Drugs	Fluoroquinolones	Fluoroquinolone-resistant_DNA_topoisomerases	PARC	98	0.0116118
AcerB14780	MEG_5819|Drugs|Fosfomycin|Fosfomycin_target_mutation|PTSL|RequiresSNPConfirmation	MEG_5819	Drugs	Fosfomycin	Fosfomycin_target_mutation	PTSL	139	0.0215308
AcerB14780	MEG_6044|Drugs|Multi-drug_resistance|Multi-drug_RND_efflux_regulator|RAMA	MEG_6044	Drugs	Multi-drug_resistance	Multi-drug_RND_efflux_regulator	RAMA	28	0.0199855
AcerB14780	MEG_6107|Drugs|Rifampin|Rifampin-resistant_beta-subunit_of_RNA_polymerase_RpoB|RPOB|RequiresSNPConfirmation	MEG_6107	Drugs	Rifampin	Rifampin-resistant_beta-subunit_of_RNA_polymerase_RpoB	RPOB	363	0.0241156
AcerB14780	MEG_6113|Drugs|Rifampin|Rifampin-resistant_beta-subunit_of_RNA_polymerase_RpoB|RPOB|RequiresSNPConfirmation	MEG_6113	Drugs	Rifampin	Rifampin-resistant_beta-subunit_of_RNA_polymerase_RpoB	RPOB	336	0.0223219
AcerB14780	MEG_6143|Drugs|Tetracyclines|Tetracycline_resistance_ribosomal_protection_proteins|RPSJ|RequiresSNPConfirmation	MEG_6143	Drugs	Tetracyclines	Tetracycline_resistance_ribosomal_protection_proteins	RPSJ	39	0.0334579
AcerB14780	MEG_6146|Drugs|Aminoglycosides|Aminoglycoside-resistant_16S_ribosomal_subunit_protein|RRSC|RequiresSNPConfirmation	MEG_6146	Drugs	Aminoglycosides	Aminoglycoside-resistant_16S_ribosomal_subunit_protein	RRSC	398	0.0690857
AcerB14780	MEG_6147|Drugs|Aminoglycosides|Aminoglycoside-resistant_16S_ribosomal_subunit_protein|RRSH|RequiresSNPConfirmation	MEG_6147	Drugs	Aminoglycosides	Aminoglycoside-resistant_16S_ribosomal_subunit_protein	RRSH	574	0.0996361
AcerB14780	MEG_7062|Drugs|Tetracyclines|Tetracycline_resistance_MFS_efflux_pumps|TETC	MEG_7062	Drugs	Tetracyclines	Tetracycline_resistance_MFS_efflux_pumps	TETC	12	0.00269686
AcerB14780	MEG_7302|Drugs|Elfamycins|EF-Tu_inhibition|TUFAB|RequiresSNPConfirmation	MEG_7302	Drugs	Elfamycins	EF-Tu_inhibition	TUFAB	79	0.0178442
AcerB14780	MEG_7309|Drugs|Elfamycins|EF-Tu_inhibition|TUFAB|RequiresSNPConfirmation	MEG_7309	Drugs	Elfamycins	EF-Tu_inhibition	TUFAB	147	0.0425828
AcerB14780	MEG_7310|Drugs|Elfamycins|EF-Tu_inhibition|TUFAB|RequiresSNPConfirmation	MEG_7310	Drugs	Elfamycins	EF-Tu_inhibition	TUFAB	246	0.0555656
AcerB14780	MEG_7312|Drugs|Elfamycins|EF-Tu_inhibition|TUFAB|RequiresSNPConfirmation	MEG_7312	Drugs	Elfamycins	EF-Tu_inhibition	TUFAB	390	0.0880918
AcerB14780	MEG_7|Drugs|Aminoglycosides|Aminoglycoside-resistant_16S_ribosomal_subunit_protein|A16S|RequiresSNPConfirmation	MEG_7	Drugs	Aminoglycosides	Aminoglycoside-resistant_16S_ribosomal_subunit_protein	A16S	990	0.171624
AcerB14781	MEG_1490|Drugs|Cationic_antimicrobial_peptides|Cationic_peptide-resistant_16S_ribosomal_subunit_protein|CAP16S|RequiresSNPConfirmation	MEG_1490	Drugs	Cationic_antimicrobial_peptides	Cationic_peptide-resistant_16S_ribosomal_subunit_protein	CAP16S	575	0.0327979
AcerB14781	MEG_2|Drugs|Aminoglycosides|Aminoglycoside-resistant_16S_ribosomal_subunit_protein|A16S|RequiresSNPConfirmation	MEG_2	Drugs	Aminoglycosides	Aminoglycoside-resistant_16S_ribosomal_subunit_protein	A16S	1593	0.0907466
AcerB14781	MEG_3977|Drugs|MLS|Macrolide-resistant_23S_rRNA_mutation|MLS23S|RequiresSNPConfirmation	MEG_3977	Drugs	MLS	Macrolide-resistant_23S_rRNA_mutation	MLS23S	3772	0.114245
AcerB14781	MEG_4286|Drugs|Multi-drug_resistance|MDR_mutant_porin_proteins|OMPF|RequiresSNPConfirmation	MEG_4286	Drugs	Multi-drug_resistance	MDR_mutant_porin_proteins	OMPF	17	0.00161299
AcerB14781	MEG_4|Drugs|Aminoglycosides|Aminoglycoside-resistant_16S_ribosomal_subunit_protein|A16S|RequiresSNPConfirmation	MEG_4	Drugs	Aminoglycosides	Aminoglycoside-resistant_16S_ribosomal_subunit_protein	A16S	498	0.028241
AcerB14781	MEG_5819|Drugs|Fosfomycin|Fosfomycin_target_mutation|PTSL|RequiresSNPConfirmation	MEG_5819	Drugs	Fosfomycin	Fosfomycin_target_mutation	PTSL	59	0.0030031
AcerB14781	MEG_6146|Drugs|Aminoglycosides|Aminoglycoside-resistant_16S_ribosomal_subunit_protein|RRSC|RequiresSNPConfirmation	MEG_6146	Drugs	Aminoglycosides	Aminoglycoside-resistant_16S_ribosomal_subunit_protein	RRSC	531	0.0302881
AcerB14781	MEG_6147|Drugs|Aminoglycosides|Aminoglycoside-resistant_16S_ribosomal_subunit_protein|RRSH|RequiresSNPConfirmation	MEG_6147	Drugs	Aminoglycosides	Aminoglycoside-resistant_16S_ribosomal_subunit_protein	RRSH	787	0.0448903
AcerB14781	MEG_6|Drugs|Aminoglycosides|Aminoglycoside-resistant_16S_ribosomal_subunit_protein|A16S|RequiresSNPConfirmation	MEG_6	Drugs	Aminoglycosides	Aminoglycoside-resistant_16S_ribosomal_subunit_protein	A16S	847	0.0480323
AcerB14781	MEG_7301|Drugs|Elfamycins|EF-Tu_inhibition|TUFAB|RequiresSNPConfirmation	MEG_7301	Drugs	Elfamycins	EF-Tu_inhibition	TUFAB	65	0.00464804
AcerB14781	MEG_7302|Drugs|Elfamycins|EF-Tu_inhibition|TUFAB|RequiresSNPConfirmation	MEG_7302	Drugs	Elfamycins	EF-Tu_inhibition	TUFAB	79	0.00586369
AcerB14781	MEG_7309|Drugs|Elfamycins|EF-Tu_inhibition|TUFAB|RequiresSNPConfirmation	MEG_7309	Drugs	Elfamycins	EF-Tu_inhibition	TUFAB	20	0.00190379
AcerB14781	MEG_7310|Drugs|Elfamycins|EF-Tu_inhibition|TUFAB|RequiresSNPConfirmation	MEG_7310	Drugs	Elfamycins	EF-Tu_inhibition	TUFAB	685	0.0508434
AcerB14781	MEG_7312|Drugs|Elfamycins|EF-Tu_inhibition|TUFAB|RequiresSNPConfirmation	MEG_7312	Drugs	Elfamycins	EF-Tu_inhibition	TUFAB	814	0.0604182
AcerB14781	MEG_7317|Drugs|Elfamycins|EF-Tu_inhibition|TUFAB|RequiresSNPConfirmation	MEG_7317	Drugs	Elfamycins	EF-Tu_inhibition	TUFAB	29	0.00215249
AcerB14781	MEG_7|Drugs|Aminoglycosides|Aminoglycoside-resistant_16S_ribosomal_subunit_protein|A16S|RequiresSNPConfirmation	MEG_7	Drugs	Aminoglycosides	Aminoglycoside-resistant_16S_ribosomal_subunit_protein	A16S	1062	0.0604977
AcerB1897	MEG_1490|Drugs|Cationic_antimicrobial_peptides|Cationic_peptide-resistant_16S_ribosomal_subunit_protein|CAP16S|RequiresSNPConfirmation	MEG_1490	Drugs	Cationic_antimicrobial_peptides	Cationic_peptide-resistant_16S_ribosomal_subunit_protein	CAP16S	948	0.0225777
AcerB1897	MEG_2|Drugs|Aminoglycosides|Aminoglycoside-resistant_16S_ribosomal_subunit_protein|A16S|RequiresSNPConfirmation	MEG_2	Drugs	Aminoglycosides	Aminoglycoside-resistant_16S_ribosomal_subunit_protein	A16S	1707	0.0406015
AcerB1897	MEG_3977|Drugs|MLS|Macrolide-resistant_23S_rRNA_mutation|MLS23S|RequiresSNPConfirmation	MEG_3977	Drugs	MLS	Macrolide-resistant_23S_rRNA_mutation	MLS23S	3914	0.0494972
AcerB1897	MEG_4|Drugs|Aminoglycosides|Aminoglycoside-resistant_16S_ribosomal_subunit_protein|A16S|RequiresSNPConfirmation	MEG_4	Drugs	Aminoglycosides	Aminoglycoside-resistant_16S_ribosomal_subunit_protein	A16S	1190	0.0281768
AcerB1897	MEG_6146|Drugs|Aminoglycosides|Aminoglycoside-resistant_16S_ribosomal_subunit_protein|RRSC|RequiresSNPConfirmation	MEG_6146	Drugs	Aminoglycosides	Aminoglycoside-resistant_16S_ribosomal_subunit_protein	RRSC	967	0.0230302
AcerB1897	MEG_6147|Drugs|Aminoglycosides|Aminoglycoside-resistant_16S_ribosomal_subunit_protein|RRSH|RequiresSNPConfirmation	MEG_6147	Drugs	Aminoglycosides	Aminoglycoside-resistant_16S_ribosomal_subunit_protein	RRSH	1163	0.0276982
AcerB1897	MEG_6|Drugs|Aminoglycosides|Aminoglycoside-resistant_16S_ribosomal_subunit_protein|A16S|RequiresSNPConfirmation	MEG_6	Drugs	Aminoglycosides	Aminoglycoside-resistant_16S_ribosomal_subunit_protein	A16S	1226	0.0290292
AcerB1897	MEG_7310|Drugs|Elfamycins|EF-Tu_inhibition|TUFAB|RequiresSNPConfirmation	MEG_7310	Drugs	Elfamycins	EF-Tu_inhibition	TUFAB	1134	0.035144
AcerB1897	MEG_7312|Drugs|Elfamycins|EF-Tu_inhibition|TUFAB|RequiresSNPConfirmation	MEG_7312	Drugs	Elfamycins	EF-Tu_inhibition	TUFAB	1210	0.0374993
AcerB1897	MEG_7|Drugs|Aminoglycosides|Aminoglycoside-resistant_16S_ribosomal_subunit_protein|A16S|RequiresSNPConfirmation	MEG_7	Drugs	Aminoglycosides	Aminoglycoside-resistant_16S_ribosomal_subunit_protein	A16S	1827	0.0434558
AcerB1898	MEG_1490|Drugs|Cationic_antimicrobial_peptides|Cationic_peptide-resistant_16S_ribosomal_subunit_protein|CAP16S|RequiresSNPConfirmation	MEG_1490	Drugs	Cationic_antimicrobial_peptides	Cationic_peptide-resistant_16S_ribosomal_subunit_protein	CAP16S	1185	0.0230604
AcerB1898	MEG_2|Drugs|Aminoglycosides|Aminoglycoside-resistant_16S_ribosomal_subunit_protein|A16S|RequiresSNPConfirmation	MEG_2	Drugs	Aminoglycosides	Aminoglycoside-resistant_16S_ribosomal_subunit_protein	A16S	1740	0.033817
AcerB1898	MEG_3977|Drugs|MLS|Macrolide-resistant_23S_rRNA_mutation|MLS23S|RequiresSNPConfirmation	MEG_3977	Drugs	MLS	Macrolide-resistant_23S_rRNA_mutation	MLS23S	3958	0.040899
AcerB1898	MEG_4|Drugs|Aminoglycosides|Aminoglycoside-resistant_16S_ribosomal_subunit_protein|A16S|RequiresSNPConfirmation	MEG_4	Drugs	Aminoglycosides	Aminoglycoside-resistant_16S_ribosomal_subunit_protein	A16S	1472	0.0284793
AcerB1898	MEG_6146|Drugs|Aminoglycosides|Aminoglycoside-resistant_16S_ribosomal_subunit_protein|RRSC|RequiresSNPConfirmation	MEG_6146	Drugs	Aminoglycosides	Aminoglycoside-resistant_16S_ribosomal_subunit_protein	RRSC	1167	0.0227101
AcerB1898	MEG_6147|Drugs|Aminoglycosides|Aminoglycoside-resistant_16S_ribosomal_subunit_protein|RRSH|RequiresSNPConfirmation	MEG_6147	Drugs	Aminoglycosides	Aminoglycoside-resistant_16S_ribosomal_subunit_protein	RRSH	1354	0.0263492
AcerB1898	MEG_6|Drugs|Aminoglycosides|Aminoglycoside-resistant_16S_ribosomal_subunit_protein|A16S|RequiresSNPConfirmation	MEG_6	Drugs	Aminoglycosides	Aminoglycoside-resistant_16S_ribosomal_subunit_protein	A16S	1162	0.0224816
AcerB1898	MEG_7310|Drugs|Elfamycins|EF-Tu_inhibition|TUFAB|RequiresSNPConfirmation	MEG_7310	Drugs	Elfamycins	EF-Tu_inhibition	TUFAB	1162	0.0294253
AcerB1898	MEG_7312|Drugs|Elfamycins|EF-Tu_inhibition|TUFAB|RequiresSNPConfirmation	MEG_7312	Drugs	Elfamycins	EF-Tu_inhibition	TUFAB	1195	0.030261
AcerB1898	MEG_7|Drugs|Aminoglycosides|Aminoglycoside-resistant_16S_ribosomal_subunit_protein|A16S|RequiresSNPConfirmation	MEG_7	Drugs	Aminoglycosides	Aminoglycoside-resistant_16S_ribosomal_subunit_protein	A16S	2064	0.040114
AcerB4399	MEG_1019|Drugs|Aminoglycosides|Aminoglycoside_O-phosphotransferases|APH3-DPRIME	MEG_1019	Drugs	Aminoglycosides	Aminoglycoside_O-phosphotransferases	APH3-DPRIME	106	0.0118771
AcerB4399	MEG_1045|Drugs|Aminoglycosides|Aminoglycoside_O-phosphotransferases|APH3-DPRIME	MEG_1045	Drugs	Aminoglycosides	Aminoglycoside_O-phosphotransferases	APH3-DPRIME	39	0.00450034
AcerB4399	MEG_1053|Drugs|Aminoglycosides|Aminoglycoside_O-phosphotransferases|APH3-DPRIME	MEG_1053	Drugs	Aminoglycosides	Aminoglycoside_O-phosphotransferases	APH3-DPRIME	35	0.00403876
AcerB4399	MEG_1055|Drugs|Aminoglycosides|Aminoglycoside_O-phosphotransferases|APH3-DPRIME	MEG_1055	Drugs	Aminoglycosides	Aminoglycoside_O-phosphotransferases	APH3-DPRIME	52	0.00600045
AcerB4399	MEG_1057|Drugs|Aminoglycosides|Aminoglycoside_O-phosphotransferases|APH3-DPRIME	MEG_1057	Drugs	Aminoglycosides	Aminoglycoside_O-phosphotransferases	APH3-DPRIME	72	0.00830831
AcerB4399	MEG_1058|Drugs|Aminoglycosides|Aminoglycoside_O-phosphotransferases|APH3-DPRIME	MEG_1058	Drugs	Aminoglycosides	Aminoglycoside_O-phosphotransferases	APH3-DPRIME	16	0.00301711
AcerB4399	MEG_1061|Drugs|Aminoglycosides|Aminoglycoside_O-phosphotransferases|APH3-PRIME	MEG_1061	Drugs	Aminoglycosides	Aminoglycoside_O-phosphotransferases	APH3-PRIME	15	0.00170544
AcerB4399	MEG_1079|Drugs|Aminoglycosides|Aminoglycoside_O-phosphotransferases|APH3-PRIME	MEG_1079	Drugs	Aminoglycosides	Aminoglycoside_O-phosphotransferases	APH3-PRIME	34	0.00386567
AcerB4399	MEG_1123|Drugs|Rifampin|Rifampin_ADP-ribosyltransferase_Arr|ARR	MEG_1123	Drugs	Rifampin	Rifampin_ADP-ribosyltransferase_Arr	ARR	5	0.00102402
AcerB4399	MEG_1132|Drugs|Rifampin|Rifampin_ADP-ribosyltransferase_Arr|ARR	MEG_1132	Drugs	Rifampin	Rifampin_ADP-ribosyltransferase_Arr	ARR	7	0.00143363
AcerB4399	MEG_1179|Drugs|Multi-drug_resistance|Multi-drug_RND_efflux_regulator|ASMA	MEG_1179	Drugs	Multi-drug_resistance	Multi-drug_RND_efflux_regulator	ASMA	172	0.00874863
AcerB4399	MEG_1490|Drugs|Cationic_antimicrobial_peptides|Cationic_peptide-resistant_16S_ribosomal_subunit_protein|CAP16S|RequiresSNPConfirmation	MEG_1490	Drugs	Cationic_antimicrobial_peptides	Cationic_peptide-resistant_16S_ribosomal_subunit_protein	CAP16S	307	0.018471
AcerB4399	MEG_1568|Drugs|Phenicol|Chloramphenicol_acetyltransferases|CATA	MEG_1568	Drugs	Phenicol	Chloramphenicol_acetyltransferases	CATA	34	0.00491338
AcerB4399	MEG_2160|Drugs|betalactams|Class_A_betalactamases|CTX	MEG_2160	Drugs	betalactams	Class_A_betalactamases	CTX	10	0.00105909
AcerB4399	MEG_2162|Drugs|betalactams|Class_A_betalactamases|CTX	MEG_2162	Drugs	betalactams	Class_A_betalactamases	CTX	10	0.00105909
AcerB4399	MEG_2166|Drugs|betalactams|Class_A_betalactamases|CTX	MEG_2166	Drugs	betalactams	Class_A_betalactamases	CTX	14	0.00148272
AcerB4399	MEG_2209|Drugs|betalactams|Class_A_betalactamases|CTX	MEG_2209	Drugs	betalactams	Class_A_betalactamases	CTX	12	0.00127091
AcerB4399	MEG_2260|Drugs|betalactams|Class_A_betalactamases|CTX	MEG_2260	Drugs	betalactams	Class_A_betalactamases	CTX	16	0.00169454
AcerB4399	MEG_2351|Drugs|betalactams|Class_A_betalactamases|CTX	MEG_2351	Drugs	betalactams	Class_A_betalactamases	CTX	12	0.00127091
AcerB4399	MEG_2359|Drugs|betalactams|Class_A_betalactamases|CTX	MEG_2359	Drugs	betalactams	Class_A_betalactamases	CTX	12	0.00127091
AcerB4399	MEG_2378|Drugs|betalactams|Class_A_betalactamases|CTX	MEG_2378	Drugs	betalactams	Class_A_betalactamases	CTX	53	0.00532158
AcerB4399	MEG_2384|Drugs|betalactams|Class_A_betalactamases|CTX	MEG_2384	Drugs	betalactams	Class_A_betalactamases	CTX	10	0.00105909
AcerB4399	MEG_2393|Drugs|betalactams|Class_A_betalactamases|CTX	MEG_2393	Drugs	betalactams	Class_A_betalactamases	CTX	126	0.00951163
AcerB4399	MEG_2400|Drugs|betalactams|Class_A_betalactamases|CTX	MEG_2400	Drugs	betalactams	Class_A_betalactamases	CTX	20	0.00195318
AcerB4399	MEG_2435|Drugs|betalactams|Class_A_betalactamases|CTX	MEG_2435	Drugs	betalactams	Class_A_betalactamases	CTX	94	0.0092481
AcerB4399	MEG_2487|Drugs|Trimethoprim|Dihydrofolate_reductase|DFRA	MEG_2487	Drugs	Trimethoprim	Dihydrofolate_reductase	DFRA	8	0.00149038
AcerB4399	MEG_2522|Drugs|Trimethoprim|Dihydrofolate_reductase|DFRA	MEG_2522	Drugs	Trimethoprim	Dihydrofolate_reductase	DFRA	14	0.00260816
AcerB4399	MEG_2525|Drugs|Trimethoprim|Dihydrofolate_reductase|DFRA	MEG_2525	Drugs	Trimethoprim	Dihydrofolate_reductase	DFRA	7	0.00130408
AcerB4399	MEG_2554|Drugs|Trimethoprim|Dihydrofolate_reductase|DFRA	MEG_2554	Drugs	Trimethoprim	Dihydrofolate_reductase	DFRA	31	0.00606764
AcerB4399	MEG_2790|Drugs|MLS|23S_rRNA_methyltransferases|ERMB	MEG_2790	Drugs	MLS	23S_rRNA_methyltransferases	ERMB	54	0.0067885
AcerB4399	MEG_2791|Drugs|MLS|23S_rRNA_methyltransferases|ERMB	MEG_2791	Drugs	MLS	23S_rRNA_methyltransferases	ERMB	272	0.0337819
AcerB4399	MEG_2792|Drugs|MLS|23S_rRNA_methyltransferases|ERMB	MEG_2792	Drugs	MLS	23S_rRNA_methyltransferases	ERMB	274	0.0337592
AcerB4399	MEG_2793|Drugs|MLS|23S_rRNA_methyltransferases|ERMB	MEG_2793	Drugs	MLS	23S_rRNA_methyltransferases	ERMB	31	0.0038971
AcerB4399	MEG_2799|Drugs|MLS|23S_rRNA_methyltransferases|ERMB	MEG_2799	Drugs	MLS	23S_rRNA_methyltransferases	ERMB	32	0.00397435
AcerB4399	MEG_2806|Drugs|MLS|23S_rRNA_methyltransferases|ERMB	MEG_2806	Drugs	MLS	23S_rRNA_methyltransferases	ERMB	85	0.0104727
AcerB4399	MEG_2952|Drugs|Sulfonamides|Sulfonamide-resistant_dihydropteroate_synthases|FOLP|RequiresSNPConfirmation	MEG_2952	Drugs	Sulfonamides	Sulfonamide-resistant_dihydropteroate_synthases	FOLP	94	0.010272
AcerB4399	MEG_2954|Drugs|Sulfonamides|Sulfonamide-resistant_dihydropteroate_synthases|FOLP|RequiresSNPConfirmation	MEG_2954	Drugs	Sulfonamides	Sulfonamide-resistant_dihydropteroate_synthases	FOLP	20	0.00220896
AcerB4399	MEG_2964|Drugs|Sulfonamides|Sulfonamide-resistant_dihydropteroate_synthases|FOLP|RequiresSNPConfirmation	MEG_2964	Drugs	Sulfonamides	Sulfonamide-resistant_dihydropteroate_synthases	FOLP	61	0.00610501
AcerB4399	MEG_2987|Drugs|Fosfomycin|Fosfomycin_thiol_transferases|FOSA	MEG_2987	Drugs	Fosfomycin	Fosfomycin_thiol_transferases	FOSA	18	0.00397612
AcerB4399	MEG_2993|Drugs|Fosfomycin|Fosfomycin_thiol_transferases|FOSA	MEG_2993	Drugs	Fosfomycin	Fosfomycin_thiol_transferases	FOSA	18	0.00397612
AcerB4399	MEG_2|Drugs|Aminoglycosides|Aminoglycoside-resistant_16S_ribosomal_subunit_protein|A16S|RequiresSNPConfirmation	MEG_2	Drugs	Aminoglycosides	Aminoglycoside-resistant_16S_ribosomal_subunit_protein	A16S	678	0.0407398
AcerB4399	MEG_3002|Drugs|Fosfomycin|Fosfomycin_thiol_transferases|FOSA	MEG_3002	Drugs	Fosfomycin	Fosfomycin_thiol_transferases	FOSA	17	0.00364248
AcerB4399	MEG_3189|Drugs|Fluoroquinolones|Fluoroquinolone-resistant_DNA_topoisomerases|GYRA|RequiresSNPConfirmation	MEG_3189	Drugs	Fluoroquinolones	Fluoroquinolone-resistant_DNA_topoisomerases	GYRA	289	0.0101793
AcerB4399	MEG_3238|Drugs|Fluoroquinolones|Fluoroquinolone-resistant_DNA_topoisomerases|GYRB|RequiresSNPConfirmation	MEG_3238	Drugs	Fluoroquinolones	Fluoroquinolone-resistant_DNA_topoisomerases	GYRB	124	0.00476366
AcerB4399	MEG_3244|Drugs|Aminocoumarins|Aminocoumarin-resistant_DNA_topoisomerases|GYRBA|RequiresSNPConfirmation	MEG_3244	Drugs	Aminocoumarins	Aminocoumarin-resistant_DNA_topoisomerases	GYRBA	82	0.00315016
AcerB4399	MEG_3271|Drugs|Multi-drug_resistance|Multi-drug_RND_efflux_pumps|HNS	MEG_3271	Drugs	Multi-drug_resistance	Multi-drug_RND_efflux_pumps	HNS	29	0.00649881
AcerB4399	MEG_3286|Drugs|Multi-drug_resistance|MDR_acetyltransferase|IBCR	MEG_3286	Drugs	Multi-drug_resistance	MDR_acetyltransferase	IBCR	12	0.00185552
AcerB4399	MEG_3610|Drugs|MLS|Lincosamide_nucleotidyltransferases|LNUC	MEG_3610	Drugs	MLS	Lincosamide_nucleotidyltransferases	LNUC	525	0.098399
AcerB4399	MEG_3977|Drugs|MLS|Macrolide-resistant_23S_rRNA_mutation|MLS23S|RequiresSNPConfirmation	MEG_3977	Drugs	MLS	Macrolide-resistant_23S_rRNA_mutation	MLS23S	2236	0.0714351
AcerB4399	MEG_4029|Drugs|MLS|Macrolide_phosphotransferases|MPHA	MEG_4029	Drugs	MLS	Macrolide_phosphotransferases	MPHA	32	0.00327686
AcerB4399	MEG_4030|Drugs|MLS|Macrolide_phosphotransferases|MPHA	MEG_4030	Drugs	MLS	Macrolide_phosphotransferases	MPHA	25	0.00251835
AcerB4399	MEG_4283|Drugs|betalactams|Mutant_porin_proteins|OMP37	MEG_4283	Drugs	betalactams	Mutant_porin_proteins	OMP37	135	0.0111331
AcerB4399	MEG_4286|Drugs|Multi-drug_resistance|MDR_mutant_porin_proteins|OMPF|RequiresSNPConfirmation	MEG_4286	Drugs	Multi-drug_resistance	MDR_mutant_porin_proteins	OMPF	109	0.010909
AcerB4399	MEG_4|Drugs|Aminoglycosides|Aminoglycoside-resistant_16S_ribosomal_subunit_protein|A16S|RequiresSNPConfirmation	MEG_4	Drugs	Aminoglycosides	Aminoglycoside-resistant_16S_ribosomal_subunit_protein	A16S	847	0.050665
AcerB4399	MEG_5334|Drugs|Fluoroquinolones|Fluoroquinolone-resistant_DNA_topoisomerases|PARC|RequiresSNPConfirmation	MEG_5334	Drugs	Fluoroquinolones	Fluoroquinolone-resistant_DNA_topoisomerases	PARC	251	0.0103085
AcerB4399	MEG_5365|Drugs|Aminocoumarins|Aminocoumarin-resistant_DNA_topoisomerases|PARE|RequiresSNPConfirmation	MEG_5365	Drugs	Aminocoumarins	Aminocoumarin-resistant_DNA_topoisomerases	PARE	189	0.00924826
AcerB4399	MEG_5819|Drugs|Fosfomycin|Fosfomycin_target_mutation|PTSL|RequiresSNPConfirmation	MEG_5819	Drugs	Fosfomycin	Fosfomycin_target_mutation	PTSL	145	0.00778504
AcerB4399	MEG_6045|Drugs|Multi-drug_resistance|Multi-drug_RND_efflux_regulator|RAMR|RequiresSNPConfirmation	MEG_6045	Drugs	Multi-drug_resistance	Multi-drug_RND_efflux_regulator	RAMR	46	0.00733282
AcerB4399	MEG_6099|Drugs|Rifampin|Rifampin-resistant_beta-subunit_of_RNA_polymerase_RpoB|RPOB|RequiresSNPConfirmation	MEG_6099	Drugs	Rifampin	Rifampin-resistant_beta-subunit_of_RNA_polymerase_RpoB	RPOB	474	0.0108262
AcerB4399	MEG_6143|Drugs|Tetracyclines|Tetracycline_resistance_ribosomal_protection_proteins|RPSJ|RequiresSNPConfirmation	MEG_6143	Drugs	Tetracyclines	Tetracycline_resistance_ribosomal_protection_proteins	RPSJ	58	0.0172469
AcerB4399	MEG_6146|Drugs|Aminoglycosides|Aminoglycoside-resistant_16S_ribosomal_subunit_protein|RRSC|RequiresSNPConfirmation	MEG_6146	Drugs	Aminoglycosides	Aminoglycoside-resistant_16S_ribosomal_subunit_protein	RRSC	397	0.0238859
AcerB4399	MEG_6147|Drugs|Aminoglycosides|Aminoglycoside-resistant_16S_ribosomal_subunit_protein|RRSH|RequiresSNPConfirmation	MEG_6147	Drugs	Aminoglycosides	Aminoglycoside-resistant_16S_ribosomal_subunit_protein	RRSH	376	0.0226225
AcerB4399	MEG_6580|Drugs|Sulfonamides|Sulfonamide-resistant_dihydropteroate_synthases|SULI	MEG_6580	Drugs	Sulfonamides	Sulfonamide-resistant_dihydropteroate_synthases	SULI	14	0.00156868
AcerB4399	MEG_6586|Drugs|Sulfonamides|Sulfonamide-resistant_dihydropteroate_synthases|SULI	MEG_6586	Drugs	Sulfonamides	Sulfonamide-resistant_dihydropteroate_synthases	SULI	30	0.00326677
AcerB4399	MEG_6587|Drugs|Sulfonamides|Sulfonamide-resistant_dihydropteroate_synthases|SULI	MEG_6587	Drugs	Sulfonamides	Sulfonamide-resistant_dihydropteroate_synthases	SULI	26	0.00287164
AcerB4399	MEG_6588|Drugs|Sulfonamides|Sulfonamide-resistant_dihydropteroate_synthases|SULI	MEG_6588	Drugs	Sulfonamides	Sulfonamide-resistant_dihydropteroate_synthases	SULI	26	0.00287164
AcerB4399	MEG_6589|Drugs|Sulfonamides|Sulfonamide-resistant_dihydropteroate_synthases|SULI	MEG_6589	Drugs	Sulfonamides	Sulfonamide-resistant_dihydropteroate_synthases	SULI	17	0.00187761
AcerB4399	MEG_6591|Drugs|Sulfonamides|Sulfonamide-resistant_dihydropteroate_synthases|SULI	MEG_6591	Drugs	Sulfonamides	Sulfonamide-resistant_dihydropteroate_synthases	SULI	73	0.007306
AcerB4399	MEG_6595|Drugs|Sulfonamides|Sulfonamide-resistant_dihydropteroate_synthases|SULI	MEG_6595	Drugs	Sulfonamides	Sulfonamide-resistant_dihydropteroate_synthases	SULI	24	0.00265075
AcerB4399	MEG_6598|Drugs|Sulfonamides|Sulfonamide-resistant_dihydropteroate_synthases|SULI	MEG_6598	Drugs	Sulfonamides	Sulfonamide-resistant_dihydropteroate_synthases	SULI	16	0.00176717
AcerB4399	MEG_6601|Drugs|Sulfonamides|Sulfonamide-resistant_dihydropteroate_synthases|SULI	MEG_6601	Drugs	Sulfonamides	Sulfonamide-resistant_dihydropteroate_synthases	SULI	21	0.0023194
AcerB4399	MEG_6604|Drugs|Sulfonamides|Sulfonamide-resistant_dihydropteroate_synthases|SULI	MEG_6604	Drugs	Sulfonamides	Sulfonamide-resistant_dihydropteroate_synthases	SULI	38	0.00419702
AcerB4399	MEG_6606|Drugs|Sulfonamides|Sulfonamide-resistant_dihydropteroate_synthases|SULI	MEG_6606	Drugs	Sulfonamides	Sulfonamide-resistant_dihydropteroate_synthases	SULI	25	0.00267521
AcerB4399	MEG_6607|Drugs|Sulfonamides|Sulfonamide-resistant_dihydropteroate_synthases|SULI	MEG_6607	Drugs	Sulfonamides	Sulfonamide-resistant_dihydropteroate_synthases	SULI	32	0.00353433
AcerB4399	MEG_6608|Drugs|Sulfonamides|Sulfonamide-resistant_dihydropteroate_synthases|SULI	MEG_6608	Drugs	Sulfonamides	Sulfonamide-resistant_dihydropteroate_synthases	SULI	14	0.00156302
AcerB4399	MEG_6609|Drugs|Sulfonamides|Sulfonamide-resistant_dihydropteroate_synthases|SULI	MEG_6609	Drugs	Sulfonamides	Sulfonamide-resistant_dihydropteroate_synthases	SULI	17	0.00187761
AcerB4399	MEG_6610|Drugs|Sulfonamides|Sulfonamide-resistant_dihydropteroate_synthases|SULI	MEG_6610	Drugs	Sulfonamides	Sulfonamide-resistant_dihydropteroate_synthases	SULI	23	0.0025403
AcerB4399	MEG_6612|Drugs|Sulfonamides|Sulfonamide-resistant_dihydropteroate_synthases|SULI	MEG_6612	Drugs	Sulfonamides	Sulfonamide-resistant_dihydropteroate_synthases	SULI	37	0.00402901
AcerB4399	MEG_6613|Drugs|Sulfonamides|Sulfonamide-resistant_dihydropteroate_synthases|SULI	MEG_6613	Drugs	Sulfonamides	Sulfonamide-resistant_dihydropteroate_synthases	SULI	24	0.00252452
AcerB4399	MEG_6614|Drugs|Sulfonamides|Sulfonamide-resistant_dihydropteroate_synthases|SULI	MEG_6614	Drugs	Sulfonamides	Sulfonamide-resistant_dihydropteroate_synthases	SULI	21	0.00232772
AcerB4399	MEG_6615|Drugs|Sulfonamides|Sulfonamide-resistant_dihydropteroate_synthases|SULI	MEG_6615	Drugs	Sulfonamides	Sulfonamide-resistant_dihydropteroate_synthases	SULI	232	0.0222356
AcerB4399	MEG_6616|Drugs|Sulfonamides|Sulfonamide-resistant_dihydropteroate_synthases|SULI	MEG_6616	Drugs	Sulfonamides	Sulfonamide-resistant_dihydropteroate_synthases	SULI	109	0.010909
AcerB4399	MEG_6617|Drugs|Sulfonamides|Sulfonamide-resistant_dihydropteroate_synthases|SULII	MEG_6617	Drugs	Sulfonamides	Sulfonamide-resistant_dihydropteroate_synthases	SULII	39	0.00443416
AcerB4399	MEG_6621|Drugs|Sulfonamides|Sulfonamide-resistant_dihydropteroate_synthases|SULII	MEG_6621	Drugs	Sulfonamides	Sulfonamide-resistant_dihydropteroate_synthases	SULII	29	0.00329719
AcerB4399	MEG_6622|Drugs|Sulfonamides|Sulfonamide-resistant_dihydropteroate_synthases|SULII	MEG_6622	Drugs	Sulfonamides	Sulfonamide-resistant_dihydropteroate_synthases	SULII	18	0.00204653
AcerB4399	MEG_6624|Drugs|Sulfonamides|Sulfonamide-resistant_dihydropteroate_synthases|SULII	MEG_6624	Drugs	Sulfonamides	Sulfonamide-resistant_dihydropteroate_synthases	SULII	27	0.0030698
AcerB4399	MEG_6626|Drugs|Sulfonamides|Sulfonamide-resistant_dihydropteroate_synthases|SULII	MEG_6626	Drugs	Sulfonamides	Sulfonamide-resistant_dihydropteroate_synthases	SULII	24	0.00272871
AcerB4399	MEG_6627|Drugs|Sulfonamides|Sulfonamide-resistant_dihydropteroate_synthases|SULII	MEG_6627	Drugs	Sulfonamides	Sulfonamide-resistant_dihydropteroate_synthases	SULII	41	0.00446458
AcerB4399	MEG_6629|Drugs|Sulfonamides|Sulfonamide-resistant_dihydropteroate_synthases|SULII	MEG_6629	Drugs	Sulfonamides	Sulfonamide-resistant_dihydropteroate_synthases	SULII	25	0.00284241
AcerB4399	MEG_6632|Drugs|Sulfonamides|Sulfonamide-resistant_dihydropteroate_synthases|SULII	MEG_6632	Drugs	Sulfonamides	Sulfonamide-resistant_dihydropteroate_synthases	SULII	23	0.00261501
AcerB4399	MEG_6633|Drugs|Sulfonamides|Sulfonamide-resistant_dihydropteroate_synthases|SULII	MEG_6633	Drugs	Sulfonamides	Sulfonamide-resistant_dihydropteroate_synthases	SULII	14	0.00152449
AcerB4399	MEG_6634|Drugs|Sulfonamides|Sulfonamide-resistant_dihydropteroate_synthases|SULII	MEG_6634	Drugs	Sulfonamides	Sulfonamide-resistant_dihydropteroate_synthases	SULII	23	0.00260544
AcerB4399	MEG_6636|Drugs|Sulfonamides|Sulfonamide-resistant_dihydropteroate_synthases|SULII	MEG_6636	Drugs	Sulfonamides	Sulfonamide-resistant_dihydropteroate_synthases	SULII	32	0.00362495
AcerB4399	MEG_6638|Drugs|Sulfonamides|Sulfonamide-resistant_dihydropteroate_synthases|SULII	MEG_6638	Drugs	Sulfonamides	Sulfonamide-resistant_dihydropteroate_synthases	SULII	19	0.00216023
AcerB4399	MEG_6675|Drugs|betalactams|Class_A_betalactamases|TEM	MEG_6675	Drugs	betalactams	Class_A_betalactamases	TEM	12	0.00129305
AcerB4399	MEG_6794|Drugs|betalactams|Class_A_betalactamases|TEM	MEG_6794	Drugs	betalactams	Class_A_betalactamases	TEM	14	0.00150855
AcerB4399	MEG_6864|Drugs|betalactams|Class_A_betalactamases|TEM	MEG_6864	Drugs	betalactams	Class_A_betalactamases	TEM	14	0.00150855
AcerB4399	MEG_6905|Drugs|betalactams|Class_A_betalactamases|TEM	MEG_6905	Drugs	betalactams	Class_A_betalactamases	TEM	16	0.00145531
AcerB4399	MEG_6947|Drugs|betalactams|Class_A_betalactamases|TEM	MEG_6947	Drugs	betalactams	Class_A_betalactamases	TEM	8	0.000862032
AcerB4399	MEG_6949|Drugs|betalactams|Class_A_betalactamases|TEM	MEG_6949	Drugs	betalactams	Class_A_betalactamases	TEM	28	0.00301711
AcerB4399	MEG_7037|Drugs|Tetracyclines|Tetracycline_resistance_MFS_efflux_pumps|TETB	MEG_7037	Drugs	Tetracyclines	Tetracycline_resistance_MFS_efflux_pumps	TETB	42	0.00323101
AcerB4399	MEG_7038|Drugs|Tetracyclines|Tetracycline_resistance_MFS_efflux_pumps|TETB	MEG_7038	Drugs	Tetracyclines	Tetracycline_resistance_MFS_efflux_pumps	TETB	65	0.00500037
AcerB4399	MEG_7039|Drugs|Tetracyclines|Tetracycline_resistance_MFS_efflux_pumps|TETB	MEG_7039	Drugs	Tetracyclines	Tetracycline_resistance_MFS_efflux_pumps	TETB	52	0.0040003
AcerB4399	MEG_7040|Drugs|Tetracyclines|Tetracycline_resistance_MFS_efflux_pumps|TETB	MEG_7040	Drugs	Tetracyclines	Tetracycline_resistance_MFS_efflux_pumps	TETB	83	0.00638509
AcerB4399	MEG_7041|Drugs|Tetracyclines|Tetracycline_resistance_MFS_efflux_pumps|TETB	MEG_7041	Drugs	Tetracyclines	Tetracycline_resistance_MFS_efflux_pumps	TETB	112	0.00861603
AcerB4399	MEG_7042|Drugs|Tetracyclines|Tetracycline_resistance_MFS_efflux_pumps|TETB	MEG_7042	Drugs	Tetracyclines	Tetracycline_resistance_MFS_efflux_pumps	TETB	148	0.0113855
AcerB4399	MEG_7043|Drugs|Tetracyclines|Tetracycline_resistance_MFS_efflux_pumps|TETB	MEG_7043	Drugs	Tetracyclines	Tetracycline_resistance_MFS_efflux_pumps	TETB	86	0.00661588
AcerB4399	MEG_7044|Drugs|Tetracyclines|Tetracycline_resistance_MFS_efflux_pumps|TETB	MEG_7044	Drugs	Tetracyclines	Tetracycline_resistance_MFS_efflux_pumps	TETB	91	0.00700052
AcerB4399	MEG_7045|Drugs|Tetracyclines|Tetracycline_resistance_MFS_efflux_pumps|TETB	MEG_7045	Drugs	Tetracyclines	Tetracycline_resistance_MFS_efflux_pumps	TETB	117	0.00900067
AcerB4399	MEG_7046|Drugs|Tetracyclines|Tetracycline_resistance_MFS_efflux_pumps|TETB	MEG_7046	Drugs	Tetracyclines	Tetracycline_resistance_MFS_efflux_pumps	TETB	109	0.00836443
AcerB4399	MEG_7047|Drugs|Tetracyclines|Tetracycline_resistance_MFS_efflux_pumps|TETB	MEG_7047	Drugs	Tetracyclines	Tetracycline_resistance_MFS_efflux_pumps	TETB	97	0.0074621
AcerB4399	MEG_7048|Drugs|Tetracyclines|Tetracycline_resistance_MFS_efflux_pumps|TETB	MEG_7048	Drugs	Tetracyclines	Tetracycline_resistance_MFS_efflux_pumps	TETB	69	0.00530809
AcerB4399	MEG_7052|Drugs|Tetracyclines|Tetracycline_resistance_MFS_efflux_pumps|TETB	MEG_7052	Drugs	Tetracyclines	Tetracycline_resistance_MFS_efflux_pumps	TETB	109	0.00838524
AcerB4399	MEG_7060|Drugs|Tetracyclines|Tetracycline_resistance_MFS_efflux_pumps|TETC	MEG_7060	Drugs	Tetracyclines	Tetracycline_resistance_MFS_efflux_pumps	TETC	16	0.00125267
AcerB4399	MEG_7061|Drugs|Tetracyclines|Tetracycline_resistance_MFS_efflux_pumps|TETC	MEG_7061	Drugs	Tetracyclines	Tetracycline_resistance_MFS_efflux_pumps	TETC	24	0.00187901
AcerB4399	MEG_7068|Drugs|Tetracyclines|Tetracycline_resistance_MFS_efflux_pumps|TETD	MEG_7068	Drugs	Tetracyclines	Tetracycline_resistance_MFS_efflux_pumps	TETD	28	0.00219218
AcerB4399	MEG_7069|Drugs|Tetracyclines|Tetracycline_resistance_MFS_efflux_pumps|TETD	MEG_7069	Drugs	Tetracyclines	Tetracycline_resistance_MFS_efflux_pumps	TETD	18	0.00140926
AcerB4399	MEG_7070|Drugs|Tetracyclines|Tetracycline_resistance_MFS_efflux_pumps|TETD	MEG_7070	Drugs	Tetracyclines	Tetracycline_resistance_MFS_efflux_pumps	TETD	276	0.0614058
AcerB4399	MEG_7170|Drugs|Tetracyclines|Tetracycline_resistance_ribosomal_protection_proteins|TETO	MEG_7170	Drugs	Tetracyclines	Tetracycline_resistance_ribosomal_protection_proteins	TETO	145	0.00712152
AcerB4399	MEG_7196|Drugs|Tetracyclines|Tetracycline_resistance_MFS_efflux_regulator|TETRM|RequiresSNPConfirmation	MEG_7196	Drugs	Tetracyclines	Tetracycline_resistance_MFS_efflux_regulator	TETRM	411	0.060815
AcerB4399	MEG_7210|Drugs|Tetracyclines|Tetracycline_resistance_ribosomal_protection_proteins|TETW	MEG_7210	Drugs	Tetracyclines	Tetracycline_resistance_ribosomal_protection_proteins	TETW	477	0.0230491
AcerB4399	MEG_7211|Drugs|Tetracyclines|Tetracycline_resistance_ribosomal_protection_proteins|TETW	MEG_7211	Drugs	Tetracyclines	Tetracycline_resistance_ribosomal_protection_proteins	TETW	432	0.0208746
AcerB4399	MEG_7212|Drugs|Tetracyclines|Tetracycline_resistance_ribosomal_protection_proteins|TETW	MEG_7212	Drugs	Tetracyclines	Tetracycline_resistance_ribosomal_protection_proteins	TETW	191	0.0092293
AcerB4399	MEG_7214|Drugs|Tetracyclines|Tetracycline_resistance_ribosomal_protection_proteins|TETW	MEG_7214	Drugs	Tetracyclines	Tetracycline_resistance_ribosomal_protection_proteins	TETW	250	0.0120802
AcerB4399	MEG_7215|Drugs|Tetracyclines|Tetracycline_resistance_ribosomal_protection_proteins|TETW	MEG_7215	Drugs	Tetracyclines	Tetracycline_resistance_ribosomal_protection_proteins	TETW	234	0.0113071
AcerB4399	MEG_7216|Drugs|Tetracyclines|Tetracycline_resistance_ribosomal_protection_proteins|TETW	MEG_7216	Drugs	Tetracyclines	Tetracycline_resistance_ribosomal_protection_proteins	TETW	212	0.010244
AcerB4399	MEG_7217|Drugs|Tetracyclines|Tetracycline_resistance_ribosomal_protection_proteins|TETW	MEG_7217	Drugs	Tetracyclines	Tetracycline_resistance_ribosomal_protection_proteins	TETW	311	0.0150278
AcerB4399	MEG_7224|Drugs|Tetracyclines|Tetracycline_resistance_ribosomal_protection_proteins|TETW	MEG_7224	Drugs	Tetracyclines	Tetracycline_resistance_ribosomal_protection_proteins	TETW	193	0.00932594
AcerB4399	MEG_730|Drugs|betalactams|Penicillin_binding_protein|AMPH	MEG_730	Drugs	betalactams	Penicillin_binding_protein	AMPH	159	0.0127058
AcerB4399	MEG_7317|Drugs|Elfamycins|EF-Tu_inhibition|TUFAB|RequiresSNPConfirmation	MEG_7317	Drugs	Elfamycins	EF-Tu_inhibition	TUFAB	242	0.0189467
AcerB4399	MEG_763|Drugs|Aminoglycosides|Aminoglycoside_O-nucleotidyltransferases|ANT3-DPRIME	MEG_763	Drugs	Aminoglycosides	Aminoglycoside_O-nucleotidyltransferases	ANT3-DPRIME	138	0.0151337
AcerB4399	MEG_7|Drugs|Aminoglycosides|Aminoglycoside-resistant_16S_ribosomal_subunit_protein|A16S|RequiresSNPConfirmation	MEG_7	Drugs	Aminoglycosides	Aminoglycoside-resistant_16S_ribosomal_subunit_protein	A16S	1657	0.0995661
AcerB4399	MEG_944|Drugs|Aminoglycosides|Aminoglycoside_O-nucleotidyltransferases|ANT3-DPRIME	MEG_944	Drugs	Aminoglycosides	Aminoglycoside_O-nucleotidyltransferases	ANT3-DPRIME	78	0.00855383
AcerB4399	MEG_955|Drugs|Aminoglycosides|Aminoglycoside_O-nucleotidyltransferases|ANT3-DPRIME	MEG_955	Drugs	Aminoglycosides	Aminoglycoside_O-nucleotidyltransferases	ANT3-DPRIME	168	0.019101
AcerB4401	MEG_1019|Drugs|Aminoglycosides|Aminoglycoside_O-phosphotransferases|APH3-DPRIME	MEG_1019	Drugs	Aminoglycosides	Aminoglycoside_O-phosphotransferases	APH3-DPRIME	316	0.0429412
AcerB4401	MEG_1045|Drugs|Aminoglycosides|Aminoglycoside_O-phosphotransferases|APH3-DPRIME	MEG_1045	Drugs	Aminoglycosides	Aminoglycoside_O-phosphotransferases	APH3-DPRIME	126	0.0176332
AcerB4401	MEG_1046|Drugs|Aminoglycosides|Aminoglycoside_O-phosphotransferases|APH3-DPRIME	MEG_1046	Drugs	Aminoglycosides	Aminoglycoside_O-phosphotransferases	APH3-DPRIME	71	0.00993618
AcerB4401	MEG_1053|Drugs|Aminoglycosides|Aminoglycoside_O-phosphotransferases|APH3-DPRIME	MEG_1053	Drugs	Aminoglycosides	Aminoglycoside_O-phosphotransferases	APH3-DPRIME	114	0.0159539
AcerB4401	MEG_1054|Drugs|Aminoglycosides|Aminoglycoside_O-phosphotransferases|APH3-DPRIME	MEG_1054	Drugs	Aminoglycosides	Aminoglycoside_O-phosphotransferases	APH3-DPRIME	110	0.0153941
AcerB4401	MEG_1055|Drugs|Aminoglycosides|Aminoglycoside_O-phosphotransferases|APH3-DPRIME	MEG_1055	Drugs	Aminoglycosides	Aminoglycoside_O-phosphotransferases	APH3-DPRIME	174	0.0243506
AcerB4401	MEG_1057|Drugs|Aminoglycosides|Aminoglycoside_O-phosphotransferases|APH3-DPRIME	MEG_1057	Drugs	Aminoglycosides	Aminoglycoside_O-phosphotransferases	APH3-DPRIME	230	0.0321876
AcerB4401	MEG_1058|Drugs|Aminoglycosides|Aminoglycoside_O-phosphotransferases|APH3-DPRIME	MEG_1058	Drugs	Aminoglycosides	Aminoglycoside_O-phosphotransferases	APH3-DPRIME	79	0.0180667
AcerB4401	MEG_1490|Drugs|Cationic_antimicrobial_peptides|Cationic_peptide-resistant_16S_ribosomal_subunit_protein|CAP16S|RequiresSNPConfirmation	MEG_1490	Drugs	Cationic_antimicrobial_peptides	Cationic_peptide-resistant_16S_ribosomal_subunit_protein	CAP16S	377	0.0275089
AcerB4401	MEG_1578|Drugs|Phenicol|Chloramphenicol_acetyltransferases|CATA	MEG_1578	Drugs	Phenicol	Chloramphenicol_acetyltransferases	CATA	119	0.0202871
AcerB4401	MEG_1580|Drugs|Phenicol|Chloramphenicol_acetyltransferases|CATA	MEG_1580	Drugs	Phenicol	Chloramphenicol_acetyltransferases	CATA	142	0.0242081
AcerB4401	MEG_1584|Drugs|Phenicol|Chloramphenicol_acetyltransferases|CATA	MEG_1584	Drugs	Phenicol	Chloramphenicol_acetyltransferases	CATA	177	0.0301749
AcerB4401	MEG_1587|Drugs|Phenicol|Chloramphenicol_acetyltransferases|CATA	MEG_1587	Drugs	Phenicol	Chloramphenicol_acetyltransferases	CATA	129	0.0219919
AcerB4401	MEG_1592|Drugs|Phenicol|Chloramphenicol_acetyltransferases|CATA	MEG_1592	Drugs	Phenicol	Chloramphenicol_acetyltransferases	CATA	39	0.00664871
AcerB4401	MEG_1593|Drugs|Phenicol|Chloramphenicol_acetyltransferases|CATA	MEG_1593	Drugs	Phenicol	Chloramphenicol_acetyltransferases	CATA	226	0.0378968
AcerB4401	MEG_2790|Drugs|MLS|23S_rRNA_methyltransferases|ERMB	MEG_2790	Drugs	MLS	23S_rRNA_methyltransferases	ERMB	37	0.00564108
AcerB4401	MEG_2791|Drugs|MLS|23S_rRNA_methyltransferases|ERMB	MEG_2791	Drugs	MLS	23S_rRNA_methyltransferases	ERMB	137	0.0206356
AcerB4401	MEG_2792|Drugs|MLS|23S_rRNA_methyltransferases|ERMB	MEG_2792	Drugs	MLS	23S_rRNA_methyltransferases	ERMB	216	0.0322757
AcerB4401	MEG_2799|Drugs|MLS|23S_rRNA_methyltransferases|ERMB	MEG_2799	Drugs	MLS	23S_rRNA_methyltransferases	ERMB	34	0.00512124
AcerB4401	MEG_2806|Drugs|MLS|23S_rRNA_methyltransferases|ERMB	MEG_2806	Drugs	MLS	23S_rRNA_methyltransferases	ERMB	61	0.0091149
AcerB4401	MEG_2|Drugs|Aminoglycosides|Aminoglycoside-resistant_16S_ribosomal_subunit_protein|A16S|RequiresSNPConfirmation	MEG_2	Drugs	Aminoglycosides	Aminoglycoside-resistant_16S_ribosomal_subunit_protein	A16S	986	0.0718533
AcerB4401	MEG_3271|Drugs|Multi-drug_resistance|Multi-drug_RND_efflux_pumps|HNS	MEG_3271	Drugs	Multi-drug_resistance	Multi-drug_RND_efflux_pumps	HNS	19	0.00516381
AcerB4401	MEG_3610|Drugs|MLS|Lincosamide_nucleotidyltransferases|LNUC	MEG_3610	Drugs	MLS	Lincosamide_nucleotidyltransferases	LNUC	346	0.078648
AcerB4401	MEG_3977|Drugs|MLS|Macrolide-resistant_23S_rRNA_mutation|MLS23S|RequiresSNPConfirmation	MEG_3977	Drugs	MLS	Macrolide-resistant_23S_rRNA_mutation	MLS23S	2982	0.115539
AcerB4401	MEG_6146|Drugs|Aminoglycosides|Aminoglycoside-resistant_16S_ribosomal_subunit_protein|RRSC|RequiresSNPConfirmation	MEG_6146	Drugs	Aminoglycosides	Aminoglycoside-resistant_16S_ribosomal_subunit_protein	RRSC	366	0.0267063
AcerB4401	MEG_6147|Drugs|Aminoglycosides|Aminoglycoside-resistant_16S_ribosomal_subunit_protein|RRSH|RequiresSNPConfirmation	MEG_6147	Drugs	Aminoglycosides	Aminoglycoside-resistant_16S_ribosomal_subunit_protein	RRSH	477	0.0348057
AcerB4401	MEG_6617|Drugs|Sulfonamides|Sulfonamide-resistant_dihydropteroate_synthases|SULII	MEG_6617	Drugs	Sulfonamides	Sulfonamide-resistant_dihydropteroate_synthases	SULII	121	0.0166845
AcerB4401	MEG_6621|Drugs|Sulfonamides|Sulfonamide-resistant_dihydropteroate_synthases|SULII	MEG_6621	Drugs	Sulfonamides	Sulfonamide-resistant_dihydropteroate_synthases	SULII	55	0.00758385
AcerB4401	MEG_6622|Drugs|Sulfonamides|Sulfonamide-resistant_dihydropteroate_synthases|SULII	MEG_6622	Drugs	Sulfonamides	Sulfonamide-resistant_dihydropteroate_synthases	SULII	67	0.0092385
AcerB4401	MEG_6624|Drugs|Sulfonamides|Sulfonamide-resistant_dihydropteroate_synthases|SULII	MEG_6624	Drugs	Sulfonamides	Sulfonamide-resistant_dihydropteroate_synthases	SULII	85	0.0117205
AcerB4401	MEG_6625|Drugs|Sulfonamides|Sulfonamide-resistant_dihydropteroate_synthases|SULII	MEG_6625	Drugs	Sulfonamides	Sulfonamide-resistant_dihydropteroate_synthases	SULII	92	0.0126857
AcerB4401	MEG_6626|Drugs|Sulfonamides|Sulfonamide-resistant_dihydropteroate_synthases|SULII	MEG_6626	Drugs	Sulfonamides	Sulfonamide-resistant_dihydropteroate_synthases	SULII	78	0.0107553
AcerB4401	MEG_6627|Drugs|Sulfonamides|Sulfonamide-resistant_dihydropteroate_synthases|SULII	MEG_6627	Drugs	Sulfonamides	Sulfonamide-resistant_dihydropteroate_synthases	SULII	85	0.0112253
AcerB4401	MEG_6628|Drugs|Sulfonamides|Sulfonamide-resistant_dihydropteroate_synthases|SULII	MEG_6628	Drugs	Sulfonamides	Sulfonamide-resistant_dihydropteroate_synthases	SULII	50	0.00689441
AcerB4401	MEG_6629|Drugs|Sulfonamides|Sulfonamide-resistant_dihydropteroate_synthases|SULII	MEG_6629	Drugs	Sulfonamides	Sulfonamide-resistant_dihydropteroate_synthases	SULII	68	0.00937639
AcerB4401	MEG_6630|Drugs|Sulfonamides|Sulfonamide-resistant_dihydropteroate_synthases|SULII	MEG_6630	Drugs	Sulfonamides	Sulfonamide-resistant_dihydropteroate_synthases	SULII	76	0.0100367
AcerB4401	MEG_6632|Drugs|Sulfonamides|Sulfonamide-resistant_dihydropteroate_synthases|SULII	MEG_6632	Drugs	Sulfonamides	Sulfonamide-resistant_dihydropteroate_synthases	SULII	71	0.00979006
AcerB4401	MEG_6633|Drugs|Sulfonamides|Sulfonamide-resistant_dihydropteroate_synthases|SULII	MEG_6633	Drugs	Sulfonamides	Sulfonamide-resistant_dihydropteroate_synthases	SULII	62	0.00818783
AcerB4401	MEG_6634|Drugs|Sulfonamides|Sulfonamide-resistant_dihydropteroate_synthases|SULII	MEG_6634	Drugs	Sulfonamides	Sulfonamide-resistant_dihydropteroate_synthases	SULII	74	0.0101663
AcerB4401	MEG_6636|Drugs|Sulfonamides|Sulfonamide-resistant_dihydropteroate_synthases|SULII	MEG_6636	Drugs	Sulfonamides	Sulfonamide-resistant_dihydropteroate_synthases	SULII	81	0.011128
AcerB4401	MEG_6637|Drugs|Sulfonamides|Sulfonamide-resistant_dihydropteroate_synthases|SULII	MEG_6637	Drugs	Sulfonamides	Sulfonamide-resistant_dihydropteroate_synthases	SULII	59	0.0081354
AcerB4401	MEG_6638|Drugs|Sulfonamides|Sulfonamide-resistant_dihydropteroate_synthases|SULII	MEG_6638	Drugs	Sulfonamides	Sulfonamide-resistant_dihydropteroate_synthases	SULII	67	0.0092385
AcerB4401	MEG_6795|Drugs|betalactams|Class_A_betalactamases|TEM	MEG_6795	Drugs	betalactams	Class_A_betalactamases	TEM	16	0.0020909
AcerB4401	MEG_6810|Drugs|betalactams|Class_A_betalactamases|TEM	MEG_6810	Drugs	betalactams	Class_A_betalactamases	TEM	15	0.00196022
AcerB4401	MEG_6905|Drugs|betalactams|Class_A_betalactamases|TEM	MEG_6905	Drugs	betalactams	Class_A_betalactamases	TEM	18	0.00198559
AcerB4401	MEG_6949|Drugs|betalactams|Class_A_betalactamases|TEM	MEG_6949	Drugs	betalactams	Class_A_betalactamases	TEM	21	0.00274431
AcerB4401	MEG_6|Drugs|Aminoglycosides|Aminoglycoside-resistant_16S_ribosomal_subunit_protein|A16S|RequiresSNPConfirmation	MEG_6	Drugs	Aminoglycosides	Aminoglycoside-resistant_16S_ribosomal_subunit_protein	A16S	458	0.0332254
AcerB4401	MEG_7037|Drugs|Tetracyclines|Tetracycline_resistance_MFS_efflux_pumps|TETB	MEG_7037	Drugs	Tetracyclines	Tetracycline_resistance_MFS_efflux_pumps	TETB	58	0.00541125
AcerB4401	MEG_7038|Drugs|Tetracyclines|Tetracycline_resistance_MFS_efflux_pumps|TETB	MEG_7038	Drugs	Tetracyclines	Tetracycline_resistance_MFS_efflux_pumps	TETB	92	0.00858336
AcerB4401	MEG_7039|Drugs|Tetracyclines|Tetracycline_resistance_MFS_efflux_pumps|TETB	MEG_7039	Drugs	Tetracyclines	Tetracycline_resistance_MFS_efflux_pumps	TETB	215	0.0200589
AcerB4401	MEG_7040|Drugs|Tetracyclines|Tetracycline_resistance_MFS_efflux_pumps|TETB	MEG_7040	Drugs	Tetracyclines	Tetracycline_resistance_MFS_efflux_pumps	TETB	103	0.00960964
AcerB4401	MEG_7041|Drugs|Tetracyclines|Tetracycline_resistance_MFS_efflux_pumps|TETB	MEG_7041	Drugs	Tetracyclines	Tetracycline_resistance_MFS_efflux_pumps	TETB	128	0.0119421
AcerB4401	MEG_7042|Drugs|Tetracyclines|Tetracycline_resistance_MFS_efflux_pumps|TETB	MEG_7042	Drugs	Tetracyclines	Tetracycline_resistance_MFS_efflux_pumps	TETB	174	0.0162338
AcerB4401	MEG_7043|Drugs|Tetracyclines|Tetracycline_resistance_MFS_efflux_pumps|TETB	MEG_7043	Drugs	Tetracyclines	Tetracycline_resistance_MFS_efflux_pumps	TETB	142	0.0132482
AcerB4401	MEG_7045|Drugs|Tetracyclines|Tetracycline_resistance_MFS_efflux_pumps|TETB	MEG_7045	Drugs	Tetracyclines	Tetracycline_resistance_MFS_efflux_pumps	TETB	141	0.0131549
AcerB4401	MEG_7047|Drugs|Tetracyclines|Tetracycline_resistance_MFS_efflux_pumps|TETB	MEG_7047	Drugs	Tetracyclines	Tetracycline_resistance_MFS_efflux_pumps	TETB	64	0.00597104
AcerB4401	MEG_7048|Drugs|Tetracyclines|Tetracycline_resistance_MFS_efflux_pumps|TETB	MEG_7048	Drugs	Tetracyclines	Tetracycline_resistance_MFS_efflux_pumps	TETB	69	0.00643752
AcerB4401	MEG_7052|Drugs|Tetracyclines|Tetracycline_resistance_MFS_efflux_pumps|TETB	MEG_7052	Drugs	Tetracyclines	Tetracycline_resistance_MFS_efflux_pumps	TETB	318	0.0296686
AcerB4401	MEG_7070|Drugs|Tetracyclines|Tetracycline_resistance_MFS_efflux_pumps|TETD	MEG_7070	Drugs	Tetracyclines	Tetracycline_resistance_MFS_efflux_pumps	TETD	347	0.093629
AcerB4401	MEG_7104|Drugs|Tetracyclines|Tetracycline_resistance_ribosomal_protection_proteins|TETM	MEG_7104	Drugs	Tetracyclines	Tetracycline_resistance_ribosomal_protection_proteins	TETM	24	0.00140646
AcerB4401	MEG_7105|Drugs|Tetracyclines|Tetracycline_resistance_ribosomal_protection_proteins|TETM	MEG_7105	Drugs	Tetracyclines	Tetracycline_resistance_ribosomal_protection_proteins	TETM	23	0.00134786
AcerB4401	MEG_7196|Drugs|Tetracyclines|Tetracycline_resistance_MFS_efflux_regulator|TETRM|RequiresSNPConfirmation	MEG_7196	Drugs	Tetracyclines	Tetracycline_resistance_MFS_efflux_regulator	TETRM	454	0.0814714
AcerB4401	MEG_7210|Drugs|Tetracyclines|Tetracycline_resistance_ribosomal_protection_proteins|TETW	MEG_7210	Drugs	Tetracyclines	Tetracycline_resistance_ribosomal_protection_proteins	TETW	396	0.0232066
AcerB4401	MEG_7211|Drugs|Tetracyclines|Tetracycline_resistance_ribosomal_protection_proteins|TETW	MEG_7211	Drugs	Tetracyclines	Tetracycline_resistance_ribosomal_protection_proteins	TETW	344	0.0201592
AcerB4401	MEG_7212|Drugs|Tetracyclines|Tetracycline_resistance_ribosomal_protection_proteins|TETW	MEG_7212	Drugs	Tetracyclines	Tetracycline_resistance_ribosomal_protection_proteins	TETW	139	0.00814574
AcerB4401	MEG_7214|Drugs|Tetracyclines|Tetracycline_resistance_ribosomal_protection_proteins|TETW	MEG_7214	Drugs	Tetracyclines	Tetracycline_resistance_ribosomal_protection_proteins	TETW	176	0.010314
AcerB4401	MEG_7215|Drugs|Tetracyclines|Tetracycline_resistance_ribosomal_protection_proteins|TETW	MEG_7215	Drugs	Tetracyclines	Tetracycline_resistance_ribosomal_protection_proteins	TETW	202	0.0118377
AcerB4401	MEG_7216|Drugs|Tetracyclines|Tetracycline_resistance_ribosomal_protection_proteins|TETW	MEG_7216	Drugs	Tetracyclines	Tetracycline_resistance_ribosomal_protection_proteins	TETW	199	0.0116619
AcerB4401	MEG_7217|Drugs|Tetracyclines|Tetracycline_resistance_ribosomal_protection_proteins|TETW	MEG_7217	Drugs	Tetracyclines	Tetracycline_resistance_ribosomal_protection_proteins	TETW	238	0.0139474
AcerB4401	MEG_7245|Drugs|Tetracyclines|Tetracycline_resistance_MFS_efflux_pumps|TETY	MEG_7245	Drugs	Tetracyclines	Tetracycline_resistance_MFS_efflux_pumps	TETY	75	0.00717581
AcerB4401	MEG_7310|Drugs|Elfamycins|EF-Tu_inhibition|TUFAB|RequiresSNPConfirmation	MEG_7310	Drugs	Elfamycins	EF-Tu_inhibition	TUFAB	320	0.0303843
AcerB4401	MEG_7312|Drugs|Elfamycins|EF-Tu_inhibition|TUFAB|RequiresSNPConfirmation	MEG_7312	Drugs	Elfamycins	EF-Tu_inhibition	TUFAB	397	0.0376955
AcerB4404	MEG_1019|Drugs|Aminoglycosides|Aminoglycoside_O-phosphotransferases|APH3-DPRIME	MEG_1019	Drugs	Aminoglycosides	Aminoglycoside_O-phosphotransferases	APH3-DPRIME	103	0.0297985
AcerB4404	MEG_1045|Drugs|Aminoglycosides|Aminoglycoside_O-phosphotransferases|APH3-DPRIME	MEG_1045	Drugs	Aminoglycosides	Aminoglycoside_O-phosphotransferases	APH3-DPRIME	35	0.010428
AcerB4404	MEG_1053|Drugs|Aminoglycosides|Aminoglycoside_O-phosphotransferases|APH3-DPRIME	MEG_1053	Drugs	Aminoglycosides	Aminoglycoside_O-phosphotransferases	APH3-DPRIME	28	0.00834236
AcerB4404	MEG_1054|Drugs|Aminoglycosides|Aminoglycoside_O-phosphotransferases|APH3-DPRIME	MEG_1054	Drugs	Aminoglycosides	Aminoglycoside_O-phosphotransferases	APH3-DPRIME	28	0.00834236
AcerB4404	MEG_1055|Drugs|Aminoglycosides|Aminoglycoside_O-phosphotransferases|APH3-DPRIME	MEG_1055	Drugs	Aminoglycosides	Aminoglycoside_O-phosphotransferases	APH3-DPRIME	44	0.0131094
AcerB4404	MEG_1057|Drugs|Aminoglycosides|Aminoglycoside_O-phosphotransferases|APH3-DPRIME	MEG_1057	Drugs	Aminoglycosides	Aminoglycoside_O-phosphotransferases	APH3-DPRIME	63	0.0187703
AcerB4404	MEG_1058|Drugs|Aminoglycosides|Aminoglycoside_O-phosphotransferases|APH3-DPRIME	MEG_1058	Drugs	Aminoglycosides	Aminoglycoside_O-phosphotransferases	APH3-DPRIME	34	0.0165539
AcerB4404	MEG_1490|Drugs|Cationic_antimicrobial_peptides|Cationic_peptide-resistant_16S_ribosomal_subunit_protein|CAP16S|RequiresSNPConfirmation	MEG_1490	Drugs	Cationic_antimicrobial_peptides	Cationic_peptide-resistant_16S_ribosomal_subunit_protein	CAP16S	180	0.0279625
AcerB4404	MEG_2790|Drugs|MLS|23S_rRNA_methyltransferases|ERMB	MEG_2790	Drugs	MLS	23S_rRNA_methyltransferases	ERMB	46	0.014931
AcerB4404	MEG_2791|Drugs|MLS|23S_rRNA_methyltransferases|ERMB	MEG_2791	Drugs	MLS	23S_rRNA_methyltransferases	ERMB	214	0.0686247
AcerB4404	MEG_2792|Drugs|MLS|23S_rRNA_methyltransferases|ERMB	MEG_2792	Drugs	MLS	23S_rRNA_methyltransferases	ERMB	192	0.0610792
AcerB4404	MEG_2793|Drugs|MLS|23S_rRNA_methyltransferases|ERMB	MEG_2793	Drugs	MLS	23S_rRNA_methyltransferases	ERMB	18	0.00584256
AcerB4404	MEG_2799|Drugs|MLS|23S_rRNA_methyltransferases|ERMB	MEG_2799	Drugs	MLS	23S_rRNA_methyltransferases	ERMB	18	0.00577217
AcerB4404	MEG_2806|Drugs|MLS|23S_rRNA_methyltransferases|ERMB	MEG_2806	Drugs	MLS	23S_rRNA_methyltransferases	ERMB	65	0.0206779
AcerB4404	MEG_2|Drugs|Aminoglycosides|Aminoglycoside-resistant_16S_ribosomal_subunit_protein|A16S|RequiresSNPConfirmation	MEG_2	Drugs	Aminoglycosides	Aminoglycoside-resistant_16S_ribosomal_subunit_protein	A16S	522	0.0809861
AcerB4404	MEG_3610|Drugs|MLS|Lincosamide_nucleotidyltransferases|LNUC	MEG_3610	Drugs	MLS	Lincosamide_nucleotidyltransferases	LNUC	506	0.244868
AcerB4404	MEG_3977|Drugs|MLS|Macrolide-resistant_23S_rRNA_mutation|MLS23S|RequiresSNPConfirmation	MEG_3977	Drugs	MLS	Macrolide-resistant_23S_rRNA_mutation	MLS23S	1248	0.102945
AcerB4404	MEG_6146|Drugs|Aminoglycosides|Aminoglycoside-resistant_16S_ribosomal_subunit_protein|RRSC|RequiresSNPConfirmation	MEG_6146	Drugs	Aminoglycosides	Aminoglycoside-resistant_16S_ribosomal_subunit_protein	RRSC	156	0.0242341
AcerB4404	MEG_6147|Drugs|Aminoglycosides|Aminoglycoside-resistant_16S_ribosomal_subunit_protein|RRSH|RequiresSNPConfirmation	MEG_6147	Drugs	Aminoglycosides	Aminoglycoside-resistant_16S_ribosomal_subunit_protein	RRSH	199	0.030914
AcerB4404	MEG_6617|Drugs|Sulfonamides|Sulfonamide-resistant_dihydropteroate_synthases|SULII	MEG_6617	Drugs	Sulfonamides	Sulfonamide-resistant_dihydropteroate_synthases	SULII	37	0.0108617
AcerB4404	MEG_6618|Drugs|Sulfonamides|Sulfonamide-resistant_dihydropteroate_synthases|SULII	MEG_6618	Drugs	Sulfonamides	Sulfonamide-resistant_dihydropteroate_synthases	SULII	25	0.007339
AcerB4404	MEG_6621|Drugs|Sulfonamides|Sulfonamide-resistant_dihydropteroate_synthases|SULII	MEG_6621	Drugs	Sulfonamides	Sulfonamide-resistant_dihydropteroate_synthases	SULII	23	0.00675188
AcerB4404	MEG_6622|Drugs|Sulfonamides|Sulfonamide-resistant_dihydropteroate_synthases|SULII	MEG_6622	Drugs	Sulfonamides	Sulfonamide-resistant_dihydropteroate_synthases	SULII	28	0.00821968
AcerB4404	MEG_6624|Drugs|Sulfonamides|Sulfonamide-resistant_dihydropteroate_synthases|SULII	MEG_6624	Drugs	Sulfonamides	Sulfonamide-resistant_dihydropteroate_synthases	SULII	19	0.00557764
AcerB4404	MEG_6625|Drugs|Sulfonamides|Sulfonamide-resistant_dihydropteroate_synthases|SULII	MEG_6625	Drugs	Sulfonamides	Sulfonamide-resistant_dihydropteroate_synthases	SULII	20	0.0058712
AcerB4404	MEG_6626|Drugs|Sulfonamides|Sulfonamide-resistant_dihydropteroate_synthases|SULII	MEG_6626	Drugs	Sulfonamides	Sulfonamide-resistant_dihydropteroate_synthases	SULII	27	0.00792612
AcerB4404	MEG_6627|Drugs|Sulfonamides|Sulfonamide-resistant_dihydropteroate_synthases|SULII	MEG_6627	Drugs	Sulfonamides	Sulfonamide-resistant_dihydropteroate_synthases	SULII	32	0.008997
AcerB4404	MEG_6628|Drugs|Sulfonamides|Sulfonamide-resistant_dihydropteroate_synthases|SULII	MEG_6628	Drugs	Sulfonamides	Sulfonamide-resistant_dihydropteroate_synthases	SULII	26	0.00763256
AcerB4404	MEG_6629|Drugs|Sulfonamides|Sulfonamide-resistant_dihydropteroate_synthases|SULII	MEG_6629	Drugs	Sulfonamides	Sulfonamide-resistant_dihydropteroate_synthases	SULII	27	0.00792612
AcerB4404	MEG_6632|Drugs|Sulfonamides|Sulfonamide-resistant_dihydropteroate_synthases|SULII	MEG_6632	Drugs	Sulfonamides	Sulfonamide-resistant_dihydropteroate_synthases	SULII	18	0.00528408
AcerB4404	MEG_6633|Drugs|Sulfonamides|Sulfonamide-resistant_dihydropteroate_synthases|SULII	MEG_6633	Drugs	Sulfonamides	Sulfonamide-resistant_dihydropteroate_synthases	SULII	16	0.0044985
AcerB4404	MEG_6634|Drugs|Sulfonamides|Sulfonamide-resistant_dihydropteroate_synthases|SULII	MEG_6634	Drugs	Sulfonamides	Sulfonamide-resistant_dihydropteroate_synthases	SULII	24	0.00701963
AcerB4404	MEG_6636|Drugs|Sulfonamides|Sulfonamide-resistant_dihydropteroate_synthases|SULII	MEG_6636	Drugs	Sulfonamides	Sulfonamide-resistant_dihydropteroate_synthases	SULII	28	0.00818957
AcerB4404	MEG_6638|Drugs|Sulfonamides|Sulfonamide-resistant_dihydropteroate_synthases|SULII	MEG_6638	Drugs	Sulfonamides	Sulfonamide-resistant_dihydropteroate_synthases	SULII	16	0.00469696
AcerB4404	MEG_7042|Drugs|Tetracyclines|Tetracycline_resistance_MFS_efflux_pumps|TETB	MEG_7042	Drugs	Tetracyclines	Tetracycline_resistance_MFS_efflux_pumps	TETB	37	0.00734923
AcerB4404	MEG_7045|Drugs|Tetracyclines|Tetracycline_resistance_MFS_efflux_pumps|TETB	MEG_7045	Drugs	Tetracyclines	Tetracycline_resistance_MFS_efflux_pumps	TETB	29	0.0057602
AcerB4404	MEG_7048|Drugs|Tetracyclines|Tetracycline_resistance_MFS_efflux_pumps|TETB	MEG_7048	Drugs	Tetracyclines	Tetracycline_resistance_MFS_efflux_pumps	TETB	28	0.00556158
AcerB4404	MEG_7052|Drugs|Tetracyclines|Tetracycline_resistance_MFS_efflux_pumps|TETB	MEG_7052	Drugs	Tetracyclines	Tetracycline_resistance_MFS_efflux_pumps	TETB	113	0.0224449
AcerB4404	MEG_7070|Drugs|Tetracyclines|Tetracycline_resistance_MFS_efflux_pumps|TETD	MEG_7070	Drugs	Tetracyclines	Tetracycline_resistance_MFS_efflux_pumps	TETD	114	0.0654871
AcerB4404	MEG_7163|Drugs|Tetracyclines|Tetracycline_resistance_ribosomal_protection_proteins|TETO	MEG_7163	Drugs	Tetracyclines	Tetracycline_resistance_ribosomal_protection_proteins	TETO	94	0.0119202
AcerB4404	MEG_7170|Drugs|Tetracyclines|Tetracycline_resistance_ribosomal_protection_proteins|TETO	MEG_7170	Drugs	Tetracyclines	Tetracycline_resistance_ribosomal_protection_proteins	TETO	100	0.012681
AcerB4404	MEG_7196|Drugs|Tetracyclines|Tetracycline_resistance_MFS_efflux_regulator|TETRM|RequiresSNPConfirmation	MEG_7196	Drugs	Tetracyclines	Tetracycline_resistance_MFS_efflux_regulator	TETRM	171	0.0653305
AcerB4404	MEG_7210|Drugs|Tetracyclines|Tetracycline_resistance_ribosomal_protection_proteins|TETW	MEG_7210	Drugs	Tetracyclines	Tetracycline_resistance_ribosomal_protection_proteins	TETW	281	0.0350584
AcerB4404	MEG_7211|Drugs|Tetracyclines|Tetracycline_resistance_ribosomal_protection_proteins|TETW	MEG_7211	Drugs	Tetracyclines	Tetracycline_resistance_ribosomal_protection_proteins	TETW	253	0.031565
AcerB4404	MEG_7212|Drugs|Tetracyclines|Tetracycline_resistance_ribosomal_protection_proteins|TETW	MEG_7212	Drugs	Tetracyclines	Tetracycline_resistance_ribosomal_protection_proteins	TETW	129	0.0160944
AcerB4404	MEG_7214|Drugs|Tetracyclines|Tetracycline_resistance_ribosomal_protection_proteins|TETW	MEG_7214	Drugs	Tetracyclines	Tetracycline_resistance_ribosomal_protection_proteins	TETW	111	0.0138487
AcerB4404	MEG_7215|Drugs|Tetracyclines|Tetracycline_resistance_ribosomal_protection_proteins|TETW	MEG_7215	Drugs	Tetracyclines	Tetracycline_resistance_ribosomal_protection_proteins	TETW	156	0.019463
AcerB4404	MEG_7216|Drugs|Tetracyclines|Tetracycline_resistance_ribosomal_protection_proteins|TETW	MEG_7216	Drugs	Tetracyclines	Tetracycline_resistance_ribosomal_protection_proteins	TETW	146	0.0182154
AcerB4404	MEG_7217|Drugs|Tetracyclines|Tetracycline_resistance_ribosomal_protection_proteins|TETW	MEG_7217	Drugs	Tetracyclines	Tetracycline_resistance_ribosomal_protection_proteins	TETW	180	0.0224573
AcerB4404	MEG_7245|Drugs|Tetracyclines|Tetracycline_resistance_MFS_efflux_pumps|TETY	MEG_7245	Drugs	Tetracyclines	Tetracycline_resistance_MFS_efflux_pumps	TETY	36	0.00733301
AcerB4404	MEG_7246|Drugs|Tetracyclines|Tetracycline_resistance_MFS_efflux_pumps|TETY	MEG_7246	Drugs	Tetracyclines	Tetracycline_resistance_MFS_efflux_pumps	TETY	23	0.00468498
AcerB4404	MEG_7312|Drugs|Elfamycins|EF-Tu_inhibition|TUFAB|RequiresSNPConfirmation	MEG_7312	Drugs	Elfamycins	EF-Tu_inhibition	TUFAB	175	0.0353758
AcerB4425	MEG_1019|Drugs|Aminoglycosides|Aminoglycoside_O-phosphotransferases|APH3-DPRIME	MEG_1019	Drugs	Aminoglycosides	Aminoglycoside_O-phosphotransferases	APH3-DPRIME	27	0.00828378
AcerB4425	MEG_1045|Drugs|Aminoglycosides|Aminoglycoside_O-phosphotransferases|APH3-DPRIME	MEG_1045	Drugs	Aminoglycosides	Aminoglycoside_O-phosphotransferases	APH3-DPRIME	19	0.00600333
AcerB4425	MEG_1054|Drugs|Aminoglycosides|Aminoglycoside_O-phosphotransferases|APH3-DPRIME	MEG_1054	Drugs	Aminoglycosides	Aminoglycoside_O-phosphotransferases	APH3-DPRIME	17	0.0053714
AcerB4425	MEG_1058|Drugs|Aminoglycosides|Aminoglycoside_O-phosphotransferases|APH3-DPRIME	MEG_1058	Drugs	Aminoglycosides	Aminoglycoside_O-phosphotransferases	APH3-DPRIME	11	0.00567966
AcerB4425	MEG_1490|Drugs|Cationic_antimicrobial_peptides|Cationic_peptide-resistant_16S_ribosomal_subunit_protein|CAP16S|RequiresSNPConfirmation	MEG_1490	Drugs	Cationic_antimicrobial_peptides	Cationic_peptide-resistant_16S_ribosomal_subunit_protein	CAP16S	268	0.0441515
AcerB4425	MEG_2|Drugs|Aminoglycosides|Aminoglycoside-resistant_16S_ribosomal_subunit_protein|A16S|RequiresSNPConfirmation	MEG_2	Drugs	Aminoglycosides	Aminoglycoside-resistant_16S_ribosomal_subunit_protein	A16S	586	0.0964152
AcerB4425	MEG_3610|Drugs|MLS|Lincosamide_nucleotidyltransferases|LNUC	MEG_3610	Drugs	MLS	Lincosamide_nucleotidyltransferases	LNUC	341	0.175002
AcerB4425	MEG_3977|Drugs|MLS|Macrolide-resistant_23S_rRNA_mutation|MLS23S|RequiresSNPConfirmation	MEG_3977	Drugs	MLS	Macrolide-resistant_23S_rRNA_mutation	MLS23S	2112	0.184753
AcerB4425	MEG_6093|Drugs|Rifampin|Rifampin-resistant_beta-subunit_of_RNA_polymerase_RpoB|RPOB|RequiresSNPConfirmation	MEG_6093	Drugs	Rifampin	Rifampin-resistant_beta-subunit_of_RNA_polymerase_RpoB	RPOB	401	0.0291219
AcerB4425	MEG_6145|Drugs|Aminoglycosides|Aminoglycoside-resistant_16S_ribosomal_subunit_protein|RRSA|RequiresSNPConfirmation	MEG_6145	Drugs	Aminoglycosides	Aminoglycoside-resistant_16S_ribosomal_subunit_protein	RRSA	230	0.0382134
AcerB4425	MEG_6146|Drugs|Aminoglycosides|Aminoglycoside-resistant_16S_ribosomal_subunit_protein|RRSC|RequiresSNPConfirmation	MEG_6146	Drugs	Aminoglycosides	Aminoglycoside-resistant_16S_ribosomal_subunit_protein	RRSC	237	0.0390444
AcerB4425	MEG_6147|Drugs|Aminoglycosides|Aminoglycoside-resistant_16S_ribosomal_subunit_protein|RRSH|RequiresSNPConfirmation	MEG_6147	Drugs	Aminoglycosides	Aminoglycoside-resistant_16S_ribosomal_subunit_protein	RRSH	300	0.0494233
AcerB4425	MEG_6617|Drugs|Sulfonamides|Sulfonamide-resistant_dihydropteroate_synthases|SULII	MEG_6617	Drugs	Sulfonamides	Sulfonamide-resistant_dihydropteroate_synthases	SULII	17	0.00529241
AcerB4425	MEG_6627|Drugs|Sulfonamides|Sulfonamide-resistant_dihydropteroate_synthases|SULII	MEG_6627	Drugs	Sulfonamides	Sulfonamide-resistant_dihydropteroate_synthases	SULII	9	0.00268348
AcerB4425	MEG_6632|Drugs|Sulfonamides|Sulfonamide-resistant_dihydropteroate_synthases|SULII	MEG_6632	Drugs	Sulfonamides	Sulfonamide-resistant_dihydropteroate_synthases	SULII	14	0.00435846
AcerB4425	MEG_7132|Drugs|Tetracyclines|Tetracycline_resistance_ribosomal_protection_proteins|TETM	MEG_7132	Drugs	Tetracyclines	Tetracycline_resistance_ribosomal_protection_proteins	TETM	29	0.003837
AcerB4425	MEG_7211|Drugs|Tetracyclines|Tetracycline_resistance_ribosomal_protection_proteins|TETW	MEG_7211	Drugs	Tetracyclines	Tetracycline_resistance_ribosomal_protection_proteins	TETW	65	0.00860017
AcerB4425	MEG_7217|Drugs|Tetracyclines|Tetracycline_resistance_ribosomal_protection_proteins|TETW	MEG_7217	Drugs	Tetracyclines	Tetracycline_resistance_ribosomal_protection_proteins	TETW	35	0.00463086
AcerB4425	MEG_7245|Drugs|Tetracyclines|Tetracycline_resistance_MFS_efflux_pumps|TETY	MEG_7245	Drugs	Tetracyclines	Tetracycline_resistance_MFS_efflux_pumps	TETY	85	0.0183614
AcerB4425	MEG_7310|Drugs|Elfamycins|EF-Tu_inhibition|TUFAB|RequiresSNPConfirmation	MEG_7310	Drugs	Elfamycins	EF-Tu_inhibition	TUFAB	217	0.0465196
AcerB4425	MEG_7312|Drugs|Elfamycins|EF-Tu_inhibition|TUFAB|RequiresSNPConfirmation	MEG_7312	Drugs	Elfamycins	EF-Tu_inhibition	TUFAB	246	0.0527366
AcerB4425	MEG_7|Drugs|Aminoglycosides|Aminoglycoside-resistant_16S_ribosomal_subunit_protein|A16S|RequiresSNPConfirmation	MEG_7	Drugs	Aminoglycosides	Aminoglycoside-resistant_16S_ribosomal_subunit_protein	A16S	349	0.0574213
AcerB4428	MEG_1019|Drugs|Aminoglycosides|Aminoglycoside_O-phosphotransferases|APH3-DPRIME	MEG_1019	Drugs	Aminoglycosides	Aminoglycoside_O-phosphotransferases	APH3-DPRIME	339	0.0283986
AcerB4428	MEG_1045|Drugs|Aminoglycosides|Aminoglycoside_O-phosphotransferases|APH3-DPRIME	MEG_1045	Drugs	Aminoglycosides	Aminoglycoside_O-phosphotransferases	APH3-DPRIME	124	0.0106978
AcerB4428	MEG_1053|Drugs|Aminoglycosides|Aminoglycoside_O-phosphotransferases|APH3-DPRIME	MEG_1053	Drugs	Aminoglycosides	Aminoglycoside_O-phosphotransferases	APH3-DPRIME	102	0.00879979
AcerB4428	MEG_1055|Drugs|Aminoglycosides|Aminoglycoside_O-phosphotransferases|APH3-DPRIME	MEG_1055	Drugs	Aminoglycosides	Aminoglycoside_O-phosphotransferases	APH3-DPRIME	176	0.0151839
AcerB4428	MEG_1057|Drugs|Aminoglycosides|Aminoglycoside_O-phosphotransferases|APH3-DPRIME	MEG_1057	Drugs	Aminoglycosides	Aminoglycoside_O-phosphotransferases	APH3-DPRIME	249	0.0214818
AcerB4428	MEG_1058|Drugs|Aminoglycosides|Aminoglycoside_O-phosphotransferases|APH3-DPRIME	MEG_1058	Drugs	Aminoglycosides	Aminoglycoside_O-phosphotransferases	APH3-DPRIME	69	0.00972774
AcerB4428	MEG_2148|Drugs|betalactams|Class_A_betalactamases|CTX	MEG_2148	Drugs	betalactams	Class_A_betalactamases	CTX	16	0.00126691
AcerB4428	MEG_2155|Drugs|betalactams|Class_A_betalactamases|CTX	MEG_2155	Drugs	betalactams	Class_A_betalactamases	CTX	16	0.00126691
AcerB4428	MEG_2156|Drugs|betalactams|Class_A_betalactamases|CTX	MEG_2156	Drugs	betalactams	Class_A_betalactamases	CTX	20	0.00158363
AcerB4428	MEG_2162|Drugs|betalactams|Class_A_betalactamases|CTX	MEG_2162	Drugs	betalactams	Class_A_betalactamases	CTX	18	0.00142527
AcerB4428	MEG_2166|Drugs|betalactams|Class_A_betalactamases|CTX	MEG_2166	Drugs	betalactams	Class_A_betalactamases	CTX	18	0.00142527
AcerB4428	MEG_2167|Drugs|betalactams|Class_A_betalactamases|CTX	MEG_2167	Drugs	betalactams	Class_A_betalactamases	CTX	18	0.00142527
AcerB4428	MEG_2191|Drugs|betalactams|Class_A_betalactamases|CTX	MEG_2191	Drugs	betalactams	Class_A_betalactamases	CTX	26	0.00205872
AcerB4428	MEG_2196|Drugs|betalactams|Class_A_betalactamases|CTX	MEG_2196	Drugs	betalactams	Class_A_betalactamases	CTX	18	0.00142527
AcerB4428	MEG_2202|Drugs|betalactams|Class_A_betalactamases|CTX	MEG_2202	Drugs	betalactams	Class_A_betalactamases	CTX	21	0.00166281
AcerB4428	MEG_2325|Drugs|betalactams|Class_A_betalactamases|CTX	MEG_2325	Drugs	betalactams	Class_A_betalactamases	CTX	12	0.000950179
AcerB4428	MEG_2353|Drugs|betalactams|Class_A_betalactamases|CTX	MEG_2353	Drugs	betalactams	Class_A_betalactamases	CTX	12	0.000950179
AcerB4428	MEG_2358|Drugs|betalactams|Class_A_betalactamases|CTX	MEG_2358	Drugs	betalactams	Class_A_betalactamases	CTX	16	0.00126691
AcerB4428	MEG_2384|Drugs|betalactams|Class_A_betalactamases|CTX	MEG_2384	Drugs	betalactams	Class_A_betalactamases	CTX	24	0.00190036
AcerB4428	MEG_2385|Drugs|betalactams|Class_A_betalactamases|CTX	MEG_2385	Drugs	betalactams	Class_A_betalactamases	CTX	21	0.00166281
AcerB4428	MEG_2390|Drugs|betalactams|Class_A_betalactamases|CTX	MEG_2390	Drugs	betalactams	Class_A_betalactamases	CTX	18	0.00140127
AcerB4428	MEG_2393|Drugs|betalactams|Class_A_betalactamases|CTX	MEG_2393	Drugs	betalactams	Class_A_betalactamases	CTX	168	0.00948169
AcerB4428	MEG_2400|Drugs|betalactams|Class_A_betalactamases|CTX	MEG_2400	Drugs	betalactams	Class_A_betalactamases	CTX	41	0.00299356
AcerB4428	MEG_2423|Drugs|betalactams|Class_A_betalactamases|CTX	MEG_2423	Drugs	betalactams	Class_A_betalactamases	CTX	78	0.00460845
AcerB4428	MEG_2429|Drugs|betalactams|Class_A_betalactamases|CTX	MEG_2429	Drugs	betalactams	Class_A_betalactamases	CTX	31	0.00216541
AcerB4428	MEG_2431|Drugs|betalactams|Class_A_betalactamases|CTX	MEG_2431	Drugs	betalactams	Class_A_betalactamases	CTX	102	0.00641435
AcerB4428	MEG_3610|Drugs|MLS|Lincosamide_nucleotidyltransferases|LNUC	MEG_3610	Drugs	MLS	Lincosamide_nucleotidyltransferases	LNUC	517	0.0724458
AcerB4428	MEG_3977|Drugs|MLS|Macrolide-resistant_23S_rRNA_mutation|MLS23S|RequiresSNPConfirmation	MEG_3977	Drugs	MLS	Macrolide-resistant_23S_rRNA_mutation	MLS23S	1115	0.0266322
AcerB4428	MEG_4|Drugs|Aminoglycosides|Aminoglycoside-resistant_16S_ribosomal_subunit_protein|A16S|RequiresSNPConfirmation	MEG_4	Drugs	Aminoglycosides	Aminoglycoside-resistant_16S_ribosomal_subunit_protein	A16S	946	0.0423065
AcerB4428	MEG_6617|Drugs|Sulfonamides|Sulfonamide-resistant_dihydropteroate_synthases|SULII	MEG_6617	Drugs	Sulfonamides	Sulfonamide-resistant_dihydropteroate_synthases	SULII	116	0.00986043
AcerB4428	MEG_6618|Drugs|Sulfonamides|Sulfonamide-resistant_dihydropteroate_synthases|SULII	MEG_6618	Drugs	Sulfonamides	Sulfonamide-resistant_dihydropteroate_synthases	SULII	58	0.00493022
AcerB4428	MEG_6621|Drugs|Sulfonamides|Sulfonamide-resistant_dihydropteroate_synthases|SULII	MEG_6621	Drugs	Sulfonamides	Sulfonamide-resistant_dihydropteroate_synthases	SULII	92	0.00782034
AcerB4428	MEG_6622|Drugs|Sulfonamides|Sulfonamide-resistant_dihydropteroate_synthases|SULII	MEG_6622	Drugs	Sulfonamides	Sulfonamide-resistant_dihydropteroate_synthases	SULII	85	0.00722532
AcerB4428	MEG_6624|Drugs|Sulfonamides|Sulfonamide-resistant_dihydropteroate_synthases|SULII	MEG_6624	Drugs	Sulfonamides	Sulfonamide-resistant_dihydropteroate_synthases	SULII	74	0.00629028
AcerB4428	MEG_6625|Drugs|Sulfonamides|Sulfonamide-resistant_dihydropteroate_synthases|SULII	MEG_6625	Drugs	Sulfonamides	Sulfonamide-resistant_dihydropteroate_synthases	SULII	93	0.00790535
AcerB4428	MEG_6626|Drugs|Sulfonamides|Sulfonamide-resistant_dihydropteroate_synthases|SULII	MEG_6626	Drugs	Sulfonamides	Sulfonamide-resistant_dihydropteroate_synthases	SULII	78	0.00663029
AcerB4428	MEG_6627|Drugs|Sulfonamides|Sulfonamide-resistant_dihydropteroate_synthases|SULII	MEG_6627	Drugs	Sulfonamides	Sulfonamide-resistant_dihydropteroate_synthases	SULII	93	0.00757132
AcerB4428	MEG_6628|Drugs|Sulfonamides|Sulfonamide-resistant_dihydropteroate_synthases|SULII	MEG_6628	Drugs	Sulfonamides	Sulfonamide-resistant_dihydropteroate_synthases	SULII	77	0.00654529
AcerB4428	MEG_6629|Drugs|Sulfonamides|Sulfonamide-resistant_dihydropteroate_synthases|SULII	MEG_6629	Drugs	Sulfonamides	Sulfonamide-resistant_dihydropteroate_synthases	SULII	94	0.00799035
AcerB4428	MEG_6630|Drugs|Sulfonamides|Sulfonamide-resistant_dihydropteroate_synthases|SULII	MEG_6630	Drugs	Sulfonamides	Sulfonamide-resistant_dihydropteroate_synthases	SULII	75	0.0061059
AcerB4428	MEG_6632|Drugs|Sulfonamides|Sulfonamide-resistant_dihydropteroate_synthases|SULII	MEG_6632	Drugs	Sulfonamides	Sulfonamide-resistant_dihydropteroate_synthases	SULII	102	0.00867038
AcerB4428	MEG_6633|Drugs|Sulfonamides|Sulfonamide-resistant_dihydropteroate_synthases|SULII	MEG_6633	Drugs	Sulfonamides	Sulfonamide-resistant_dihydropteroate_synthases	SULII	77	0.00626873
AcerB4428	MEG_6634|Drugs|Sulfonamides|Sulfonamide-resistant_dihydropteroate_synthases|SULII	MEG_6634	Drugs	Sulfonamides	Sulfonamide-resistant_dihydropteroate_synthases	SULII	88	0.00745293
AcerB4428	MEG_6636|Drugs|Sulfonamides|Sulfonamide-resistant_dihydropteroate_synthases|SULII	MEG_6636	Drugs	Sulfonamides	Sulfonamide-resistant_dihydropteroate_synthases	SULII	76	0.00643662
AcerB4428	MEG_6637|Drugs|Sulfonamides|Sulfonamide-resistant_dihydropteroate_synthases|SULII	MEG_6637	Drugs	Sulfonamides	Sulfonamide-resistant_dihydropteroate_synthases	SULII	59	0.00501522
AcerB4428	MEG_6638|Drugs|Sulfonamides|Sulfonamide-resistant_dihydropteroate_synthases|SULII	MEG_6638	Drugs	Sulfonamides	Sulfonamide-resistant_dihydropteroate_synthases	SULII	59	0.00501522
AcerB4428	MEG_7038|Drugs|Tetracyclines|Tetracycline_resistance_MFS_efflux_pumps|TETB	MEG_7038	Drugs	Tetracyclines	Tetracycline_resistance_MFS_efflux_pumps	TETB	69	0.00396853
AcerB4428	MEG_7039|Drugs|Tetracyclines|Tetracycline_resistance_MFS_efflux_pumps|TETB	MEG_7039	Drugs	Tetracyclines	Tetracycline_resistance_MFS_efflux_pumps	TETB	216	0.0124232
AcerB4428	MEG_7040|Drugs|Tetracyclines|Tetracycline_resistance_MFS_efflux_pumps|TETB	MEG_7040	Drugs	Tetracyclines	Tetracycline_resistance_MFS_efflux_pumps	TETB	105	0.00603907
AcerB4428	MEG_7041|Drugs|Tetracyclines|Tetracycline_resistance_MFS_efflux_pumps|TETB	MEG_7041	Drugs	Tetracyclines	Tetracycline_resistance_MFS_efflux_pumps	TETB	134	0.00770701
AcerB4428	MEG_7042|Drugs|Tetracyclines|Tetracycline_resistance_MFS_efflux_pumps|TETB	MEG_7042	Drugs	Tetracyclines	Tetracycline_resistance_MFS_efflux_pumps	TETB	236	0.0135735
AcerB4428	MEG_7043|Drugs|Tetracyclines|Tetracycline_resistance_MFS_efflux_pumps|TETB	MEG_7043	Drugs	Tetracyclines	Tetracycline_resistance_MFS_efflux_pumps	TETB	104	0.00598156
AcerB4428	MEG_7045|Drugs|Tetracyclines|Tetracycline_resistance_MFS_efflux_pumps|TETB	MEG_7045	Drugs	Tetracyclines	Tetracycline_resistance_MFS_efflux_pumps	TETB	165	0.00948997
AcerB4428	MEG_7046|Drugs|Tetracyclines|Tetracycline_resistance_MFS_efflux_pumps|TETB	MEG_7046	Drugs	Tetracyclines	Tetracycline_resistance_MFS_efflux_pumps	TETB	130	0.00745839
AcerB4428	MEG_7047|Drugs|Tetracyclines|Tetracycline_resistance_MFS_efflux_pumps|TETB	MEG_7047	Drugs	Tetracyclines	Tetracycline_resistance_MFS_efflux_pumps	TETB	78	0.00448617
AcerB4428	MEG_7048|Drugs|Tetracyclines|Tetracycline_resistance_MFS_efflux_pumps|TETB	MEG_7048	Drugs	Tetracyclines	Tetracycline_resistance_MFS_efflux_pumps	TETB	81	0.00465871
AcerB4428	MEG_7052|Drugs|Tetracyclines|Tetracycline_resistance_MFS_efflux_pumps|TETB	MEG_7052	Drugs	Tetracyclines	Tetracycline_resistance_MFS_efflux_pumps	TETB	316	0.0181747
AcerB4428	MEG_7070|Drugs|Tetracyclines|Tetracycline_resistance_MFS_efflux_pumps|TETD	MEG_7070	Drugs	Tetracyclines	Tetracycline_resistance_MFS_efflux_pumps	TETD	364	0.0605471
AcerB4428	MEG_7196|Drugs|Tetracyclines|Tetracycline_resistance_MFS_efflux_regulator|TETRM|RequiresSNPConfirmation	MEG_7196	Drugs	Tetracyclines	Tetracycline_resistance_MFS_efflux_regulator	TETRM	569	0.0629467
AcerB4428	MEG_7|Drugs|Aminoglycosides|Aminoglycoside-resistant_16S_ribosomal_subunit_protein|A16S|RequiresSNPConfirmation	MEG_7	Drugs	Aminoglycosides	Aminoglycoside-resistant_16S_ribosomal_subunit_protein	A16S	1867	0.0838736
AcerB4430	MEG_1019|Drugs|Aminoglycosides|Aminoglycoside_O-phosphotransferases|APH3-DPRIME	MEG_1019	Drugs	Aminoglycosides	Aminoglycoside_O-phosphotransferases	APH3-DPRIME	44	0.00676414
AcerB4430	MEG_1045|Drugs|Aminoglycosides|Aminoglycoside_O-phosphotransferases|APH3-DPRIME	MEG_1045	Drugs	Aminoglycosides	Aminoglycoside_O-phosphotransferases	APH3-DPRIME	28	0.00443295
AcerB4430	MEG_1046|Drugs|Aminoglycosides|Aminoglycoside_O-phosphotransferases|APH3-DPRIME	MEG_1046	Drugs	Aminoglycosides	Aminoglycoside_O-phosphotransferases	APH3-DPRIME	19	0.00300807
AcerB4430	MEG_1053|Drugs|Aminoglycosides|Aminoglycoside_O-phosphotransferases|APH3-DPRIME	MEG_1053	Drugs	Aminoglycosides	Aminoglycoside_O-phosphotransferases	APH3-DPRIME	31	0.0049079
AcerB4430	MEG_1054|Drugs|Aminoglycosides|Aminoglycoside_O-phosphotransferases|APH3-DPRIME	MEG_1054	Drugs	Aminoglycosides	Aminoglycoside_O-phosphotransferases	APH3-DPRIME	25	0.00395799
AcerB4430	MEG_1055|Drugs|Aminoglycosides|Aminoglycoside_O-phosphotransferases|APH3-DPRIME	MEG_1055	Drugs	Aminoglycosides	Aminoglycoside_O-phosphotransferases	APH3-DPRIME	18	0.00284975
AcerB4430	MEG_1057|Drugs|Aminoglycosides|Aminoglycoside_O-phosphotransferases|APH3-DPRIME	MEG_1057	Drugs	Aminoglycosides	Aminoglycoside_O-phosphotransferases	APH3-DPRIME	21	0.00332471
AcerB4430	MEG_1058|Drugs|Aminoglycosides|Aminoglycoside_O-phosphotransferases|APH3-DPRIME	MEG_1058	Drugs	Aminoglycosides	Aminoglycoside_O-phosphotransferases	APH3-DPRIME	8	0.00206974
AcerB4430	MEG_1490|Drugs|Cationic_antimicrobial_peptides|Cationic_peptide-resistant_16S_ribosomal_subunit_protein|CAP16S|RequiresSNPConfirmation	MEG_1490	Drugs	Cationic_antimicrobial_peptides	Cationic_peptide-resistant_16S_ribosomal_subunit_protein	CAP16S	368	0.0303776
AcerB4430	MEG_2791|Drugs|MLS|23S_rRNA_methyltransferases|ERMB	MEG_2791	Drugs	MLS	23S_rRNA_methyltransferases	ERMB	51	0.00869041
AcerB4430	MEG_2792|Drugs|MLS|23S_rRNA_methyltransferases|ERMB	MEG_2792	Drugs	MLS	23S_rRNA_methyltransferases	ERMB	65	0.0109878
AcerB4430	MEG_2|Drugs|Aminoglycosides|Aminoglycoside-resistant_16S_ribosomal_subunit_protein|A16S|RequiresSNPConfirmation	MEG_2	Drugs	Aminoglycosides	Aminoglycoside-resistant_16S_ribosomal_subunit_protein	A16S	1113	0.0917568
AcerB4430	MEG_3610|Drugs|MLS|Lincosamide_nucleotidyltransferases|LNUC	MEG_3610	Drugs	MLS	Lincosamide_nucleotidyltransferases	LNUC	505	0.12986
AcerB4430	MEG_3977|Drugs|MLS|Macrolide-resistant_23S_rRNA_mutation|MLS23S|RequiresSNPConfirmation	MEG_3977	Drugs	MLS	Macrolide-resistant_23S_rRNA_mutation	MLS23S	3275	0.143551
AcerB4430	MEG_6143|Drugs|Tetracyclines|Tetracycline_resistance_ribosomal_protection_proteins|RPSJ|RequiresSNPConfirmation	MEG_6143	Drugs	Tetracyclines	Tetracycline_resistance_ribosomal_protection_proteins	RPSJ	8	0.00326382
AcerB4430	MEG_6146|Drugs|Aminoglycosides|Aminoglycoside-resistant_16S_ribosomal_subunit_protein|RRSC|RequiresSNPConfirmation	MEG_6146	Drugs	Aminoglycosides	Aminoglycoside-resistant_16S_ribosomal_subunit_protein	RRSC	405	0.0334319
AcerB4430	MEG_6147|Drugs|Aminoglycosides|Aminoglycoside-resistant_16S_ribosomal_subunit_protein|RRSH|RequiresSNPConfirmation	MEG_6147	Drugs	Aminoglycosides	Aminoglycoside-resistant_16S_ribosomal_subunit_protein	RRSH	503	0.0415216
AcerB4430	MEG_6617|Drugs|Sulfonamides|Sulfonamide-resistant_dihydropteroate_synthases|SULII	MEG_6617	Drugs	Sulfonamides	Sulfonamide-resistant_dihydropteroate_synthases	SULII	12	0.00187189
AcerB4430	MEG_6621|Drugs|Sulfonamides|Sulfonamide-resistant_dihydropteroate_synthases|SULII	MEG_6621	Drugs	Sulfonamides	Sulfonamide-resistant_dihydropteroate_synthases	SULII	11	0.0017159
AcerB4430	MEG_6627|Drugs|Sulfonamides|Sulfonamide-resistant_dihydropteroate_synthases|SULII	MEG_6627	Drugs	Sulfonamides	Sulfonamide-resistant_dihydropteroate_synthases	SULII	10	0.001494
AcerB4430	MEG_6634|Drugs|Sulfonamides|Sulfonamide-resistant_dihydropteroate_synthases|SULII	MEG_6634	Drugs	Sulfonamides	Sulfonamide-resistant_dihydropteroate_synthases	SULII	15	0.0023313
AcerB4430	MEG_6638|Drugs|Sulfonamides|Sulfonamide-resistant_dihydropteroate_synthases|SULII	MEG_6638	Drugs	Sulfonamides	Sulfonamide-resistant_dihydropteroate_synthases	SULII	12	0.00187189
AcerB4430	MEG_6740|Drugs|betalactams|Class_A_betalactamases|TEM	MEG_6740	Drugs	betalactams	Class_A_betalactamases	TEM	24	0.00354812
AcerB4430	MEG_6827|Drugs|betalactams|Class_A_betalactamases|TEM	MEG_6827	Drugs	betalactams	Class_A_betalactamases	TEM	6	0.000887031
AcerB4430	MEG_6864|Drugs|betalactams|Class_A_betalactamases|TEM	MEG_6864	Drugs	betalactams	Class_A_betalactamases	TEM	13	0.0019219
AcerB4430	MEG_6881|Drugs|betalactams|Class_A_betalactamases|TEM	MEG_6881	Drugs	betalactams	Class_A_betalactamases	TEM	23	0.00265426
AcerB4430	MEG_6889|Drugs|betalactams|Class_A_betalactamases|TEM	MEG_6889	Drugs	betalactams	Class_A_betalactamases	TEM	14	0.00165004
AcerB4430	MEG_6|Drugs|Aminoglycosides|Aminoglycoside-resistant_16S_ribosomal_subunit_protein|A16S|RequiresSNPConfirmation	MEG_6	Drugs	Aminoglycosides	Aminoglycoside-resistant_16S_ribosomal_subunit_protein	A16S	491	0.0402958
AcerB4430	MEG_7038|Drugs|Tetracyclines|Tetracycline_resistance_MFS_efflux_pumps|TETB	MEG_7038	Drugs	Tetracyclines	Tetracycline_resistance_MFS_efflux_pumps	TETB	46	0.00485513
AcerB4430	MEG_7039|Drugs|Tetracyclines|Tetracycline_resistance_MFS_efflux_pumps|TETB	MEG_7039	Drugs	Tetracyclines	Tetracycline_resistance_MFS_efflux_pumps	TETB	120	0.0126656
AcerB4430	MEG_7040|Drugs|Tetracyclines|Tetracycline_resistance_MFS_efflux_pumps|TETB	MEG_7040	Drugs	Tetracyclines	Tetracycline_resistance_MFS_efflux_pumps	TETB	55	0.00580505
AcerB4430	MEG_7041|Drugs|Tetracyclines|Tetracycline_resistance_MFS_efflux_pumps|TETB	MEG_7041	Drugs	Tetracyclines	Tetracycline_resistance_MFS_efflux_pumps	TETB	84	0.00886589
AcerB4430	MEG_7042|Drugs|Tetracyclines|Tetracycline_resistance_MFS_efflux_pumps|TETB	MEG_7042	Drugs	Tetracyclines	Tetracycline_resistance_MFS_efflux_pumps	TETB	104	0.0109768
AcerB4430	MEG_7043|Drugs|Tetracyclines|Tetracycline_resistance_MFS_efflux_pumps|TETB	MEG_7043	Drugs	Tetracyclines	Tetracycline_resistance_MFS_efflux_pumps	TETB	71	0.00749379
AcerB4430	MEG_7045|Drugs|Tetracyclines|Tetracycline_resistance_MFS_efflux_pumps|TETB	MEG_7045	Drugs	Tetracyclines	Tetracycline_resistance_MFS_efflux_pumps	TETB	110	0.0116101
AcerB4430	MEG_7046|Drugs|Tetracyclines|Tetracycline_resistance_MFS_efflux_pumps|TETB	MEG_7046	Drugs	Tetracyclines	Tetracycline_resistance_MFS_efflux_pumps	TETB	58	0.0061065
AcerB4430	MEG_7047|Drugs|Tetracyclines|Tetracycline_resistance_MFS_efflux_pumps|TETB	MEG_7047	Drugs	Tetracyclines	Tetracycline_resistance_MFS_efflux_pumps	TETB	53	0.00559396
AcerB4430	MEG_7048|Drugs|Tetracyclines|Tetracycline_resistance_MFS_efflux_pumps|TETB	MEG_7048	Drugs	Tetracyclines	Tetracycline_resistance_MFS_efflux_pumps	TETB	31	0.00327194
AcerB4430	MEG_7052|Drugs|Tetracyclines|Tetracycline_resistance_MFS_efflux_pumps|TETB	MEG_7052	Drugs	Tetracyclines	Tetracycline_resistance_MFS_efflux_pumps	TETB	193	0.0203704
AcerB4430	MEG_7070|Drugs|Tetracyclines|Tetracycline_resistance_MFS_efflux_pumps|TETD	MEG_7070	Drugs	Tetracyclines	Tetracycline_resistance_MFS_efflux_pumps	TETD	229	0.0699021
AcerB4430	MEG_7196|Drugs|Tetracyclines|Tetracycline_resistance_MFS_efflux_regulator|TETRM|RequiresSNPConfirmation	MEG_7196	Drugs	Tetracyclines	Tetracycline_resistance_MFS_efflux_regulator	TETRM	355	0.0720695
AcerB4430	MEG_7210|Drugs|Tetracyclines|Tetracycline_resistance_ribosomal_protection_proteins|TETW	MEG_7210	Drugs	Tetracyclines	Tetracycline_resistance_ribosomal_protection_proteins	TETW	73	0.00483963
AcerB4430	MEG_7211|Drugs|Tetracyclines|Tetracycline_resistance_ribosomal_protection_proteins|TETW	MEG_7211	Drugs	Tetracyclines	Tetracycline_resistance_ribosomal_protection_proteins	TETW	79	0.00523741
AcerB4430	MEG_7212|Drugs|Tetracyclines|Tetracycline_resistance_ribosomal_protection_proteins|TETW	MEG_7212	Drugs	Tetracyclines	Tetracycline_resistance_ribosomal_protection_proteins	TETW	24	0.00159111
AcerB4430	MEG_7214|Drugs|Tetracyclines|Tetracycline_resistance_ribosomal_protection_proteins|TETW	MEG_7214	Drugs	Tetracyclines	Tetracycline_resistance_ribosomal_protection_proteins	TETW	35	0.00232037
AcerB4430	MEG_7215|Drugs|Tetracyclines|Tetracycline_resistance_ribosomal_protection_proteins|TETW	MEG_7215	Drugs	Tetracyclines	Tetracycline_resistance_ribosomal_protection_proteins	TETW	47	0.00311593
AcerB4430	MEG_7217|Drugs|Tetracyclines|Tetracycline_resistance_ribosomal_protection_proteins|TETW	MEG_7217	Drugs	Tetracyclines	Tetracycline_resistance_ribosomal_protection_proteins	TETW	34	0.00225407
AcerB4430	MEG_7245|Drugs|Tetracyclines|Tetracycline_resistance_MFS_efflux_pumps|TETY	MEG_7245	Drugs	Tetracyclines	Tetracycline_resistance_MFS_efflux_pumps	TETY	161	0.0174265
AcerB4430	MEG_7246|Drugs|Tetracyclines|Tetracycline_resistance_MFS_efflux_pumps|TETY	MEG_7246	Drugs	Tetracyclines	Tetracycline_resistance_MFS_efflux_pumps	TETY	81	0.00876735
AcerB4430	MEG_7309|Drugs|Elfamycins|EF-Tu_inhibition|TUFAB|RequiresSNPConfirmation	MEG_7309	Drugs	Elfamycins	EF-Tu_inhibition	TUFAB	29	0.003995
AcerB4430	MEG_7310|Drugs|Elfamycins|EF-Tu_inhibition|TUFAB|RequiresSNPConfirmation	MEG_7310	Drugs	Elfamycins	EF-Tu_inhibition	TUFAB	323	0.0346956
AcerB4430	MEG_7312|Drugs|Elfamycins|EF-Tu_inhibition|TUFAB|RequiresSNPConfirmation	MEG_7312	Drugs	Elfamycins	EF-Tu_inhibition	TUFAB	503	0.0540306
AcerB4430	MEG_763|Drugs|Aminoglycosides|Aminoglycoside_O-nucleotidyltransferases|ANT3-DPRIME	MEG_763	Drugs	Aminoglycosides	Aminoglycoside_O-nucleotidyltransferases	ANT3-DPRIME	12	0.00180552
AcerB4430	MEG_7|Drugs|Aminoglycosides|Aminoglycoside-resistant_16S_ribosomal_subunit_protein|A16S|RequiresSNPConfirmation	MEG_7	Drugs	Aminoglycosides	Aminoglycoside-resistant_16S_ribosomal_subunit_protein	A16S	490	0.0403961
AcerB4430	MEG_955|Drugs|Aminoglycosides|Aminoglycoside_O-nucleotidyltransferases|ANT3-DPRIME	MEG_955	Drugs	Aminoglycosides	Aminoglycoside_O-nucleotidyltransferases	ANT3-DPRIME	9	0.00140392
AcerB4840	MEG_1490|Drugs|Cationic_antimicrobial_peptides|Cationic_peptide-resistant_16S_ribosomal_subunit_protein|CAP16S|RequiresSNPConfirmation	MEG_1490	Drugs	Cationic_antimicrobial_peptides	Cationic_peptide-resistant_16S_ribosomal_subunit_protein	CAP16S	261	0.0482639
AcerB4840	MEG_2|Drugs|Aminoglycosides|Aminoglycoside-resistant_16S_ribosomal_subunit_protein|A16S|RequiresSNPConfirmation	MEG_2	Drugs	Aminoglycosides	Aminoglycoside-resistant_16S_ribosomal_subunit_protein	A16S	969	0.178955
AcerB4840	MEG_3977|Drugs|MLS|Macrolide-resistant_23S_rRNA_mutation|MLS23S|RequiresSNPConfirmation	MEG_3977	Drugs	MLS	Macrolide-resistant_23S_rRNA_mutation	MLS23S	2779	0.272872
AcerB4840	MEG_6093|Drugs|Rifampin|Rifampin-resistant_beta-subunit_of_RNA_polymerase_RpoB|RPOB|RequiresSNPConfirmation	MEG_6093	Drugs	Rifampin	Rifampin-resistant_beta-subunit_of_RNA_polymerase_RpoB	RPOB	474	0.0386389
AcerB4840	MEG_6143|Drugs|Tetracyclines|Tetracycline_resistance_ribosomal_protection_proteins|RPSJ|RequiresSNPConfirmation	MEG_6143	Drugs	Tetracyclines	Tetracycline_resistance_ribosomal_protection_proteins	RPSJ	7	0.00639749
AcerB4840	MEG_6145|Drugs|Aminoglycosides|Aminoglycoside-resistant_16S_ribosomal_subunit_protein|RRSA|RequiresSNPConfirmation	MEG_6145	Drugs	Aminoglycosides	Aminoglycoside-resistant_16S_ribosomal_subunit_protein	RRSA	185	0.0345009
AcerB4840	MEG_6146|Drugs|Aminoglycosides|Aminoglycoside-resistant_16S_ribosomal_subunit_protein|RRSC|RequiresSNPConfirmation	MEG_6146	Drugs	Aminoglycosides	Aminoglycoside-resistant_16S_ribosomal_subunit_protein	RRSC	266	0.0491885
AcerB4840	MEG_6147|Drugs|Aminoglycosides|Aminoglycoside-resistant_16S_ribosomal_subunit_protein|RRSH|RequiresSNPConfirmation	MEG_6147	Drugs	Aminoglycosides	Aminoglycoside-resistant_16S_ribosomal_subunit_protein	RRSH	360	0.0665709
AcerB4840	MEG_6|Drugs|Aminoglycosides|Aminoglycoside-resistant_16S_ribosomal_subunit_protein|A16S|RequiresSNPConfirmation	MEG_6	Drugs	Aminoglycosides	Aminoglycoside-resistant_16S_ribosomal_subunit_protein	A16S	432	0.0794215
AcerB4840	MEG_7310|Drugs|Elfamycins|EF-Tu_inhibition|TUFAB|RequiresSNPConfirmation	MEG_7310	Drugs	Elfamycins	EF-Tu_inhibition	TUFAB	222	0.0534196
AcerB4840	MEG_7312|Drugs|Elfamycins|EF-Tu_inhibition|TUFAB|RequiresSNPConfirmation	MEG_7312	Drugs	Elfamycins	EF-Tu_inhibition	TUFAB	440	0.105877
AcerB4840	MEG_7|Drugs|Aminoglycosides|Aminoglycoside-resistant_16S_ribosomal_subunit_protein|A16S|RequiresSNPConfirmation	MEG_7	Drugs	Aminoglycosides	Aminoglycoside-resistant_16S_ribosomal_subunit_protein	A16S	233	0.0430304
AcerB4840	MEG_9|Drugs|Aminoglycosides|Aminoglycoside-resistant_16S_ribosomal_subunit_protein|A16S|RequiresSNPConfirmation	MEG_9	Drugs	Aminoglycosides	Aminoglycoside-resistant_16S_ribosomal_subunit_protein	A16S	191	0.0356432
AcerB4844	MEG_1490|Drugs|Cationic_antimicrobial_peptides|Cationic_peptide-resistant_16S_ribosomal_subunit_protein|CAP16S|RequiresSNPConfirmation	MEG_1490	Drugs	Cationic_antimicrobial_peptides	Cationic_peptide-resistant_16S_ribosomal_subunit_protein	CAP16S	179	0.0433006
AcerB4844	MEG_2|Drugs|Aminoglycosides|Aminoglycoside-resistant_16S_ribosomal_subunit_protein|A16S|RequiresSNPConfirmation	MEG_2	Drugs	Aminoglycosides	Aminoglycoside-resistant_16S_ribosomal_subunit_protein	A16S	424	0.102434
AcerB4844	MEG_3977|Drugs|MLS|Macrolide-resistant_23S_rRNA_mutation|MLS23S|RequiresSNPConfirmation	MEG_3977	Drugs	MLS	Macrolide-resistant_23S_rRNA_mutation	MLS23S	1629	0.209242
AcerB4844	MEG_4|Drugs|Aminoglycosides|Aminoglycoside-resistant_16S_ribosomal_subunit_protein|A16S|RequiresSNPConfirmation	MEG_4	Drugs	Aminoglycosides	Aminoglycoside-resistant_16S_ribosomal_subunit_protein	A16S	205	0.0493023
AcerB4844	MEG_6093|Drugs|Rifampin|Rifampin-resistant_beta-subunit_of_RNA_polymerase_RpoB|RPOB|RequiresSNPConfirmation	MEG_6093	Drugs	Rifampin	Rifampin-resistant_beta-subunit_of_RNA_polymerase_RpoB	RPOB	847	0.090321
AcerB4844	MEG_6145|Drugs|Aminoglycosides|Aminoglycoside-resistant_16S_ribosomal_subunit_protein|RRSA|RequiresSNPConfirmation	MEG_6145	Drugs	Aminoglycosides	Aminoglycoside-resistant_16S_ribosomal_subunit_protein	RRSA	257	0.0626975
AcerB4844	MEG_6146|Drugs|Aminoglycosides|Aminoglycoside-resistant_16S_ribosomal_subunit_protein|RRSC|RequiresSNPConfirmation	MEG_6146	Drugs	Aminoglycosides	Aminoglycoside-resistant_16S_ribosomal_subunit_protein	RRSC	156	0.0377368
AcerB4844	MEG_6147|Drugs|Aminoglycosides|Aminoglycoside-resistant_16S_ribosomal_subunit_protein|RRSH|RequiresSNPConfirmation	MEG_6147	Drugs	Aminoglycosides	Aminoglycoside-resistant_16S_ribosomal_subunit_protein	RRSH	233	0.0563633
AcerB4844	MEG_6|Drugs|Aminoglycosides|Aminoglycoside-resistant_16S_ribosomal_subunit_protein|A16S|RequiresSNPConfirmation	MEG_6	Drugs	Aminoglycosides	Aminoglycoside-resistant_16S_ribosomal_subunit_protein	A16S	266	0.0639727
AcerB4844	MEG_7310|Drugs|Elfamycins|EF-Tu_inhibition|TUFAB|RequiresSNPConfirmation	MEG_7310	Drugs	Elfamycins	EF-Tu_inhibition	TUFAB	128	0.0402918
AcerB4844	MEG_7312|Drugs|Elfamycins|EF-Tu_inhibition|TUFAB|RequiresSNPConfirmation	MEG_7312	Drugs	Elfamycins	EF-Tu_inhibition	TUFAB	198	0.0623264
AcerB4844	MEG_7|Drugs|Aminoglycosides|Aminoglycoside-resistant_16S_ribosomal_subunit_protein|A16S|RequiresSNPConfirmation	MEG_7	Drugs	Aminoglycosides	Aminoglycoside-resistant_16S_ribosomal_subunit_protein	A16S	396	0.0956693
AcerB4844	MEG_9|Drugs|Aminoglycosides|Aminoglycoside-resistant_16S_ribosomal_subunit_protein|A16S|RequiresSNPConfirmation	MEG_9	Drugs	Aminoglycosides	Aminoglycoside-resistant_16S_ribosomal_subunit_protein	A16S	237	0.0578562
AcerB4846	MEG_1490|Drugs|Cationic_antimicrobial_peptides|Cationic_peptide-resistant_16S_ribosomal_subunit_protein|CAP16S|RequiresSNPConfirmation	MEG_1490	Drugs	Cationic_antimicrobial_peptides	Cationic_peptide-resistant_16S_ribosomal_subunit_protein	CAP16S	170	0.0309312
AcerB4846	MEG_2|Drugs|Aminoglycosides|Aminoglycoside-resistant_16S_ribosomal_subunit_protein|A16S|RequiresSNPConfirmation	MEG_2	Drugs	Aminoglycosides	Aminoglycoside-resistant_16S_ribosomal_subunit_protein	A16S	536	0.097398
AcerB4846	MEG_3977|Drugs|MLS|Macrolide-resistant_23S_rRNA_mutation|MLS23S|RequiresSNPConfirmation	MEG_3977	Drugs	MLS	Macrolide-resistant_23S_rRNA_mutation	MLS23S	1848	0.178541
AcerB4846	MEG_4|Drugs|Aminoglycosides|Aminoglycoside-resistant_16S_ribosomal_subunit_protein|A16S|RequiresSNPConfirmation	MEG_4	Drugs	Aminoglycosides	Aminoglycoside-resistant_16S_ribosomal_subunit_protein	A16S	237	0.0428715
AcerB4846	MEG_6093|Drugs|Rifampin|Rifampin-resistant_beta-subunit_of_RNA_polymerase_RpoB|RPOB|RequiresSNPConfirmation	MEG_6093	Drugs	Rifampin	Rifampin-resistant_beta-subunit_of_RNA_polymerase_RpoB	RPOB	915	0.0733895
AcerB4846	MEG_6145|Drugs|Aminoglycosides|Aminoglycoside-resistant_16S_ribosomal_subunit_protein|RRSA|RequiresSNPConfirmation	MEG_6145	Drugs	Aminoglycosides	Aminoglycoside-resistant_16S_ribosomal_subunit_protein	RRSA	344	0.0631224
AcerB4846	MEG_6146|Drugs|Aminoglycosides|Aminoglycoside-resistant_16S_ribosomal_subunit_protein|RRSC|RequiresSNPConfirmation	MEG_6146	Drugs	Aminoglycosides	Aminoglycoside-resistant_16S_ribosomal_subunit_protein	RRSC	191	0.0347521
AcerB4846	MEG_6147|Drugs|Aminoglycosides|Aminoglycoside-resistant_16S_ribosomal_subunit_protein|RRSH|RequiresSNPConfirmation	MEG_6147	Drugs	Aminoglycosides	Aminoglycoside-resistant_16S_ribosomal_subunit_protein	RRSH	243	0.0442134
AcerB4846	MEG_7310|Drugs|Elfamycins|EF-Tu_inhibition|TUFAB|RequiresSNPConfirmation	MEG_7310	Drugs	Elfamycins	EF-Tu_inhibition	TUFAB	181	0.0428541
AcerB4846	MEG_7312|Drugs|Elfamycins|EF-Tu_inhibition|TUFAB|RequiresSNPConfirmation	MEG_7312	Drugs	Elfamycins	EF-Tu_inhibition	TUFAB	293	0.0693716
AcerB4846	MEG_7|Drugs|Aminoglycosides|Aminoglycoside-resistant_16S_ribosomal_subunit_protein|A16S|RequiresSNPConfirmation	MEG_7	Drugs	Aminoglycosides	Aminoglycoside-resistant_16S_ribosomal_subunit_protein	A16S	553	0.100487
AcerB4846	MEG_9|Drugs|Aminoglycosides|Aminoglycoside-resistant_16S_ribosomal_subunit_protein|A16S|RequiresSNPConfirmation	MEG_9	Drugs	Aminoglycosides	Aminoglycoside-resistant_16S_ribosomal_subunit_protein	A16S	311	0.0571044
AcerB4848	MEG_1490|Drugs|Cationic_antimicrobial_peptides|Cationic_peptide-resistant_16S_ribosomal_subunit_protein|CAP16S|RequiresSNPConfirmation	MEG_1490	Drugs	Cationic_antimicrobial_peptides	Cationic_peptide-resistant_16S_ribosomal_subunit_protein	CAP16S	397	0.062658
AcerB4848	MEG_2|Drugs|Aminoglycosides|Aminoglycoside-resistant_16S_ribosomal_subunit_protein|A16S|RequiresSNPConfirmation	MEG_2	Drugs	Aminoglycosides	Aminoglycoside-resistant_16S_ribosomal_subunit_protein	A16S	901	0.142019
AcerB4848	MEG_3977|Drugs|MLS|Macrolide-resistant_23S_rRNA_mutation|MLS23S|RequiresSNPConfirmation	MEG_3977	Drugs	MLS	Macrolide-resistant_23S_rRNA_mutation	MLS23S	2547	0.213453
AcerB4848	MEG_4|Drugs|Aminoglycosides|Aminoglycoside-resistant_16S_ribosomal_subunit_protein|A16S|RequiresSNPConfirmation	MEG_4	Drugs	Aminoglycosides	Aminoglycoside-resistant_16S_ribosomal_subunit_protein	A16S	228	0.0357761
AcerB4848	MEG_6093|Drugs|Rifampin|Rifampin-resistant_beta-subunit_of_RNA_polymerase_RpoB|RPOB|RequiresSNPConfirmation	MEG_6093	Drugs	Rifampin	Rifampin-resistant_beta-subunit_of_RNA_polymerase_RpoB	RPOB	363	0.0252556
AcerB4848	MEG_6145|Drugs|Aminoglycosides|Aminoglycoside-resistant_16S_ribosomal_subunit_protein|RRSA|RequiresSNPConfirmation	MEG_6145	Drugs	Aminoglycosides	Aminoglycoside-resistant_16S_ribosomal_subunit_protein	RRSA	137	0.0218064
AcerB4848	MEG_6146|Drugs|Aminoglycosides|Aminoglycoside-resistant_16S_ribosomal_subunit_protein|RRSC|RequiresSNPConfirmation	MEG_6146	Drugs	Aminoglycosides	Aminoglycoside-resistant_16S_ribosomal_subunit_protein	RRSC	380	0.0599749
AcerB4848	MEG_6147|Drugs|Aminoglycosides|Aminoglycoside-resistant_16S_ribosomal_subunit_protein|RRSH|RequiresSNPConfirmation	MEG_6147	Drugs	Aminoglycosides	Aminoglycoside-resistant_16S_ribosomal_subunit_protein	RRSH	498	0.0785987
AcerB4848	MEG_6|Drugs|Aminoglycosides|Aminoglycoside-resistant_16S_ribosomal_subunit_protein|A16S|RequiresSNPConfirmation	MEG_6	Drugs	Aminoglycosides	Aminoglycoside-resistant_16S_ribosomal_subunit_protein	A16S	378	0.0593131
AcerB4848	MEG_7310|Drugs|Elfamycins|EF-Tu_inhibition|TUFAB|RequiresSNPConfirmation	MEG_7310	Drugs	Elfamycins	EF-Tu_inhibition	TUFAB	208	0.0427184
AcerB4848	MEG_7312|Drugs|Elfamycins|EF-Tu_inhibition|TUFAB|RequiresSNPConfirmation	MEG_7312	Drugs	Elfamycins	EF-Tu_inhibition	TUFAB	311	0.0638723
AcerB4848	MEG_7|Drugs|Aminoglycosides|Aminoglycoside-resistant_16S_ribosomal_subunit_protein|A16S|RequiresSNPConfirmation	MEG_7	Drugs	Aminoglycosides	Aminoglycoside-resistant_16S_ribosomal_subunit_protein	A16S	415	0.0654141
AcerB4850	MEG_1490|Drugs|Cationic_antimicrobial_peptides|Cationic_peptide-resistant_16S_ribosomal_subunit_protein|CAP16S|RequiresSNPConfirmation	MEG_1490	Drugs	Cationic_antimicrobial_peptides	Cationic_peptide-resistant_16S_ribosomal_subunit_protein	CAP16S	204	0.0326859
AcerB4850	MEG_2|Drugs|Aminoglycosides|Aminoglycoside-resistant_16S_ribosomal_subunit_protein|A16S|RequiresSNPConfirmation	MEG_2	Drugs	Aminoglycosides	Aminoglycoside-resistant_16S_ribosomal_subunit_protein	A16S	801	0.128174
AcerB4850	MEG_3977|Drugs|MLS|Macrolide-resistant_23S_rRNA_mutation|MLS23S|RequiresSNPConfirmation	MEG_3977	Drugs	MLS	Macrolide-resistant_23S_rRNA_mutation	MLS23S	2476	0.210653
AcerB4850	MEG_4|Drugs|Aminoglycosides|Aminoglycoside-resistant_16S_ribosomal_subunit_protein|A16S|RequiresSNPConfirmation	MEG_4	Drugs	Aminoglycosides	Aminoglycoside-resistant_16S_ribosomal_subunit_protein	A16S	266	0.0423725
AcerB4850	MEG_6093|Drugs|Rifampin|Rifampin-resistant_beta-subunit_of_RNA_polymerase_RpoB|RPOB|RequiresSNPConfirmation	MEG_6093	Drugs	Rifampin	Rifampin-resistant_beta-subunit_of_RNA_polymerase_RpoB	RPOB	814	0.0574936
AcerB4850	MEG_6145|Drugs|Aminoglycosides|Aminoglycoside-resistant_16S_ribosomal_subunit_protein|RRSA|RequiresSNPConfirmation	MEG_6145	Drugs	Aminoglycosides	Aminoglycoside-resistant_16S_ribosomal_subunit_protein	RRSA	253	0.0408816
AcerB4850	MEG_6146|Drugs|Aminoglycosides|Aminoglycoside-resistant_16S_ribosomal_subunit_protein|RRSC|RequiresSNPConfirmation	MEG_6146	Drugs	Aminoglycosides	Aminoglycoside-resistant_16S_ribosomal_subunit_protein	RRSC	222	0.0355699
AcerB4850	MEG_6147|Drugs|Aminoglycosides|Aminoglycoside-resistant_16S_ribosomal_subunit_protein|RRSH|RequiresSNPConfirmation	MEG_6147	Drugs	Aminoglycosides	Aminoglycoside-resistant_16S_ribosomal_subunit_protein	RRSH	319	0.0511118
AcerB4850	MEG_6|Drugs|Aminoglycosides|Aminoglycoside-resistant_16S_ribosomal_subunit_protein|A16S|RequiresSNPConfirmation	MEG_6	Drugs	Aminoglycosides	Aminoglycoside-resistant_16S_ribosomal_subunit_protein	A16S	369	0.0587799
AcerB4850	MEG_7310|Drugs|Elfamycins|EF-Tu_inhibition|TUFAB|RequiresSNPConfirmation	MEG_7310	Drugs	Elfamycins	EF-Tu_inhibition	TUFAB	233	0.0485794
AcerB4850	MEG_7312|Drugs|Elfamycins|EF-Tu_inhibition|TUFAB|RequiresSNPConfirmation	MEG_7312	Drugs	Elfamycins	EF-Tu_inhibition	TUFAB	360	0.0750583
AcerB4850	MEG_7|Drugs|Aminoglycosides|Aminoglycoside-resistant_16S_ribosomal_subunit_protein|A16S|RequiresSNPConfirmation	MEG_7	Drugs	Aminoglycosides	Aminoglycoside-resistant_16S_ribosomal_subunit_protein	A16S	616	0.0985707
AcerB4850	MEG_9|Drugs|Aminoglycosides|Aminoglycoside-resistant_16S_ribosomal_subunit_protein|A16S|RequiresSNPConfirmation	MEG_9	Drugs	Aminoglycosides	Aminoglycoside-resistant_16S_ribosomal_subunit_protein	A16S	291	0.0470527
AcerB5082	MEG_1019|Drugs|Aminoglycosides|Aminoglycoside_O-phosphotransferases|APH3-DPRIME	MEG_1019	Drugs	Aminoglycosides	Aminoglycoside_O-phosphotransferases	APH3-DPRIME	131	0.0560793
AcerB5082	MEG_1045|Drugs|Aminoglycosides|Aminoglycoside_O-phosphotransferases|APH3-DPRIME	MEG_1045	Drugs	Aminoglycosides	Aminoglycoside_O-phosphotransferases	APH3-DPRIME	38	0.0167529
AcerB5082	MEG_1053|Drugs|Aminoglycosides|Aminoglycoside_O-phosphotransferases|APH3-DPRIME	MEG_1053	Drugs	Aminoglycosides	Aminoglycoside_O-phosphotransferases	APH3-DPRIME	44	0.0193981
AcerB5082	MEG_1055|Drugs|Aminoglycosides|Aminoglycoside_O-phosphotransferases|APH3-DPRIME	MEG_1055	Drugs	Aminoglycosides	Aminoglycoside_O-phosphotransferases	APH3-DPRIME	36	0.0158711
AcerB5082	MEG_1057|Drugs|Aminoglycosides|Aminoglycoside_O-phosphotransferases|APH3-DPRIME	MEG_1057	Drugs	Aminoglycosides	Aminoglycoside_O-phosphotransferases	APH3-DPRIME	75	0.0330649
AcerB5082	MEG_1058|Drugs|Aminoglycosides|Aminoglycoside_O-phosphotransferases|APH3-DPRIME	MEG_1058	Drugs	Aminoglycosides	Aminoglycoside_O-phosphotransferases	APH3-DPRIME	22	0.0158496
AcerB5082	MEG_1490|Drugs|Cationic_antimicrobial_peptides|Cationic_peptide-resistant_16S_ribosomal_subunit_protein|CAP16S|RequiresSNPConfirmation	MEG_1490	Drugs	Cationic_antimicrobial_peptides	Cationic_peptide-resistant_16S_ribosomal_subunit_protein	CAP16S	421	0.0967742
AcerB5082	MEG_2|Drugs|Aminoglycosides|Aminoglycoside-resistant_16S_ribosomal_subunit_protein|A16S|RequiresSNPConfirmation	MEG_2	Drugs	Aminoglycosides	Aminoglycoside-resistant_16S_ribosomal_subunit_protein	A16S	815	0.187099
AcerB5082	MEG_3977|Drugs|MLS|Macrolide-resistant_23S_rRNA_mutation|MLS23S|RequiresSNPConfirmation	MEG_3977	Drugs	MLS	Macrolide-resistant_23S_rRNA_mutation	MLS23S	2732	0.333462
AcerB5082	MEG_6146|Drugs|Aminoglycosides|Aminoglycoside-resistant_16S_ribosomal_subunit_protein|RRSC|RequiresSNPConfirmation	MEG_6146	Drugs	Aminoglycosides	Aminoglycoside-resistant_16S_ribosomal_subunit_protein	RRSC	438	0.100682
AcerB5082	MEG_6147|Drugs|Aminoglycosides|Aminoglycoside-resistant_16S_ribosomal_subunit_protein|RRSH|RequiresSNPConfirmation	MEG_6147	Drugs	Aminoglycosides	Aminoglycoside-resistant_16S_ribosomal_subunit_protein	RRSH	483	0.111026
AcerB5082	MEG_6617|Drugs|Sulfonamides|Sulfonamide-resistant_dihydropteroate_synthases|SULII	MEG_6617	Drugs	Sulfonamides	Sulfonamide-resistant_dihydropteroate_synthases	SULII	38	0.0165065
AcerB5082	MEG_6621|Drugs|Sulfonamides|Sulfonamide-resistant_dihydropteroate_synthases|SULII	MEG_6621	Drugs	Sulfonamides	Sulfonamide-resistant_dihydropteroate_synthases	SULII	35	0.0152034
AcerB5082	MEG_6622|Drugs|Sulfonamides|Sulfonamide-resistant_dihydropteroate_synthases|SULII	MEG_6622	Drugs	Sulfonamides	Sulfonamide-resistant_dihydropteroate_synthases	SULII	14	0.00608134
AcerB5082	MEG_6624|Drugs|Sulfonamides|Sulfonamide-resistant_dihydropteroate_synthases|SULII	MEG_6624	Drugs	Sulfonamides	Sulfonamide-resistant_dihydropteroate_synthases	SULII	31	0.0134658
AcerB5082	MEG_6625|Drugs|Sulfonamides|Sulfonamide-resistant_dihydropteroate_synthases|SULII	MEG_6625	Drugs	Sulfonamides	Sulfonamide-resistant_dihydropteroate_synthases	SULII	38	0.0165065
AcerB5082	MEG_6626|Drugs|Sulfonamides|Sulfonamide-resistant_dihydropteroate_synthases|SULII	MEG_6626	Drugs	Sulfonamides	Sulfonamide-resistant_dihydropteroate_synthases	SULII	21	0.00912202
AcerB5082	MEG_6627|Drugs|Sulfonamides|Sulfonamide-resistant_dihydropteroate_synthases|SULII	MEG_6627	Drugs	Sulfonamides	Sulfonamide-resistant_dihydropteroate_synthases	SULII	31	0.0128969
AcerB5082	MEG_6628|Drugs|Sulfonamides|Sulfonamide-resistant_dihydropteroate_synthases|SULII	MEG_6628	Drugs	Sulfonamides	Sulfonamide-resistant_dihydropteroate_synthases	SULII	20	0.00868763
AcerB5082	MEG_6629|Drugs|Sulfonamides|Sulfonamide-resistant_dihydropteroate_synthases|SULII	MEG_6629	Drugs	Sulfonamides	Sulfonamide-resistant_dihydropteroate_synthases	SULII	31	0.0134658
AcerB5082	MEG_6632|Drugs|Sulfonamides|Sulfonamide-resistant_dihydropteroate_synthases|SULII	MEG_6632	Drugs	Sulfonamides	Sulfonamide-resistant_dihydropteroate_synthases	SULII	30	0.0130314
AcerB5082	MEG_6633|Drugs|Sulfonamides|Sulfonamide-resistant_dihydropteroate_synthases|SULII	MEG_6633	Drugs	Sulfonamides	Sulfonamide-resistant_dihydropteroate_synthases	SULII	25	0.0104007
AcerB5082	MEG_6634|Drugs|Sulfonamides|Sulfonamide-resistant_dihydropteroate_synthases|SULII	MEG_6634	Drugs	Sulfonamides	Sulfonamide-resistant_dihydropteroate_synthases	SULII	30	0.0129837
AcerB5082	MEG_6636|Drugs|Sulfonamides|Sulfonamide-resistant_dihydropteroate_synthases|SULII	MEG_6636	Drugs	Sulfonamides	Sulfonamide-resistant_dihydropteroate_synthases	SULII	33	0.0142821
AcerB5082	MEG_6637|Drugs|Sulfonamides|Sulfonamide-resistant_dihydropteroate_synthases|SULII	MEG_6637	Drugs	Sulfonamides	Sulfonamide-resistant_dihydropteroate_synthases	SULII	24	0.0104252
AcerB5082	MEG_6638|Drugs|Sulfonamides|Sulfonamide-resistant_dihydropteroate_synthases|SULII	MEG_6638	Drugs	Sulfonamides	Sulfonamide-resistant_dihydropteroate_synthases	SULII	21	0.00912202
AcerB5082	MEG_6664|Drugs|betalactams|Class_A_betalactamases|TEM	MEG_6664	Drugs	betalactams	Class_A_betalactamases	TEM	18	0.00741022
AcerB5082	MEG_6740|Drugs|betalactams|Class_A_betalactamases|TEM	MEG_6740	Drugs	betalactams	Class_A_betalactamases	TEM	20	0.00823358
AcerB5082	MEG_6754|Drugs|betalactams|Class_A_betalactamases|TEM	MEG_6754	Drugs	betalactams	Class_A_betalactamases	TEM	13	0.00603131
AcerB5082	MEG_6805|Drugs|betalactams|Class_A_betalactamases|TEM	MEG_6805	Drugs	betalactams	Class_A_betalactamases	TEM	12	0.00494015
AcerB5082	MEG_6867|Drugs|betalactams|Class_A_betalactamases|TEM	MEG_6867	Drugs	betalactams	Class_A_betalactamases	TEM	111	0.0351919
AcerB5082	MEG_6879|Drugs|betalactams|Class_A_betalactamases|TEM	MEG_6879	Drugs	betalactams	Class_A_betalactamases	TEM	16	0.00519825
AcerB5082	MEG_6905|Drugs|betalactams|Class_A_betalactamases|TEM	MEG_6905	Drugs	betalactams	Class_A_betalactamases	TEM	21	0.00729761
AcerB5082	MEG_6927|Drugs|betalactams|Class_A_betalactamases|TEM	MEG_6927	Drugs	betalactams	Class_A_betalactamases	TEM	18	0.00555283
AcerB5082	MEG_6938|Drugs|betalactams|Class_A_betalactamases|TEM	MEG_6938	Drugs	betalactams	Class_A_betalactamases	TEM	14	0.00522355
AcerB5082	MEG_6949|Drugs|betalactams|Class_A_betalactamases|TEM	MEG_6949	Drugs	betalactams	Class_A_betalactamases	TEM	23	0.00946861
AcerB5082	MEG_6|Drugs|Aminoglycosides|Aminoglycoside-resistant_16S_ribosomal_subunit_protein|A16S|RequiresSNPConfirmation	MEG_6	Drugs	Aminoglycosides	Aminoglycoside-resistant_16S_ribosomal_subunit_protein	A16S	536	0.122494
AcerB5082	MEG_7038|Drugs|Tetracyclines|Tetracycline_resistance_MFS_efflux_pumps|TETB	MEG_7038	Drugs	Tetracyclines	Tetracycline_resistance_MFS_efflux_pumps	TETB	33	0.00969903
AcerB5082	MEG_7040|Drugs|Tetracyclines|Tetracycline_resistance_MFS_efflux_pumps|TETB	MEG_7040	Drugs	Tetracyclines	Tetracycline_resistance_MFS_efflux_pumps	TETB	42	0.0123442
AcerB5082	MEG_7041|Drugs|Tetracyclines|Tetracycline_resistance_MFS_efflux_pumps|TETB	MEG_7041	Drugs	Tetracyclines	Tetracycline_resistance_MFS_efflux_pumps	TETB	52	0.0152833
AcerB5082	MEG_7042|Drugs|Tetracyclines|Tetracycline_resistance_MFS_efflux_pumps|TETB	MEG_7042	Drugs	Tetracyclines	Tetracycline_resistance_MFS_efflux_pumps	TETB	73	0.0214554
AcerB5082	MEG_7043|Drugs|Tetracyclines|Tetracycline_resistance_MFS_efflux_pumps|TETB	MEG_7043	Drugs	Tetracyclines	Tetracycline_resistance_MFS_efflux_pumps	TETB	51	0.0149894
AcerB5082	MEG_7044|Drugs|Tetracyclines|Tetracycline_resistance_MFS_efflux_pumps|TETB	MEG_7044	Drugs	Tetracyclines	Tetracycline_resistance_MFS_efflux_pumps	TETB	34	0.00999294
AcerB5082	MEG_7045|Drugs|Tetracyclines|Tetracycline_resistance_MFS_efflux_pumps|TETB	MEG_7045	Drugs	Tetracyclines	Tetracycline_resistance_MFS_efflux_pumps	TETB	54	0.0158711
AcerB5082	MEG_7046|Drugs|Tetracyclines|Tetracycline_resistance_MFS_efflux_pumps|TETB	MEG_7046	Drugs	Tetracyclines	Tetracycline_resistance_MFS_efflux_pumps	TETB	46	0.0134863
AcerB5082	MEG_7048|Drugs|Tetracyclines|Tetracycline_resistance_MFS_efflux_pumps|TETB	MEG_7048	Drugs	Tetracyclines	Tetracycline_resistance_MFS_efflux_pumps	TETB	39	0.0114625
AcerB5082	MEG_7052|Drugs|Tetracyclines|Tetracycline_resistance_MFS_efflux_pumps|TETB	MEG_7052	Drugs	Tetracyclines	Tetracycline_resistance_MFS_efflux_pumps	TETB	72	0.0211615
AcerB5082	MEG_7070|Drugs|Tetracyclines|Tetracycline_resistance_MFS_efflux_pumps|TETD	MEG_7070	Drugs	Tetracyclines	Tetracycline_resistance_MFS_efflux_pumps	TETD	153	0.130052
AcerB5082	MEG_7196|Drugs|Tetracyclines|Tetracycline_resistance_MFS_efflux_regulator|TETRM|RequiresSNPConfirmation	MEG_7196	Drugs	Tetracyclines	Tetracycline_resistance_MFS_efflux_regulator	TETRM	230	0.130024
AcerB5082	MEG_7310|Drugs|Elfamycins|EF-Tu_inhibition|TUFAB|RequiresSNPConfirmation	MEG_7310	Drugs	Elfamycins	EF-Tu_inhibition	TUFAB	238	0.0711902
AcerB5082	MEG_7312|Drugs|Elfamycins|EF-Tu_inhibition|TUFAB|RequiresSNPConfirmation	MEG_7312	Drugs	Elfamycins	EF-Tu_inhibition	TUFAB	439	0.131313
AcerB5084	MEG_1057|Drugs|Aminoglycosides|Aminoglycoside_O-phosphotransferases|APH3-DPRIME	MEG_1057	Drugs	Aminoglycosides	Aminoglycoside_O-phosphotransferases	APH3-DPRIME	7	0.00308453
AcerB5084	MEG_1490|Drugs|Cationic_antimicrobial_peptides|Cationic_peptide-resistant_16S_ribosomal_subunit_protein|CAP16S|RequiresSNPConfirmation	MEG_1490	Drugs	Cationic_antimicrobial_peptides	Cationic_peptide-resistant_16S_ribosomal_subunit_protein	CAP16S	145	0.0333143
AcerB5084	MEG_2|Drugs|Aminoglycosides|Aminoglycoside-resistant_16S_ribosomal_subunit_protein|A16S|RequiresSNPConfirmation	MEG_2	Drugs	Aminoglycosides	Aminoglycoside-resistant_16S_ribosomal_subunit_protein	A16S	627	0.143869
AcerB5084	MEG_3977|Drugs|MLS|Macrolide-resistant_23S_rRNA_mutation|MLS23S|RequiresSNPConfirmation	MEG_3977	Drugs	MLS	Macrolide-resistant_23S_rRNA_mutation	MLS23S	2013	0.24558
AcerB5084	MEG_4|Drugs|Aminoglycosides|Aminoglycoside-resistant_16S_ribosomal_subunit_protein|A16S|RequiresSNPConfirmation	MEG_4	Drugs	Aminoglycosides	Aminoglycoside-resistant_16S_ribosomal_subunit_protein	A16S	341	0.0778914
AcerB5084	MEG_6146|Drugs|Aminoglycosides|Aminoglycoside-resistant_16S_ribosomal_subunit_protein|RRSC|RequiresSNPConfirmation	MEG_6146	Drugs	Aminoglycosides	Aminoglycoside-resistant_16S_ribosomal_subunit_protein	RRSC	182	0.0418152
AcerB5084	MEG_6147|Drugs|Aminoglycosides|Aminoglycoside-resistant_16S_ribosomal_subunit_protein|RRSH|RequiresSNPConfirmation	MEG_6147	Drugs	Aminoglycosides	Aminoglycoside-resistant_16S_ribosomal_subunit_protein	RRSH	241	0.0553706
AcerB5084	MEG_6|Drugs|Aminoglycosides|Aminoglycoside-resistant_16S_ribosomal_subunit_protein|A16S|RequiresSNPConfirmation	MEG_6	Drugs	Aminoglycosides	Aminoglycoside-resistant_16S_ribosomal_subunit_protein	A16S	357	0.0815461
AcerB5084	MEG_7070|Drugs|Tetracyclines|Tetracycline_resistance_MFS_efflux_pumps|TETD	MEG_7070	Drugs	Tetracyclines	Tetracycline_resistance_MFS_efflux_pumps	TETD	17	0.0144431
AcerB5084	MEG_7196|Drugs|Tetracyclines|Tetracycline_resistance_MFS_efflux_regulator|TETRM|RequiresSNPConfirmation	MEG_7196	Drugs	Tetracyclines	Tetracycline_resistance_MFS_efflux_regulator	TETRM	30	0.0169512
AcerB5084	MEG_7310|Drugs|Elfamycins|EF-Tu_inhibition|TUFAB|RequiresSNPConfirmation	MEG_7310	Drugs	Elfamycins	EF-Tu_inhibition	TUFAB	190	0.0568044
AcerB5084	MEG_7312|Drugs|Elfamycins|EF-Tu_inhibition|TUFAB|RequiresSNPConfirmation	MEG_7312	Drugs	Elfamycins	EF-Tu_inhibition	TUFAB	238	0.071155
AcerB5084	MEG_7|Drugs|Aminoglycosides|Aminoglycoside-resistant_16S_ribosomal_subunit_protein|A16S|RequiresSNPConfirmation	MEG_7	Drugs	Aminoglycosides	Aminoglycoside-resistant_16S_ribosomal_subunit_protein	A16S	770	0.176681
AcerB5086	MEG_1019|Drugs|Aminoglycosides|Aminoglycoside_O-phosphotransferases|APH3-DPRIME	MEG_1019	Drugs	Aminoglycosides	Aminoglycoside_O-phosphotransferases	APH3-DPRIME	21	0.0072406
AcerB5086	MEG_1058|Drugs|Aminoglycosides|Aminoglycoside_O-phosphotransferases|APH3-DPRIME	MEG_1058	Drugs	Aminoglycosides	Aminoglycoside_O-phosphotransferases	APH3-DPRIME	6	0.00348154
AcerB5086	MEG_1084|Drugs|Aminoglycosides|Aminoglycoside_O-phosphotransferases|APH6	MEG_1084	Drugs	Aminoglycosides	Aminoglycoside_O-phosphotransferases	APH6	19	0.00648058
AcerB5086	MEG_1085|Drugs|Aminoglycosides|Aminoglycoside_O-phosphotransferases|APH6	MEG_1085	Drugs	Aminoglycosides	Aminoglycoside_O-phosphotransferases	APH6	11	0.00375191
AcerB5086	MEG_1087|Drugs|Aminoglycosides|Aminoglycoside_O-phosphotransferases|APH6	MEG_1087	Drugs	Aminoglycosides	Aminoglycoside_O-phosphotransferases	APH6	7	0.00238758
AcerB5086	MEG_1091|Drugs|Aminoglycosides|Aminoglycoside_O-phosphotransferases|APH6	MEG_1091	Drugs	Aminoglycosides	Aminoglycoside_O-phosphotransferases	APH6	12	0.004093
AcerB5086	MEG_1096|Drugs|Aminoglycosides|Aminoglycoside_O-phosphotransferases|APH6	MEG_1096	Drugs	Aminoglycosides	Aminoglycoside_O-phosphotransferases	APH6	10	0.00341083
AcerB5086	MEG_1097|Drugs|Aminoglycosides|Aminoglycoside_O-phosphotransferases|APH6	MEG_1097	Drugs	Aminoglycosides	Aminoglycoside_O-phosphotransferases	APH6	8	0.00274837
AcerB5086	MEG_1180|Drugs|Multi-drug_resistance|Multi-drug_RND_efflux_regulator|ASMA	MEG_1180	Drugs	Multi-drug_resistance	Multi-drug_RND_efflux_regulator	ASMA	457	0.0703707
AcerB5086	MEG_1189|Drugs|Bacitracin|Undecaprenyl_pyrophosphate_phosphatase|BACA	MEG_1189	Drugs	Bacitracin	Undecaprenyl_pyrophosphate_phosphatase	BACA	119	0.0413295
AcerB5086	MEG_1190|Drugs|Bacitracin|Undecaprenyl_pyrophosphate_phosphatase|BACA	MEG_1190	Drugs	Bacitracin	Undecaprenyl_pyrophosphate_phosphatase	BACA	234	0.0812699
AcerB5086	MEG_1276|Drugs|betalactams|Class_C_betalactamases|BLAEC	MEG_1276	Drugs	betalactams	Class_C_betalactamases	BLAEC	98	0.0246717
AcerB5086	MEG_1278|Drugs|betalactams|Class_C_betalactamases|BLAEC	MEG_1278	Drugs	betalactams	Class_C_betalactamases	BLAEC	24	0.00604204
AcerB5086	MEG_1279|Drugs|betalactams|Class_C_betalactamases|BLAEC	MEG_1279	Drugs	betalactams	Class_C_betalactamases	BLAEC	60	0.0151051
AcerB5086	MEG_1280|Drugs|betalactams|Class_C_betalactamases|BLAEC	MEG_1280	Drugs	betalactams	Class_C_betalactamases	BLAEC	26	0.00654554
AcerB5086	MEG_1282|Drugs|betalactams|Class_C_betalactamases|BLAEC	MEG_1282	Drugs	betalactams	Class_C_betalactamases	BLAEC	38	0.00956657
AcerB5086	MEG_1283|Drugs|betalactams|Class_C_betalactamases|BLAEC	MEG_1283	Drugs	betalactams	Class_C_betalactamases	BLAEC	14	0.00352452
AcerB5086	MEG_1490|Drugs|Cationic_antimicrobial_peptides|Cationic_peptide-resistant_16S_ribosomal_subunit_protein|CAP16S|RequiresSNPConfirmation	MEG_1490	Drugs	Cationic_antimicrobial_peptides	Cationic_peptide-resistant_16S_ribosomal_subunit_protein	CAP16S	1050	0.194397
AcerB5086	MEG_1568|Drugs|Phenicol|Chloramphenicol_acetyltransferases|CATA	MEG_1568	Drugs	Phenicol	Chloramphenicol_acetyltransferases	CATA	43	0.0191214
AcerB5086	MEG_1992|Drugs|betalactams|Class_C_betalactamases|CMY	MEG_1992	Drugs	betalactams	Class_C_betalactamases	CMY	112	0.0365005
AcerB5086	MEG_2378|Drugs|betalactams|Class_A_betalactamases|CTX	MEG_2378	Drugs	betalactams	Class_A_betalactamases	CTX	449	0.138727
AcerB5086	MEG_2430|Drugs|betalactams|Class_A_betalactamases|CTX	MEG_2430	Drugs	betalactams	Class_A_betalactamases	CTX	445	0.142904
AcerB5086	MEG_2435|Drugs|betalactams|Class_A_betalactamases|CTX	MEG_2435	Drugs	betalactams	Class_A_betalactamases	CTX	745	0.225543
AcerB5086	MEG_2517|Drugs|Trimethoprim|Dihydrofolate_reductase|DFRA	MEG_2517	Drugs	Trimethoprim	Dihydrofolate_reductase	DFRA	7	0.00421604
AcerB5086	MEG_2619|Drugs|Trimethoprim|Dihydrofolate_reductase|DHFR|RequiresSNPConfirmation	MEG_2619	Drugs	Trimethoprim	Dihydrofolate_reductase	DHFR	8	0.00481834
AcerB5086	MEG_2630|Drugs|Trimethoprim|Dihydrofolate_reductase|DHFR|RequiresSNPConfirmation	MEG_2630	Drugs	Trimethoprim	Dihydrofolate_reductase	DHFR	11	0.00650176
AcerB5086	MEG_2739|Drugs|Cationic_antimicrobial_peptides|Lipid_A_modification|EPTA	MEG_2739	Drugs	Cationic_antimicrobial_peptides	Lipid_A_modification	EPTA	506	0.0878687
AcerB5086	MEG_2959|Drugs|Sulfonamides|Sulfonamide-resistant_dihydropteroate_synthases|FOLP|RequiresSNPConfirmation	MEG_2959	Drugs	Sulfonamides	Sulfonamide-resistant_dihydropteroate_synthases	FOLP	31	0.0104241
AcerB5086	MEG_2972|Drugs|Sulfonamides|Sulfonamide-resistant_dihydropteroate_synthases|FOLP|RequiresSNPConfirmation	MEG_2972	Drugs	Sulfonamides	Sulfonamide-resistant_dihydropteroate_synthases	FOLP	166	0.0558195
AcerB5086	MEG_2986|Drugs|Fosfomycin|Fosfomycin_thiol_transferases|FOSA	MEG_2986	Drugs	Fosfomycin	Fosfomycin_thiol_transferases	FOSA	7	0.00479234
AcerB5086	MEG_2|Drugs|Aminoglycosides|Aminoglycoside-resistant_16S_ribosomal_subunit_protein|A16S|RequiresSNPConfirmation	MEG_2	Drugs	Aminoglycosides	Aminoglycoside-resistant_16S_ribosomal_subunit_protein	A16S	1027	0.189893
AcerB5086	MEG_3144|Drugs|Fosfomycin|Fosfomycin_target_mutation|GLPT|RequiresSNPConfirmation	MEG_3144	Drugs	Fosfomycin	Fosfomycin_target_mutation	GLPT	375	0.0787766
AcerB5086	MEG_3178|Drugs|Fluoroquinolones|Fluoroquinolone-resistant_DNA_topoisomerases|GYRA|RequiresSNPConfirmation	MEG_3178	Drugs	Fluoroquinolones	Fluoroquinolone-resistant_DNA_topoisomerases	GYRA	124	0.0134704
AcerB5086	MEG_3187|Drugs|Fluoroquinolones|Fluoroquinolone-resistant_DNA_topoisomerases|GYRA|RequiresSNPConfirmation	MEG_3187	Drugs	Fluoroquinolones	Fluoroquinolone-resistant_DNA_topoisomerases	GYRA	490	0.05323
AcerB5086	MEG_3201|Drugs|Fluoroquinolones|Fluoroquinolone-resistant_DNA_topoisomerases|GYRA|RequiresSNPConfirmation	MEG_3201	Drugs	Fluoroquinolones	Fluoroquinolone-resistant_DNA_topoisomerases	GYRA	96	0.0103931
AcerB5086	MEG_3220|Drugs|Fluoroquinolones|Fluoroquinolone-resistant_DNA_topoisomerases|GYRA|RequiresSNPConfirmation	MEG_3220	Drugs	Fluoroquinolones	Fluoroquinolone-resistant_DNA_topoisomerases	GYRA	73	0.00790311
AcerB5086	MEG_3227|Drugs|Fluoroquinolones|Fluoroquinolone-resistant_DNA_topoisomerases|GYRA|RequiresSNPConfirmation	MEG_3227	Drugs	Fluoroquinolones	Fluoroquinolone-resistant_DNA_topoisomerases	GYRA	68	0.00738702
AcerB5086	MEG_3238|Drugs|Fluoroquinolones|Fluoroquinolone-resistant_DNA_topoisomerases|GYRB|RequiresSNPConfirmation	MEG_3238	Drugs	Fluoroquinolones	Fluoroquinolone-resistant_DNA_topoisomerases	GYRB	137	0.0161953
AcerB5086	MEG_3244|Drugs|Aminocoumarins|Aminocoumarin-resistant_DNA_topoisomerases|GYRBA|RequiresSNPConfirmation	MEG_3244	Drugs	Aminocoumarins	Aminocoumarin-resistant_DNA_topoisomerases	GYRBA	819	0.0968171
AcerB5086	MEG_3271|Drugs|Multi-drug_resistance|Multi-drug_RND_efflux_pumps|HNS	MEG_3271	Drugs	Multi-drug_resistance	Multi-drug_RND_efflux_pumps	HNS	116	0.0799914
[truncated: 4,090 more rows]
