# Supplementary material for: Geographical resistome profiling in the honeybee microbiome reveals resistance gene transfer conferred by mobilizable plasmids
Source: Microbiome. 2022 May 3;10:69. doi: 10.1186/s40168-022-01268-1 (PMC9063374; doi:10.1186/s40168-022-01268-1)
Supplement: Supplementary file 5 — Additional file 4: Dataset S3. Taxonomic assignment of ARG reads. [file 40168_2022_1268_MOESM4_ESM.xlsx]

## Sheet: Sheet1
Dataset S3. Taxonomic assignment of ARG reads.
Gene ID (AMR++ database)	Taxonomy	Reads_ID	Contig_ID	Sample_ID
MEG_1	Apibacter_Acer	ST-E00600:132:HCTVJALXX:2:2417:11885:14935	k111_254343	B2252
MEG_1000	Gillia_Amel_1	ST-E00600:132:HCTVJALXX:1:2151:31747:8375	k111_37316	B2218
MEG_1000	Gillia_Amel_1	ST-E00600:132:HCTVJALXX:2:2210:18267:6887	k111_111051	B2246
MEG_1000	Gillia_Amel_1	ST-E00600:170:HCTYFALXX:1:2183:2013:7482	k111_48184	B2248
MEG_1000	Lac_Firm5_Amel_5	ST-E00600:170:HCTYFALXX:2:1181:18267:22044	k111_67027	B2248
MEG_1000	Lac_Firm4_2	ST-E00600:170:HCTYFALXX:2:2256:22471:3740	k111_104448	B2248
MEG_1000	Lac_Firm5_Amel_5	ST-E00600:167:H73W3ALXX:1:2253:19171:33755	k111_173148	B2290
MEG_1000	Snod_Amel_2	ST-E00600:167:H73W3ALXX:1:1441:32027:5384	k111_35461	B2359
MEG_1000	Lac_Firm5_Amel_5	ST-E00600:167:H73W3ALXX:1:1288:11207:9251	k111_65549	B2359
MEG_1000	Gillia_Amel_1	ST-E00600:167:H73W3ALXX:2:2481:29921:23281	k111_7698	B2398
MEG_1000	Lac_Firm4_2	ST-E00600:167:H73W3ALXX:1:1482:28637:32831	k111_115518	B2442
MEG_1016	Lac_kunkeei_1	ST-E00600:170:HCTYFALXX:1:1431:18719:6637	k111_84585	B1623
MEG_1019	Gillia_Acer_1	E00514:169:H3C7CCCXY:8:1119:8856:63560	NODE_7_length_205100_cov_97.808457	B0070
MEG_1019	Gillia_Acer_1	CL100063235L1C003R040_319596	NODE_500_length_9366_cov_28.591558	B0094
MEG_1019	Gillia_Amel_5	CL100063235L2C001R016_270201	NODE_700_length_11146_cov_264.791453	B1009
MEG_1019	Gillia_Amel_5	ST-E00600:220:HJC2FALXX:3:2242:8160:12931	NODE_1207_length_7923_cov_23.863879	B10426
MEG_1019	Gillia_Amel_5	ST-E00600:220:HJC2FALXX:4:2325:3929:33442	NODE_1078_length_3299_cov_33.077682	B10440
MEG_1019	Apibacter_Acer	ST-E00600:220:HJC2FALXX:4:1313:17978:25864	NODE_4_length_416698_cov_80.960170	B10442
MEG_1019	Alpha2_4	ST-E00600:220:HJC2FALXX:4:1122:14344:20729	NODE_30281_length_1044_cov_178.402427	B10442
MEG_1019	Snod_Acer_Aand_Aflo_1	CL100063236L1C005R084_473198	NODE_36_length_176960_cov_33.829089	B1231
MEG_1019	Gillia_Amel_5	ST-E00600:167:H73W3ALXX:1:2464:19958:14293	NODE_131_length_11564_cov_91.367278	B4399
MEG_1019	Gillia_Acer_5	ST-E00600:135:H2GKWALXX:2:2107:19000:2487	NODE_394_length_4892_cov_38.758941	B4404
MEG_1019	Apibacter_Acer	ST-E00600:135:H2GKWALXX:2:1412:28565:5149	NODE_6_length_296958_cov_12.044681	B4425
MEG_1019	Snod_Acer_Aand_Aflo_1	ST-E00600:167:H73W3ALXX:2:1422:19153:8390	NODE_3_length_203212_cov_197.366977	B4428
MEG_1019	Gillia_Acer_4	ST-E00600:220:HJC2FALXX:4:1171:25717:4194	NODE_4_length_399249_cov_51.939310	B5082
MEG_1019	Gillia_Acer_2	ST-E00600:220:HJC2FALXX:3:1219:13340:25723	NODE_12680_length_1475_cov_333.761972	B5102
MEG_1019	Gillia_Amel_5	ST-E00600:220:HJC2FALXX:4:2358:16495:14747	NODE_787_length_4753_cov_12.332482	B5106
MEG_1019	Gillia_Acer_4	ST-E00600:194:HCT57ALXX:1:2438:12210:30874	NODE_4721_length_2133_cov_7.790183	B8104
MEG_1019	Gillia_Acer_4	ST-E00600:130:H73WHALXX:1:2375:14299:33708	k111_80483	B1538
MEG_1019	Bifido_Amel_1	ST-E00600:191:H77CMALXX:2:2423:4318:18709	k111_155341	B1585
MEG_1019	Bartonella_Amel_3	ST-E00600:191:H77CMALXX:1:2326:25283:29997	k111_37817	B1587
MEG_1019	Bartonella_Amel_3	ST-E00600:191:H77CMALXX:2:2114:21450:4382	k111_68912	B1587
MEG_1019	Gillia_Acer_4	ST-E00600:170:HCTYFALXX:1:1488:15356:11146	k111_493	B1591
MEG_1019	Snod_Amel_2	ST-E00600:170:HCTYFALXX:1:2101:15266:19476	k111_32207	B1591
MEG_1019	Snod_Amel_2	ST-E00600:170:HCTYFALXX:1:2253:15004:19053	k111_689	B2211
MEG_1019	Alpha2_4	ST-E00600:170:HCTYFALXX:1:1188:17327:18537	k111_18047	B2220
MEG_1019	Bartonella_Amel_2	ST-E00600:170:HCTYFALXX:2:1159:25554:14309	k111_44393	B2220
MEG_1019	Snod_Amel_2	ST-E00600:132:HCTVJALXX:1:1136:28999:25160	k111_116596	B2246
MEG_1019	Gillia_Acer_4	ST-E00600:170:HCTYFALXX:1:2124:7889:17722	k111_46196	B2248
MEG_1019	Gillia_Acer_4	ST-E00600:167:H73W3ALXX:1:2450:19081:23046	k111_106167	B2250
MEG_1019	Gillia_Amel_5	ST-E00600:132:HCTVJALXX:2:1284:16306:14262	k111_5810	B2252
MEG_1019	Gillia_Amel_5	ST-E00600:132:HCTVJALXX:1:1108:19208:26553	k111_10095	B2252
MEG_1019	Gillia_Amel_1	ST-E00600:132:HCTVJALXX:2:1215:21377:16595	k111_145309	B2252
MEG_1019	Frischella_Amel	ST-E00600:132:HCTVJALXX:2:1460:24207:9533	k111_205873	B2252
MEG_1019	Bartonella_Amel_3	ST-E00600:167:H73W3ALXX:1:2342:28601:30953	k111_7471	B2284
MEG_1019	Snod_Amel_2	ST-E00600:167:H73W3ALXX:1:1414:28429:27649	k111_136466	B2286
MEG_1019	Snod_Amel_2	ST-E00600:167:H73W3ALXX:1:1129:29125:20024	k111_107940	B2290
MEG_1019	Bartonella_Amel_3	ST-E00600:167:H73W3ALXX:1:1155:16613:18145	k111_6288	B2398
MEG_1019	Gillia_Acer_4	ST-E00600:170:HCTYFALXX:1:2171:18421:19930	k111_6209	B2404
MEG_1019	Gillia_Amel_5	ST-E00600:167:H73W3ALXX:1:1150:24089:5384	k111_80172	B2404
MEG_1025	Lac_Firm5_Amel_6	ST-E00600:170:HCTYFALXX:1:2325:30192:16235	k111_88080	B1623
MEG_1026	Snod_Amel_2	ST-E00600:191:H77CMALXX:2:1366:12111:28604	k111_172969	B1587
MEG_1028	Snod_Amel_2	ST-E00600:132:HCTVJALXX:2:1478:4508:18724	k111_98487	B2246
MEG_1041	Snod_Amel_2	ST-E00600:170:HCTYFALXX:2:1142:19614:35806	k111_30826	B2220
MEG_1042	Snod_Bom_4	ST-E00600:170:HCTYFALXX:1:2462:18620:18865	k111_47893	B1542
MEG_1045	Gillia_Acer_1	ST-E00600:132:HCTVJALXX:2:1414:1208:11537	k111_68235	B2252
MEG_1046	Bifido_Amel_1	ST-E00600:170:HCTYFALXX:1:2251:5104:6324	k111_129377	B1542
MEG_1046	Bartonella_Amel_3	ST-E00600:191:H77CMALXX:1:1106:3568:30686	k111_59617	B1587
MEG_1046	Gillia_Amel_2	ST-E00600:170:HCTYFALXX:2:2110:19813:1892	k111_36445	B2404
MEG_1053	Bifido_Amel_4	ST-E00600:170:HCTYFALXX:2:2309:16821:16626	k111_6908	B2211
MEG_1054	Gillia_Amel_4	ST-E00600:170:HCTYFALXX:1:1460:11858:29700	k111_36082	B1542
MEG_1055	Bifido_Amel_2	ST-E00600:132:HCTVJALXX:1:1371:7084:12884	k111_42034	B2218
MEG_1057	Snod_Acer_1	CL100063235L1C001R020_314759	NODE_321_length_18395_cov_4.356379	B0073
MEG_1057	Gillia_Acer_4	ST-E00600:307:HJCLVALXX:2:1304:22046:15530	NODE_55328_length_727_cov_2.686012	B5084
MEG_1057	Bartonella_Amel_3	ST-E00600:170:HCTYFALXX:1:1226:11198:25645	k111_41240	B2248
MEG_1057	Snod_Amel_2	ST-E00600:167:H73W3ALXX:2:2255:19633:1767	k111_86028	B2286
MEG_1058	Bartonella_Amel_3	ST-E00600:167:H73W3ALXX:2:2159:10194:2174	k111_90862	B2402
MEG_1061	Snod_Amel_2	ST-E00600:314:H7GTGALXX:4:2372:19000:30514	NODE_22386_length_1139_cov_5.238007	B14780
MEG_1061	Lac_Firm5_Amel_6	ST-E00600:167:H73W3ALXX:1:2130:31421:10661	NODE_13154_length_1147_cov_9.678571	B4399
MEG_1061	Lac_Firm5_Amel_6	ST-E00600:132:HCTVJALXX:1:1367:13892:3380	k111_13398	B2218
MEG_1078	Lac_Firm5_Amel_6	ST-E00600:167:H73W3ALXX:2:2409:10366:36761	k111_128210	B2438
MEG_1079	Lac_Firm5_Amel_6	ST-E00600:170:HCTYFALXX:1:2224:30761:27492	k111_191762	B1591
MEG_1084	Alpha2_4	ST-E00600:220:HJC2FALXX:3:2255:20781:7012	NODE_94180_length_534_cov_41.851775	B5086
MEG_1084	Snod_Amel_2	ST-E00600:132:HCTVJALXX:2:1154:29586:8108	k111_61565	B1540
MEG_1084	Bartonella_Amel_3	ST-E00600:170:HCTYFALXX:2:2453:22064:34162	k111_16455	B1623
MEG_1084	Snod_Amel_2	ST-E00600:170:HCTYFALXX:1:2377:7826:27946	k111_25398	B1623
MEG_1084	Alpha2_4	ST-E00600:170:HCTYFALXX:1:1231:18593:14559	k111_43571	B2216
MEG_1084	Bartonella_Amel_3	ST-E00600:170:HCTYFALXX:1:2314:16405:8829	k111_110291	B2216
MEG_1084	Bartonella_Amel_3	ST-E00600:132:HCTVJALXX:1:2224:23023:16470	k111_49329	B2218
MEG_1084	Bartonella_Amel_3	ST-E00600:132:HCTVJALXX:1:1118:11379:11303	k111_105277	B2218
MEG_1084	Alpha2_4	ST-E00600:132:HCTVJALXX:1:2306:24641:33833	k111_118170	B2218
MEG_1084	Snod_Amel_2	ST-E00600:132:HCTVJALXX:1:1116:32190:4570	k111_233989	B2218
MEG_1084	Bartonella_Amel_3	ST-E00600:170:HCTYFALXX:1:2487:16125:13667	k111_108912	B2220
MEG_1084	Bartonella_Amel_3	ST-E00600:132:HCTVJALXX:2:2437:5122:35289	k111_28836	B2246
MEG_1084	Snod_Amel_2	ST-E00600:170:HCTYFALXX:2:2123:17562:21699	k111_14087	B2248
MEG_1084	Alpha2_4	ST-E00600:167:H73W3ALXX:1:1173:9399:34992	k111_79029	B2250
MEG_1084	Snod_Amel_2	ST-E00600:167:H73W3ALXX:1:2410:13557:28260	k111_175162	B2250
MEG_1084	Gillia_Acer_1	ST-E00600:167:H73W3ALXX:2:2187:22272:34992	k111_206159	B2250
MEG_1084	Gillia_Amel_5	ST-E00600:132:HCTVJALXX:2:2212:9688:19961	k111_885	B2252
MEG_1084	Alpha2_4	ST-E00600:167:H73W3ALXX:1:2288:16938:36808	k111_34842	B2284
MEG_1084	Snod_Amel_2	ST-E00600:167:H73W3ALXX:1:2123:29215:32456	k111_12766	B2286
MEG_1084	Alpha2_4	ST-E00600:167:H73W3ALXX:2:1259:30843:33238	k111_23512	B2286
MEG_1084	Bartonella_Amel_2	ST-E00600:167:H73W3ALXX:2:1156:4092:23109	k111_197567	B2286
MEG_1084	Alpha2_4	ST-E00600:168:HCTKGALXX:2:1247:3522:22185	k111_149881	B2357
MEG_1084	Snod_Amel_2	ST-E00600:167:H73W3ALXX:1:1457:32624:8923	k111_31935	B2359
MEG_1084	Gillia_Amel_6	ST-E00600:170:HCTYFALXX:2:2428:24551:17237	k111_58878	B2362
MEG_1084	Snod_Amel_2	ST-E00600:167:H73W3ALXX:2:1262:9616:32988	k111_114457	B2362
MEG_1084	Bartonella_Amel_3	ST-E00600:167:H73W3ALXX:2:1418:28140:9706	k111_174132	B2362
MEG_1084	Snod_Amel_2	ST-E00600:170:HCTYFALXX:1:2134:31973:2910	k111_3043	B2364
MEG_1084	Snod_Amel_2	ST-E00600:167:H73W3ALXX:2:2155:31006:17206	k111_120232	B2400
MEG_1084	Bartonella_Amel_3	ST-E00600:170:HCTYFALXX:2:1425:7952:12101	k111_13691	B2404
MEG_1084	Snod_Amel_2	ST-E00600:167:H73W3ALXX:2:2147:23041:20259	k111_50350	B2438
MEG_1084	Alpha2_4	ST-E00600:167:H73W3ALXX:2:2316:22571:22921	k111_85715	B2438
MEG_1085	Gillia_Amel_5	ST-E00600:132:HCTVJALXX:1:1417:32777:29136	k111_182104	B2218
MEG_1085	Alpha2_4	ST-E00600:132:HCTVJALXX:2:2187:9272:17174	k111_264566	B2252
MEG_1085	Alpha2_4	ST-E00600:167:H73W3ALXX:2:1174:14651:31062	k111_158572	B2362
MEG_1085	Alpha2_4	ST-E00600:167:H73W3ALXX:1:2453:12201:20995	k111_142658	B2400
MEG_1085	Snod_Amel_2	ST-E00600:167:H73W3ALXX:2:2120:21314:9126	k111_185528	B2400
MEG_1085	Snod_Amel_2	ST-E00600:167:H73W3ALXX:2:2121:9200:6402	k111_241345	B2402
MEG_1085	Gillia_Acer_1	ST-E00600:167:H73W3ALXX:1:1345:6126:11068	k111_27100	B2442
MEG_1086	Snod_Amel_2	ST-E00600:170:HCTYFALXX:1:2362:20329:17221	k111_45693	B1591
MEG_1086	Snod_Amel_2	ST-E00600:170:HCTYFALXX:1:1257:17345:21324	k111_25902	B2211
MEG_1086	Gillia_Amel_1	ST-E00600:170:HCTYFALXX:1:1237:25726:15890	k111_13508	B2220
MEG_1086	Alpha2_4	ST-E00600:170:HCTYFALXX:2:2356:9851:6402	k111_44672	B2248
MEG_1086	Snod_Amel_2	ST-E00600:167:H73W3ALXX:1:1268:32307:5181	k111_161527	B2286
MEG_1087	Snod_Amel_2	ST-E00600:170:HCTYFALXX:1:2172:30843:14512	k111_53243	B1542
MEG_1087	Snod_Amel_2	ST-E00600:170:HCTYFALXX:2:1272:23692:14027	k111_110690	B2216
MEG_1087	Gillia_Acer_1	ST-E00600:167:H73W3ALXX:1:1167:1425:7498	k111_36176	B2398
MEG_1087	Snod_Amel_2	ST-E00600:167:H73W3ALXX:1:1450:19036:10254	k111_146565	B2440
MEG_1091	Gillia_Acer_2	ST-E00600:170:HCTYFALXX:1:2256:2899:20760	k111_67119	B2211
MEG_1091	Gillia_Amel_2	ST-E00600:132:HCTVJALXX:2:2248:4788:14356	k111_3170	B2252
MEG_1095	Lac_Firm5_Amel_1	ST-E00600:170:HCTYFALXX:1:2456:7247:17519	k111_7908	B2248
MEG_1096	Gillia_Acer_1	ST-E00600:192:HC23VALXX:4:2470:21920:31751	NODE_1894_length_3530_cov_58.404317	B14259
MEG_1096	Alpha2_4	ST-E00600:167:H73W3ALXX:1:2277:4508:30499	k111_146551	B2438
MEG_1097	Gillia_Amel_5	ST-E00600:170:HCTYFALXX:2:2258:5701:10394	k111_3609	B1625
MEG_1097	Bartonella_Amel_3	ST-E00600:170:HCTYFALXX:2:2435:3305:31328	k111_2186	B2216
MEG_1097	Snod_Amel_2	ST-E00600:170:HCTYFALXX:2:2356:9489:9126	k111_133444	B2248
MEG_1097	Gillia_Amel_1	ST-E00600:132:HCTVJALXX:2:2375:1307:1626	k111_86172	B2252
MEG_1097	Snod_Amel_2	ST-E00600:167:H73W3ALXX:2:2285:5186:26976	k111_30566	B2284
MEG_11	Snod_Bom_4	ST-E00600:220:HJC2FALXX:3:2109:20708:2315	NODE_95269_length_520_cov_2.655914	B7232
MEG_1180	Bifido_Amel_2	ST-E00600:220:HJC2FALXX:3:1675:17128:3255	NODE_131827_length_388_cov_2.567568	B5086
MEG_1190	Snod_Bom_4	ST-E00600:223:H7HMNALXX:3:1470:31846:32064	NODE_57423_length_410_cov_1.070423	B8168
MEG_12	Lac_Firm4_2	ST-E00600:314:H7GTGALXX:4:1419:30707:4257	NODE_1230_length_3192_cov_210.312400	B14758
MEG_1490	Snod_Bom_4	E00514:169:H3C7CCCXY:8:1107:21755:49408	NODE_79317_length_520_cov_3.408602	B0070
MEG_1490	Gillia_Acer_2	CL100063218L2C006R039_413280	NODE_247_length_13093_cov_83.668201	B0745
MEG_1490	Lac_Firm5_Acer	CL100063235L2C005R043_180958	NODE_161_length_26869_cov_179.032558	B0964
MEG_1490	Gillia_Acer_4	ST-E00600:381:HJ57NALXX:4:1235:26413:10222	NODE_33_length_93525_cov_232.110367	B10348
MEG_1490	Gillia_Acer_2	ST-E00600:220:HJC2FALXX:3:1233:7871:24987	NODE_193453_length_155_cov_224.070000	B10426
MEG_1490	Gillia_Acer_3	ST-E00600:191:H7YCJALXX:1:2524:28754:12587	NODE_86_length_70874_cov_117.792951	B10869
MEG_1490	Gillia_Acer_4	CL100063218L2C017R058_193638	NODE_109_length_92431_cov_98.530506	B1282
MEG_1490	Apibacter_Ador	CL100063236L1C002R092_464925	NODE_193988_length_80_cov_102.800000	B1306
MEG_1490	Bifido_Acer_2	ST-E00600:192:HC23VALXX:4:2140:32732:2472	NODE_564_length_4662_cov_6.141958	B14257
MEG_1490	Bifido_Acer_2	ST-E00600:314:H7GTGALXX:4:1274:13602:33160	NODE_468_length_5665_cov_15.867736	B14758
MEG_1490	Snod_Bom_3	ST-E00600:135:H2GKWALXX:2:2114:26928:5415	NODE_154211_length_257_cov_0.940594	B4404
MEG_1490	Snod_Amel_1	ST-E00600:220:HJC2FALXX:4:2326:28845:17221	NODE_173469_length_249_cov_1.958763	B5082
MEG_1490	Gillia_Amel_1	ST-E00600:307:HJCLVALXX:2:1208:25545:18490	NODE_201342_length_151_cov_144.166667	B5084
MEG_1490	Snod_Bom_4	ST-E00600:194:HCT57ALXX:1:2145:19397:18490	NODE_138_length_9177_cov_4.738325	B8100
MEG_1490	Bifido_Acer_2	ST-E00600:194:HCT57ALXX:2:1471:18783:8625	NODE_1116_length_3635_cov_4.438827	B8212
MEG_1490	Gillia_Acer_2	ST-E00600:194:HCT57ALXX:1:2429:21495:3176	NODE_222481_length_155_cov_791.640000	B8292
MEG_1490	Snod_Bom_4	ST-E00600:194:HCT57ALXX:2:1481:32976:25160	NODE_87169_length_328_cov_2.523810	B8388
MEG_1490	Gillia_Amel_6	ST-E00600:191:H77CMALXX:2:1124:4010:27915	k111_77641	B1585
MEG_1490	Gillia_Amel_2	ST-E00600:170:HCTYFALXX:2:2241:7464:30890	k111_72364	B1623
MEG_1490	Alpha2_4	ST-E00600:170:HCTYFALXX:1:1225:31512:3427	k111_34279	B1627
MEG_1490	Gillia_Amel_6	ST-E00600:168:HCTKGALXX:2:1161:5909:4304	k111_59087	B2357
MEG_1490	Gillia_Amel_6	ST-E00600:168:HCTKGALXX:1:1356:21495:8406	k111_143501	B2357
MEG_1490	Gillia_Amel_2	ST-E00600:167:H73W3ALXX:1:1312:23547:9298	k111_14861	B2359
MEG_1490	Gillia_Amel_2	ST-E00600:167:H73W3ALXX:1:2434:8413:27837	k111_96587	B2359
MEG_1490	Frischella_Amel	ST-E00600:167:H73W3ALXX:1:2243:16785:10081	k111_104676	B2398
MEG_1490	Gillia_Amel_1	ST-E00600:170:HCTYFALXX:2:2179:18792:36198	k111_8187	B2404
MEG_1490	Gillia_Amel_2	ST-E00600:170:HCTYFALXX:2:2372:30337:16110	k111_43846	B2404
MEG_1548	Lac_kunkeei_1	ST-E00600:170:HCTYFALXX:1:1211:23194:12101	k111_26540	B2211
MEG_1548	Lac_kunkeei_1	ST-E00600:170:HCTYFALXX:1:1456:11342:17347	k111_78241	B2216
MEG_1548	Lac_Firm5_Amel_2	ST-E00600:167:H73W3ALXX:2:1150:20003:8578	k111_214475	B2284
MEG_1559	Lac_Firm4_2	ST-E00600:191:H77CMALXX:2:2349:18647:2597	k111_129834	B1585
MEG_1559	Lac_Firm4_2	ST-E00600:167:H73W3ALXX:2:2252:23213:5995	k111_166740	B2290
MEG_1563	Snod_Amel_1	ST-E00600:167:H73W3ALXX:1:1320:21531:27445	k111_24464	B2290
MEG_1568	Snod_Amel_2	ST-E00600:167:H73W3ALXX:2:1339:19316:34287	NODE_6153_length_1505_cov_6.249655	B4399
MEG_1575	Lac_Firm5_Bom_2	ST-E00600:170:HCTYFALXX:1:2405:16477:19852	k111_101045	B1627
MEG_1575	Alpha2_4	ST-E00600:170:HCTYFALXX:1:1251:31774:31594	k111_109157	B2211
MEG_1575	Lac_Firm5_Bom_2	ST-E00600:132:HCTVJALXX:1:2386:3983:19664	k111_36473	B2246
MEG_1575	Lac_Firm5_Amel_5	ST-E00600:132:HCTVJALXX:1:1307:12789:14434	k111_81174	B2246
MEG_1575	Lac_Firm5_Bom_2	ST-E00600:170:HCTYFALXX:1:2359:26992:20619	k111_4646	B2248
MEG_1575	Lac_Firm5_Bom_2	ST-E00600:167:H73W3ALXX:2:2255:6171:21637	k111_74001	B2284
MEG_1575	Lac_Firm5_Amel_5	ST-E00600:167:H73W3ALXX:1:2276:6840:2754	k111_111326	B2284
MEG_1575	Lac_Firm4_2	ST-E00600:167:H73W3ALXX:2:2370:20193:10441	k111_225839	B2284
MEG_1575	Lac_Firm5_Amel_5	ST-E00600:167:H73W3ALXX:1:2431:7726:7169	k111_153364	B2286
MEG_1575	Lac_Firm5_Bom_2	ST-E00600:167:H73W3ALXX:2:1181:9561:2456	k111_216504	B2286
MEG_1575	Lac_Firm5_Bom_2	ST-E00600:167:H73W3ALXX:1:1207:29821:6637	k111_148082	B2290
MEG_1575	Lac_Firm5_Bom_2	ST-E00600:167:H73W3ALXX:1:1331:11993:15593	k111_66130	B2359
MEG_1575	Lac_kunkeei_1	ST-E00600:167:H73W3ALXX:2:1339:4887:20353	k111_69550	B2400
MEG_1575	Lac_Firm5_Bom_2	ST-E00600:167:H73W3ALXX:2:2230:21187:28385	k111_224961	B2402
MEG_1575	Lac_Firm5_Bom_2	ST-E00600:170:HCTYFALXX:1:2214:12292:32863	k111_30932	B2404
MEG_1575	Lac_Firm5_Bom_2	ST-E00600:167:H73W3ALXX:2:1258:31810:5165	k111_132513	B2440
MEG_1575	Lac_Firm5_Bom_2	ST-E00600:167:H73W3ALXX:1:1425:24623:28009	k111_42784	B2442
MEG_1578	Bifido_Amel_2	CL100063218L2C001R074_323294	NODE_2918_length_1959_cov_49.788340	B0745
MEG_1578	Gillia_Amel_1	ST-E00600:170:HCTYFALXX:1:2155:16848:3897	k111_61875	B2220
MEG_1578	Snod_Amel_2	ST-E00600:170:HCTYFALXX:2:1343:30725:13432	k111_124660	B2220
MEG_1578	Bifido_Amel_2	ST-E00600:132:HCTVJALXX:2:2416:3450:24721	k111_60909	B2252
MEG_1578	Bifido_Amel_2	ST-E00600:167:H73W3ALXX:2:1359:13024:24486	k111_151916	B2290
MEG_1579	Gillia_Amel_5	ST-E00600:170:HCTYFALXX:1:2406:8260:25473	k111_52850	B2220
MEG_1579	Lac_Firm5_Bom_2	ST-E00600:170:HCTYFALXX:1:2255:27118:22811	k111_152658	B2220
MEG_1579	Alpha2_4	ST-E00600:167:H73W3ALXX:1:1247:22236:11412	k111_126457	B2250
MEG_1580	Bifido_Amel_2	ST-E00600:167:H73W3ALXX:1:2159:11550:17644	k111_118456	B2398
MEG_1584	Bifido_Amel_2	ST-E00600:132:HCTVJALXX:2:1151:2022:12226	k111_89613	B1540
MEG_1584	Snod_Amel_2	ST-E00600:132:HCTVJALXX:2:2227:31557:28432	k111_99477	B1540
MEG_1584	Bifido_Amel_2	ST-E00600:170:HCTYFALXX:1:2326:15402:19930	k111_22747	B1542
MEG_1584	Snod_Amel_2	ST-E00600:191:H77CMALXX:2:2350:1036:14497	k111_15925	B1585
MEG_1584	Snod_Amel_2	ST-E00600:167:H73W3ALXX:1:2143:11107:3912	k111_27851	B2290
MEG_1587	Lac_Firm5_Amel_5	ST-E00600:167:H73W3ALXX:1:2256:24261:25128	k111_132266	B2290
MEG_1593	Lac_Firm5_Amel_5	ST-E00600:132:HCTVJALXX:1:2334:23294:30592	k111_111449	B1540
MEG_1593	Bifido_Amel_2	ST-E00600:167:H73W3ALXX:1:2322:9435:13166	k111_131138	B2286
MEG_1593	Snod_Amel_2	ST-E00600:167:H73W3ALXX:1:2482:17716:24220	k111_161734	B2286
MEG_1593	Bifido_Amel_2	ST-E00600:167:H73W3ALXX:1:2178:13756:32925	k111_212284	B2286
MEG_1620	Snod_Amel_2	ST-E00600:170:HCTYFALXX:1:1155:14407:33301	k111_51182	B1542
MEG_1620	Snod_Amel_2	ST-E00600:170:HCTYFALXX:2:2470:18964:21527	k111_51209	B1542
MEG_1620	Bartonella_Amel_2	ST-E00600:191:H77CMALXX:1:1419:24532:26287	k111_34184	B1587
MEG_1620	Snod_Amel_2	ST-E00600:170:HCTYFALXX:2:1404:5620:8782	k111_158202	B2211
MEG_1620	Snod_Amel_2	ST-E00600:167:H73W3ALXX:2:1155:14678:15546	k111_31753	B2284
MEG_1620	Snod_Amel_2	ST-E00600:167:H73W3ALXX:2:1402:18376:11240	k111_113593	B2284
MEG_1620	Snod_Amel_2	ST-E00600:168:HCTKGALXX:1:2369:4417:30311	k111_117578	B2357
MEG_1834	Lac_Firm5_Acer	ST-E00600:314:H7GTGALXX:3:2519:11623:35524	NODE_242_length_33431_cov_40.618229	B14757
MEG_2	Snod_Acer_1	E00514:169:H3C7CCCXY:8:2115:8917:49390	NODE_282_length_5502_cov_86.485588	B0061
MEG_2	Apibacter_Acer	E00514:169:H3C7CCCXY:8:1223:20679:44486	NODE_292_length_5396_cov_168.065344	B0061
MEG_2	Gillia_Acer_2	E00514:169:H3C7CCCXY:8:2205:16549:24040	NODE_8711_length_1317_cov_358.007132	B0061
MEG_2	Frischella_Amel	E00514:169:H3C7CCCXY:8:1104:20537:45997	NODE_200246_length_153_cov_183.367347	B0061
MEG_2	Gillia_Acer_2	E00514:169:H3C7CCCXY:8:2208:9770:18309	NODE_87_length_30237_cov_14.510867	B0070
MEG_2	Snod_Bom_4	E00514:169:H3C7CCCXY:8:2220:20070:25429	NODE_297_length_8448_cov_15.402359	B0070
MEG_2	Lac_kunkeei_1	E00514:169:H3C7CCCXY:8:1205:9201:49496	NODE_21784_length_986_cov_1.967777	B0070
MEG_2	Gillia_Amel_4	E00514:169:H3C7CCCXY:8:1119:15564:56827	NODE_49360_length_677_cov_738.824759	B0070
MEG_2	Gillia_Acer_1	E00514:169:H3C7CCCXY:8:1103:11048:29279	NODE_133089_length_362_cov_274.638436	B0070
MEG_2	Gillia_Bom_8	CL100063235L1C014R012_298514	NODE_613_length_9643_cov_2935.473821	B0073
MEG_2	Bartonella_Amel_2	CL100063235L1C003R090_82012	NODE_2044_length_3197_cov_21.070656	B0073
MEG_2	Bifido_Amel_1	CL100063235L1C007R078_304269	NODE_4656_length_1738_cov_7.254308	B0073
MEG_2	Lac_Firm5_Acer	CL100063235L1C017R019_339917	NODE_5046_length_1646_cov_123.512256	B0073
MEG_2	Gillia_Acer_1	CL100063235L1C013R028_357919	NODE_131919_length_289_cov_687.534188	B0073
MEG_2	Gillia_Bom_8	CL100063235L1C014R015_537559	NODE_201_length_9758_cov_3194.378027	B0088
MEG_2	Snod_Acer_Aand_Aflo_1	CL100063235L1C003R087_155720	NODE_515_length_5591_cov_92.005961	B0088
MEG_2	Gillia_Acer_1	CL100063235L1C003R041_295568	NODE_76685_length_362_cov_119.009772	B0088
MEG_2	Lac_bom_1	CL100063235L1C007R055_27767	NODE_146086_length_162_cov_129.476636	B0088
MEG_2	Gillia_Bom_8	CL100063235L1C011R050_296533	NODE_780_length_9822_cov_2264.551756	B0091
MEG_2	Bifido_Amel_7	CL100063235L1C016R021_224426	NODE_1085_length_5697_cov_9.064339	B0091
MEG_2	Snod_Acer_1	CL100063235L1C015R007_460333	NODE_2060_length_2826_cov_87.546012	B0091
MEG_2	Lac_Firm5_Acer	CL100063235L1C015R047_348006	NODE_3324_length_1982_cov_140.597302	B0091
MEG_2	Gillia_Bom_8	CL100063235L1C014R047_365440	NODE_482_length_9645_cov_2653.846507	B0094
MEG_2	Snod_Acer_1	CL100063235L1C008R012_424000	NODE_1182_length_4535_cov_36.741964	B0094
MEG_2	Apibacter_Acer	CL100063235L1C013R044_187543	NODE_3416_length_2057_cov_10.516983	B0094
MEG_2	Lac_Firm5_Acer	CL100063235L1C012R007_129804	NODE_5854_length_1431_cov_44.890988	B0094
MEG_2	Lac_apin_Amel_Fhon13	CL100063235L1C008R008_289457	NODE_28947_length_610_cov_3.194595	B0094
MEG_2	Gillia_Acer_1	CL100063235L1C003R087_273116	NODE_81406_length_359_cov_416.444079	B0094
MEG_2	Gillia_Bom_8	CL100063235L2C012R063_167839	NODE_389_length_9746_cov_2104.416263	B0455
MEG_2	Apibacter_Acer	CL100063235L2C014R055_203454	NODE_783_length_5357_cov_93.779517	B0455
MEG_2	Lac_Firm5_Amel_5	CL100063235L2C012R014_112247	NODE_6879_length_1128_cov_6.222740	B0455
MEG_2	Lac_Firm5_Acer	CL100063235L2C013R057_224628	NODE_7046_length_1109_cov_995.510436	B0455
MEG_2	Gillia_Acer_3	CL100063235L2C001R071_390358	NODE_75840_length_281_cov_215.876106	B0455
MEG_2	Lac_Firm5_Acer	ST-E00600:223:H7HMNALXX:3:1217:17644:20400	NODE_179_length_46539_cov_10.099088	B0464
MEG_2	Gillia_Bom_8	ST-E00600:222:H7NLHALXX:2:1465:13919:17769	NODE_4704_length_11933_cov_14990.976764	B0464
MEG_2	Gillia_Bom_9	ST-E00600:222:H7NLHALXX:2:1240:8585:29011	NODE_23525_length_1761_cov_276.160610	B0464
MEG_2	Gillia_Amel_4	ST-E00600:222:H7NLHALXX:2:1117:4291:28119	NODE_37378_length_609_cov_108.416968	B0464
MEG_2	Alpha2_1	ST-E00600:222:H7NLHALXX:2:2440:20835:3693	NODE_59790_length_264_cov_0.909091	B0464
MEG_2	Gamma_Amel_Acer	ST-E00600:222:H7NLHALXX:2:1129:30770:30859	NODE_71472_length_194_cov_119.618705	B0464
MEG_2	Gillia_Bom_8	CL100063235L2C016R059_347546	NODE_91_length_11595_cov_3336.188735	B0496
MEG_2	Gillia_Acer_4	CL100063235L2C011R062_303547	NODE_4957_length_1258_cov_348.223608	B0496
MEG_2	Gillia_Bom_8	ST-E00600:223:H7HMNALXX:3:1613:2962:6089	NODE_5350_length_11842_cov_12307.990159	B0631
MEG_2	Alpha2_2	ST-E00600:223:H7HMNALXX:3:1208:5186:26976	NODE_11707_length_5353_cov_59.946584	B0631
MEG_2	Lac_Firm5_Acer	ST-E00600:222:H7NLHALXX:2:1174:17725:26177	NODE_20059_length_2031_cov_83.133603	B0631
MEG_2	Gillia_Bom_8	CL100063218L2C015R041_93871	NODE_98_length_10002_cov_2998.132603	B0670
MEG_2	Bifido_Acer_2	CL100063218L2C013R056_360294	NODE_239_length_5667_cov_20.522630	B0670
MEG_2	Apibacter_Acer	CL100063218L2C013R058_73172	NODE_277_length_5329_cov_57.906902	B0670
MEG_2	Lac_Firm5_Acer	CL100063218L2C009R058_428576	NODE_1776_length_1986_cov_623.995857	B0670
MEG_2	Gillia_Acer_2	CL100063218L2C011R015_640	NODE_2419_length_1704_cov_46.747119	B0670
MEG_2	Gillia_Acer_2	CL100063218L2C002R036_97092	NODE_55945_length_385_cov_26.060606	B0670
MEG_2	Gillia_Bom_8	CL100063218L2C017R083_373769	NODE_240_length_9628_cov_2232.871931	B0673
MEG_2	Apibacter_Acer	CL100063218L2C013R009_137580	NODE_494_length_5420_cov_171.991799	B0673
MEG_2	Lac_Firm5_Acer	CL100063218L2C012R017_142990	NODE_2246_length_1986_cov_1091.486277	B0673
MEG_2	Lac_kunkeei_1	CL100063218L2C009R084_58295	NODE_38361_length_446_cov_24.859335	B0673
MEG_2	Gillia_Acer_3	CL100063218L2C005R001_140911	NODE_55057_length_374_cov_83.717868	B0673
MEG_2	Gillia_Bom_8	CL100063218L2C008R002_169839	NODE_345_length_9352_cov_2678.586426	B0745
MEG_2	Apibacter_Acer	CL100063218L2C006R001_531762	NODE_666_length_5346_cov_57.699679	B0745
MEG_2	Lac_Firm5_Acer	CL100063218L2C009R052_468189	NODE_3115_length_1879_cov_349.766996	B0745
MEG_2	Gillia_Bom_8	CL100063235L2C002R053_432423	NODE_242_length_9643_cov_2920.623592	B0958
MEG_2	Lac_Firm5_Acer	CL100063235L2C003R085_53968	NODE_2366_length_1949_cov_883.723337	B0958
MEG_2	Gillia_Acer_3	CL100063235L2C004R033_106558	NODE_104857_length_281_cov_344.345133	B0958
MEG_2	Lac_kunkeei_1	CL100063235L2C010R080_6798	NODE_108210_length_274_cov_2.872146	B0958
MEG_2	Gillia_Bom_8	CL100063235L2C002R048_254104	NODE_330_length_9413_cov_3670.297606	B0961
MEG_2	Snod_Acer_Aand_Aflo_1	CL100063235L2C011R004_496452	NODE_1597_length_2615_cov_323.517578	B0961
MEG_2	Lac_Firm5_Acer	CL100063235L2C011R058_85713	NODE_2544_length_1985_cov_758.629534	B0961
MEG_2	Gillia_Acer_2	CL100063235L2C017R048_208114	NODE_5233_length_1317_cov_638.928685	B0961
MEG_2	Lac_kunkeei_1	CL100063235L2C002R032_483688	NODE_72529_length_385_cov_18.493939	B0961
MEG_2	Frischella_Amel	CL100063235L2C006R024_93229	NODE_167564_length_153_cov_376.408163	B0961
MEG_2	Gillia_Bom_8	CL100063235L2C017R061_291541	NODE_317_length_9643_cov_3624.801210	B0964
MEG_2	Bifido_Acer_2	CL100063235L2C011R066_378181	NODE_510_length_5555_cov_17.368909	B0964
MEG_2	Snod_Acer_Aand_Aflo_1	CL100063235L2C016R041_478749	NODE_1569_length_2615_cov_127.973438	B0964
MEG_2	Lac_Firm5_Acer	CL100063235L2C007R047_269219	NODE_2477_length_1986_cov_685.093216	B0964
MEG_2	Gillia_Bom_8	CL100063235L2C002R067_377582	NODE_12542_length_865_cov_27.549383	B0964
MEG_2	Alpha2_1	CL100063235L2C017R058_116402	NODE_148134_length_258_cov_2.497537	B0964
MEG_2	Lac_Firm5_Acer	CL100063235L2C002R023_245106	NODE_2502_length_1987_cov_435.767081	B1006
MEG_2	Gillia_Acer_3	CL100063235L2C012R019_166510	NODE_92583_length_281_cov_671.106195	B1006
MEG_2	Bifido_Acer_1	CL100063235L2C005R078_276429	NODE_84_length_55629_cov_13.659535	B1009
MEG_2	Gillia_Bom_8	CL100063235L2C005R033_490167	NODE_755_length_10056_cov_2070.794721	B1009
MEG_2	Apibacter_Acer	CL100063235L2C014R069_334575	NODE_1255_length_5331_cov_306.876042	B1009
MEG_2	Gillia_Acer_3	CL100063235L2C003R036_18650	NODE_99142_length_281_cov_602.659292	B1009
MEG_2	Snod_Acer_1	CL100063235L2C011R036_301939	NODE_614_length_4256_cov_98.121876	B1012
MEG_2	Lac_Firm5_Acer	CL100063235L2C006R012_237301	NODE_1992_length_1986_cov_581.910927	B1012
MEG_2	Gillia_Acer_3	CL100063235L2C002R052_63023	NODE_68767_length_281_cov_491.889381	B1012
MEG_2	Gillia_Bom_8	ST-E00600:220:HJC2FALXX:3:2354:21043:7498	NODE_207_length_9697_cov_3643.062124	B10346
MEG_2	Gillia_Acer_3	ST-E00600:220:HJC2FALXX:3:1142:26042:13651	NODE_10232_length_1730_cov_465.096119	B10346
MEG_2	Lac_kunkeei_1	ST-E00600:220:HJC2FALXX:3:2206:6840:24392	NODE_22790_length_1216_cov_33.297158	B10346
MEG_2	Gillia_Acer_3	ST-E00600:220:HJC2FALXX:3:1175:13612:23876	NODE_122709_length_345_cov_232.155172	B10346
MEG_2	Gillia_Bom_8	ST-E00600:381:HJ57NALXX:4:2551:13187:1939	NODE_188_length_13928_cov_3989.376487	B10348
MEG_2	Lac_Firm5_Acer	ST-E00600:381:HJ57NALXX:4:1207:29270:23218	NODE_24964_length_1049_cov_57.432596	B10348
MEG_2	Gillia_Acer_4	ST-E00600:381:HJ57NALXX:4:1147:18918:4789	NODE_131608_length_283_cov_544.890351	B10348
MEG_2	Gillia_Acer_4	ST-E00600:381:HJ57NALXX:4:1149:30481:23343	NODE_187445_length_162_cov_535.616822	B10348
MEG_2	Gillia_Bom_8	ST-E00600:220:HJC2FALXX:3:2332:18710:16861	NODE_287_length_9750_cov_4019.428262	B10350
MEG_2	Apibacter_Acer	ST-E00600:220:HJC2FALXX:3:2635:25843:8672	NODE_640_length_5328_cov_472.712118	B10350
MEG_2	Lac_Firm5_Acer	ST-E00600:220:HJC2FALXX:3:2249:15799:26475	NODE_10712_length_1572_cov_114.149637	B10350
MEG_2	Gillia_Acer_3	ST-E00600:220:HJC2FALXX:3:1127:7048:11287	NODE_120663_length_375_cov_208.387500	B10350
MEG_2	Snod_Bom_4	ST-E00600:220:HJC2FALXX:3:1248:10438:2315	NODE_79_length_26211_cov_52.571876	B10380
MEG_2	Gillia_Bom_8	ST-E00600:220:HJC2FALXX:3:1349:11858:4742	NODE_226_length_9832_cov_2781.080393	B10380
MEG_2	Apibacter_Acer	ST-E00600:220:HJC2FALXX:3:1569:15356:20603	NODE_541_length_5406_cov_100.085031	B10380
MEG_2	Gillia_Acer_2	ST-E00600:220:HJC2FALXX:3:1531:26151:36605	NODE_7694_length_1730_cov_344.280000	B10380
MEG_2	Alpha2_2	ST-E00600:220:HJC2FALXX:3:2140:10041:13495	NODE_181901_length_226_cov_1.666667	B10380
MEG_2	Gillia_Bom_8	ST-E00600:307:HJCLVALXX:2:1345:14326:15843	NODE_249_length_9627_cov_3522.869515	B10382
MEG_2	Snod_Acer_1	ST-E00600:307:HJCLVALXX:2:1455:18810:28150	NODE_536_length_5477_cov_266.429546	B10382
MEG_2	Apibacter_Acer	ST-E00600:307:HJCLVALXX:2:2247:23068:36652	NODE_559_length_5350_cov_266.844193	B10382
MEG_2	Melissococcus-plutonius	ST-E00600:307:HJCLVALXX:2:1507:1967:5807	NODE_995_length_3788_cov_20.766140	B10382
MEG_2	Lac_Firm5_Acer	ST-E00600:307:HJCLVALXX:2:1434:1732:11381	NODE_4119_length_1985_cov_166.201554	B10382
MEG_2	Gillia_Acer_3	ST-E00600:307:HJCLVALXX:2:1148:30120:31610	NODE_124028_length_345_cov_491.313793	B10382
MEG_2	Gillia_Bom_8	ST-E00600:220:HJC2FALXX:3:1661:2781:4836	NODE_413_length_9642_cov_3445.736205	B10384
MEG_2	Apibacter_Acer	ST-E00600:220:HJC2FALXX:3:1212:20039:24017	NODE_797_length_5422_cov_219.153903	B10384
MEG_2	Gillia_Acer_4	ST-E00600:220:HJC2FALXX:3:1243:12735:29716	NODE_11138_length_1608_cov_755.533162	B10384
MEG_2	Lac_Firm5_Acer	ST-E00600:220:HJC2FALXX:3:2145:14561:2785	NODE_25217_length_1131_cov_92.913569	B10384
MEG_2	Gillia_Acer_4	ST-E00600:220:HJC2FALXX:3:1127:10809:25504	NODE_219897_length_147_cov_346.108696	B10384
MEG_2	Gillia_Bom_8	ST-E00600:220:HJC2FALXX:3:1367:8883:14967	NODE_1071_length_9642_cov_2918.328987	B10426
MEG_2	Bartonella_Amel_1	ST-E00600:220:HJC2FALXX:3:2407:3486:29825	NODE_1418_length_6311_cov_21.063619	B10426
MEG_2	Apibacter_Acer	ST-E00600:220:HJC2FALXX:3:1321:12726:4147	NODE_1610_length_5366_cov_83.761815	B10426
MEG_2	Lac_Firm5_Acer	ST-E00600:220:HJC2FALXX:3:1502:2564:13416	NODE_6110_length_1976_cov_57.464862	B10426
MEG_2	Gillia_Bom_8	ST-E00600:220:HJC2FALXX:3:1214:17137:26349	NODE_230_length_9994_cov_5443.719288	B10428
MEG_2	Snod_Acer_1	ST-E00600:220:HJC2FALXX:3:1278:17987:29450	NODE_542_length_5463_cov_122.884985	B10428
MEG_2	Lac_Firm5_Acer	ST-E00600:220:HJC2FALXX:3:2646:10131:12148	NODE_9435_length_1877_cov_52.061471	B10428
MEG_2	Frischella_Amel	ST-E00600:220:HJC2FALXX:3:1644:6931:26647	NODE_13134_length_1645_cov_349.211321	B10428
MEG_2	Lac_apin_Amel_Fhon13	ST-E00600:220:HJC2FALXX:3:1207:17698:29888	NODE_85240_length_565_cov_2.764706	B10428
MEG_2	Frischella_Amel	ST-E00600:220:HJC2FALXX:3:2257:7428:18552	NODE_139066_length_315_cov_164.873077	B10428
MEG_2	Apibacter_Acer	ST-E00600:220:HJC2FALXX:4:1527:23213:23782	NODE_742_length_4217_cov_61.290485	B10430
MEG_2	Lac_Firm5_Amel_5	ST-E00600:220:HJC2FALXX:4:1626:14326:1908	NODE_2805_length_2111_cov_5.033560	B10430
MEG_2	Gillia_Amel_1	ST-E00600:220:HJC2FALXX:4:1105:8965:27696	NODE_4503_length_1711_cov_3399.910628	B10430
MEG_2	Gillia_Amel_5	ST-E00600:220:HJC2FALXX:4:1568:15121:29277	NODE_62630_length_542_cov_55.193018	B10430
MEG_2	Gillia_Bom_3	ST-E00600:220:HJC2FALXX:4:1162:11776:27117	NODE_191562_length_182_cov_1227.622047	B10430
MEG_2	Gillia_Bom_8	ST-E00600:220:HJC2FALXX:3:2633:16306:19836	NODE_237_length_9351_cov_2790.919535	B10438
MEG_2	Apibacter_Acer	ST-E00600:220:HJC2FALXX:3:2148:16125:26162	NODE_1265_length_3405_cov_167.977313	B10438
MEG_2	Lac_Firm5_Acer	ST-E00600:220:HJC2FALXX:3:2576:18891:22999	NODE_5844_length_1986_cov_89.197307	B10438
MEG_2	Gillia_Acer_3	ST-E00600:220:HJC2FALXX:3:1172:17119:36714	NODE_17610_length_1311_cov_686.887739	B10438
MEG_2	Gillia_Bom_9	ST-E00600:220:HJC2FALXX:3:1127:30373:23657	NODE_211668_length_147_cov_353.076087	B10438
MEG_2	Gillia_Bom_8	ST-E00600:220:HJC2FALXX:4:2429:16966:18098	NODE_218_length_9822_cov_2601.095014	B10440
MEG_2	Apibacter_Acer	ST-E00600:220:HJC2FALXX:4:2133:19352:28275	NODE_477_length_5324_cov_309.766749	B10440
MEG_2	Lac_Firm5_Acer	ST-E00600:220:HJC2FALXX:4:1622:11017:11052	NODE_3591_length_1986_cov_65.441740	B10440
MEG_2	Gillia_Acer_3	ST-E00600:220:HJC2FALXX:4:1211:13214:7686	NODE_135426_length_282_cov_363.308370	B10440
MEG_2	Gillia_Bom_8	ST-E00600:220:HJC2FALXX:4:1137:13187:13244	NODE_279_length_9703_cov_3150.678379	B10442
MEG_2	Lac_Firm5_Acer	ST-E00600:220:HJC2FALXX:4:1507:9869:35180	NODE_6521_length_1982_cov_180.627919	B10442
MEG_2	Gillia_Acer_3	ST-E00600:220:HJC2FALXX:4:1132:21124:35415	NODE_154922_length_282_cov_390.233480	B10442
MEG_2	Gillia_Bom_8	ST-E00600:191:H7YCJALXX:2:1533:9914:19351	NODE_271_length_9758_cov_4422.898897	B10865
MEG_2	Gillia_Acer_5	ST-E00600:191:H7YCJALXX:2:1378:12943:19335	NODE_167878_length_224_cov_155.781065	B10865
MEG_2	Gillia_Bom_8	ST-E00600:191:H7YCJALXX:2:2245:2202:9502	NODE_257_length_9580_cov_4828.575118	B10867
MEG_2	Apibacter_Acer	ST-E00600:191:H7YCJALXX:2:1540:11433:22701	NODE_868_length_4454_cov_7.319391	B10867
MEG_2	Gillia_Bom_8	ST-E00600:191:H7YCJALXX:1:1139:16568:12618	NODE_339_length_9831_cov_5184.082038	B10869
MEG_2	Apibacter_Acer	ST-E00600:191:H7YCJALXX:1:2354:19542:2769	NODE_653_length_5392_cov_79.151209	B10869
MEG_2	Bifido_Acer_2	ST-E00600:191:H7YCJALXX:1:1254:13015:19241	NODE_897_length_4334_cov_35.353821	B10869
MEG_2	Gillia_Acer_3	ST-E00600:191:H7YCJALXX:1:1116:8549:33051	NODE_116362_length_374_cov_234.015674	B10869
MEG_2	Gillia_Bom_8	CL100063236L1C009R037_525825	NODE_326_length_9644_cov_2303.385129	B1231
MEG_2	Bifido_Acer_2	CL100063236L1C001R065_108143	NODE_538_length_5558_cov_56.871525	B1231
MEG_2	Gillia_Amel_4	CL100063236L1C003R032_69965	NODE_93037_length_296_cov_160.360996	B1231
MEG_2	Gillia_Acer_5	CL100063236L1C003R010_305462	NODE_135397_length_224_cov_133.082840	B1231
MEG_2	Gillia_Bom_8	CL100063236L1C007R001_446643	NODE_163_length_9643_cov_2228.100855	B1233
MEG_2	Lac_Firm5_Acer	CL100063236L1C001R070_503636	NODE_2017_length_1985_cov_123.301554	B1233
MEG_2	Gillia_Amel_1	CL100063236L1C003R013_32486	NODE_2235_length_1885_cov_446.226230	B1233
MEG_2	Gillia_Bom_8	CL100063236L1C013R094_97863	NODE_398_length_9647_cov_4806.706735	B1235
MEG_2	Apibacter_Acer	CL100063236L1C017R091_136798	NODE_714_length_5467_cov_186.699002	B1235
MEG_2	Snod_Acer_1	CL100063236L1C011R086_415877	NODE_715_length_5467_cov_93.352550	B1235
MEG_2	Lac_Firm4_2	CL100063236L1C005R033_458819	NODE_5722_length_1376_cov_282.110522	B1235
MEG_2	Gillia_Bom_8	CL100063218L2C001R053_454989	NODE_947_length_9824_cov_3784.880540	B1282
MEG_2	Apibacter_Acer	CL100063218L2C013R017_282017	NODE_1362_length_5321_cov_58.387771	B1282
MEG_2	Bartonella_Amel_1	CL100063218L2C010R038_29409	NODE_1568_length_4522_cov_32.101410	B1282
MEG_2	Lac_Firm5_Acer	CL100063218L2C001R069_32559	NODE_5152_length_1739_cov_160.675772	B1282
MEG_2	Gillia_Acer_4	CL100063218L2C012R020_207343	NODE_16202_length_844_cov_486.026616	B1282
MEG_2	Gillia_Bom_8	CL100063218L2C006R012_455387	NODE_267_length_9644_cov_4350.355824	B1284
MEG_2	Apibacter_Acer	CL100063218L2C003R038_65160	NODE_478_length_5358_cov_177.061286	B1284
MEG_2	Bifido_Acer_2	CL100063218L2C001R059_20437	NODE_491_length_5257_cov_19.209150	B1284
MEG_2	Snod_Acer_1	CL100063218L2C015R045_7403	NODE_581_length_4769_cov_212.907085	B1284
MEG_2	Lac_Firm5_Acer	CL100063218L2C002R008_412053	NODE_2479_length_1983_cov_436.764004	B1284
MEG_2	Gillia_Acer_2	CL100063218L2C017R013_5605	NODE_3172_length_1731_cov_740.090692	B1284
MEG_2	Gillia_Bom_8	CL100063218L2C002R044_414107	NODE_273_length_9762_cov_3852.619450	B1286
MEG_2	Apibacter_Acer	CL100063218L2C001R089_113091	NODE_520_length_5356_cov_41.412186	B1286
MEG_2	Gillia_Acer_3	CL100063218L2C004R019_328408	NODE_67195_length_375_cov_139.140625	B1286
MEG_2	Gillia_Bom_8	CL100063236L1C007R065_318579	NODE_1016_length_9825_cov_2411.979120	B1302
MEG_2	Lac_Firm5_Acer	CL100063236L1C010R058_202418	NODE_7984_length_1680_cov_413.123692	B1302
MEG_2	Gillia_Acer_1	CL100063236L1C009R038_165252	NODE_87022_length_362_cov_430.221498	B1302
MEG_2	Gillia_Bom_8	CL100063236L1C002R011_223594	NODE_588_length_9644_cov_1740.951611	B1304
MEG_2	Apibacter_Acer	CL100063236L1C014R044_196199	NODE_777_length_5381_cov_289.729628	B1304
MEG_2	Gillia_Amel_2	CL100063236L1C008R084_22743	NODE_8413_length_848_cov_6.446406	B1304
MEG_2	Gillia_Acer_3	CL100063236L1C003R061_553562	NODE_59364_length_345_cov_290.675862	B1304
MEG_2	Gillia_Bom_8	CL100063236L1C004R090_304682	NODE_153_length_10002_cov_3332.814819	B1306
MEG_2	Apibacter_Acer	CL100063236L1C013R064_287976	NODE_889_length_3033_cov_48.979181	B1306
MEG_2	Lac_Firm5_Acer	CL100063236L1C002R089_173796	NODE_2148_length_1986_cov_1029.316934	B1306
MEG_2	Gillia_Bom_9	CL100063236L1C002R047_5857	NODE_187689_length_143_cov_73.284091	B1306
MEG_2	Gillia_Bom_8	ST-E00192:776:HT32CCCXY:6:1116:23064:53961	NODE_517_length_9636_cov_8934.539818	B13976
MEG_2	Apibacter_Acer	ST-E00192:776:HT32CCCXY:6:2102:17736:13158	NODE_1111_length_5395_cov_86.823783	B13976
MEG_2	Lac_Firm5_Acer	ST-E00192:776:HT32CCCXY:6:2215:30269:57372	NODE_9797_length_1990_cov_95.525581	B13976
MEG_2	Gillia_Acer_3	ST-E00192:776:HT32CCCXY:6:1101:21197:30615	NODE_12108_length_1826_cov_751.306606	B13976
MEG_2	Bifido_Acer_2	ST-E00192:776:HT32CCCXY:6:1210:29193:8534	NODE_31326_length_1176_cov_4.034790	B13976
MEG_2	Gillia_Bom_8	ST-E00600:192:HC23VALXX:4:2412:21178:31219	NODE_172_length_9979_cov_5402.161427	B13984
MEG_2	Apibacter_Acer	ST-E00600:192:HC23VALXX:4:1338:23421:12117	NODE_550_length_5353_cov_139.105889	B13984
MEG_2	Lac_bom_1	ST-E00600:192:HC23VALXX:4:2534:7491:31281	NODE_69650_length_659_cov_6.685430	B13984
MEG_2	Gillia_Acer_4	ST-E00600:192:HC23VALXX:4:1175:16333:14403	NODE_125635_length_356_cov_84.820598	B13984
MEG_2	Snod_Bom_4	ST-E00600:192:HC23VALXX:4:1148:12572:20760	NODE_153876_length_270_cov_0.953488	B13984
MEG_2	Gillia_Bom_8	ST-E00600:192:HC23VALXX:4:1264:11740:36229	NODE_175_length_9351_cov_4625.285069	B13986
MEG_2	Apibacter_Acer	ST-E00600:192:HC23VALXX:4:2508:1588:2456	NODE_565_length_5361_cov_126.295326	B13986
MEG_2	Lac_Firm5_Acer	ST-E00600:192:HC23VALXX:4:1203:12328:34961	NODE_22385_length_1286_cov_23.100731	B13986
MEG_2	Gillia_Acer_3	ST-E00600:192:HC23VALXX:4:1410:8558:21637	NODE_22983_length_1270_cov_294.348971	B13986
MEG_2	Gillia_Acer_3	ST-E00600:192:HC23VALXX:4:1157:14308:4194	NODE_126684_length_374_cov_130.542320	B13986
MEG_2	Gillia_Bom_8	ST-E00600:192:HC23VALXX:4:1651:10330:16219	NODE_186_length_9351_cov_4146.677496	B14257
MEG_2	Apibacter_Acer	ST-E00600:192:HC23VALXX:4:2251:8947:34585	NODE_440_length_5348_cov_212.587757	B14257
MEG_2	Gillia_Acer_2	ST-E00600:192:HC23VALXX:4:2231:17454:7576	NODE_8265_length_1730_cov_436.876418	B14257
MEG_2	Gillia_Bom_8	ST-E00600:192:HC23VALXX:4:2643:20880:29919	NODE_399_length_9413_cov_4326.221842	B14259
MEG_2	Apibacter_Acer	ST-E00600:192:HC23VALXX:4:1273:22155:19883	NODE_900_length_5317_cov_92.978335	B14259
MEG_2	Lac_Firm5_Acer	ST-E00600:192:HC23VALXX:4:1168:29812:20087	NODE_6563_length_2126_cov_38.106712	B14259
MEG_2	Gillia_Acer_3	ST-E00600:192:HC23VALXX:4:2310:12472:29794	NODE_149879_length_279_cov_174.040179	B14259
MEG_2	Gillia_Acer_4	ST-E00600:192:HC23VALXX:4:2178:20528:14904	NODE_204084_length_147_cov_186.239130	B14259
MEG_2	Gillia_Bom_8	ST-E00600:191:H7YCJALXX:1:2235:15546:33896	NODE_319_length_9999_cov_4952.905471	B14261
MEG_2	Apibacter_Acer	ST-E00600:191:H7YCJALXX:1:2677:19262:2315	NODE_636_length_5348_cov_128.628755	B14261
MEG_2	Lac_Firm5_Acer	ST-E00600:191:H7YCJALXX:1:1319:21856:16016	NODE_6844_length_1879_cov_44.928728	B14261
MEG_2	Gillia_Acer_3	ST-E00600:191:H7YCJALXX:1:1172:20998:2879	NODE_160565_length_281_cov_279.380531	B14261
MEG_2	Gillia_Bom_8	ST-E00600:314:H7GTGALXX:4:2133:10393:18082	NODE_295_length_9588_cov_4594.761460	B14756
MEG_2	Snod_Acer_Aand_Aflo_1	ST-E00600:314:H7GTGALXX:4:1224:28149:21997	NODE_543_length_5607_cov_303.663725	B14756
MEG_2	Apibacter_Acer	ST-E00600:314:H7GTGALXX:4:1510:9209:12555	NODE_587_length_5327_cov_156.694803	B14756
MEG_2	Lac_Firm5_Acer	ST-E00600:314:H7GTGALXX:4:2521:13322:20275	NODE_7929_length_1573_cov_192.455863	B14756
MEG_2	Bifido_Bom_4	ST-E00600:314:H7GTGALXX:3:1517:6542:6934	NODE_63_length_94161_cov_25.724608	B14757
MEG_2	Gillia_Bom_8	ST-E00600:314:H7GTGALXX:3:1259:17553:22467	NODE_1141_length_9651_cov_4540.146103	B14757
MEG_2	Lac_Firm5_Acer	ST-E00600:314:H7GTGALXX:3:2206:13087:28761	NODE_4471_length_2654_cov_235.230473	B14757
MEG_2	Gillia_Bom_8	ST-E00600:314:H7GTGALXX:4:2612:1796:25989	NODE_252_length_9344_cov_5895.055227	B14758
MEG_2	Apibacter_Acer	ST-E00600:314:H7GTGALXX:4:2250:21893:4022	NODE_494_length_5373_cov_220.008274	B14758
MEG_2	Snod_Acer_Aand_Aflo_1	ST-E00600:314:H7GTGALXX:4:1364:6488:1204	NODE_1548_length_2855_cov_303.586786	B14758
MEG_2	Gillia_Acer_2	ST-E00600:314:H7GTGALXX:4:1277:10176:24721	NODE_5421_length_1758_cov_647.179096	B14758
MEG_2	Gillia_Bom_8	ST-E00600:314:H7GTGALXX:4:2611:5710:14732	NODE_48376_length_653_cov_16.757525	B14758
MEG_2	Gillia_Amel_1	ST-E00600:314:H7GTGALXX:4:1648:15736:9549	NODE_50185_length_639_cov_77.397260	B14758
MEG_2	Gillia_Bom_8	ST-E00600:314:H7GTGALXX:4:2121:27651:27211	NODE_423_length_9657_cov_6915.319829	B14779
MEG_2	Snod_Acer_Aand_Aflo_1	ST-E00600:314:H7GTGALXX:4:1465:8775:14841	NODE_899_length_5619_cov_158.845974	B14779
MEG_2	Bifido_Acer_2	ST-E00600:314:H7GTGALXX:4:1656:31946:34961	NODE_913_length_5558_cov_13.504634	B14779
MEG_2	Lac_Firm5_Acer	ST-E00600:314:H7GTGALXX:4:2125:14398:12493	NODE_9678_length_1630_cov_734.044444	B14779
MEG_2	Gillia_Amel_5	ST-E00600:314:H7GTGALXX:4:1377:31629:18599	NODE_185884_length_141_cov_115.872093	B14779
MEG_2	Gillia_Bom_8	ST-E00600:314:H7GTGALXX:4:1315:21395:12774	NODE_244_length_9930_cov_9219.721823	B14780
MEG_2	Lac_Firm5_Acer	ST-E00600:314:H7GTGALXX:4:1401:27444:17237	NODE_6057_length_1984_cov_121.111975	B14780
MEG_2	Gillia_Amel_5	ST-E00600:314:H7GTGALXX:4:2267:29297:23797	NODE_109741_length_383_cov_35.564024	B14780
MEG_2	Gillia_Acer_5	ST-E00600:314:H7GTGALXX:4:1221:10863:31203	NODE_164236_length_224_cov_121.863905	B14780
MEG_2	Gillia_Acer_5	ST-E00600:314:H7GTGALXX:3:1460:22652:6558	NODE_17_length_164247_cov_108.124160	B14781
MEG_2	Gillia_Bom_8	ST-E00600:314:H7GTGALXX:3:2561:21893:22498	NODE_205_length_9430_cov_4314.752640	B14781
MEG_2	Snod_Bom_4	ST-E00600:314:H7GTGALXX:3:2469:2682:27743	NODE_2966_length_2082_cov_6.173162	B14781
MEG_2	Lac_Firm5_Acer	ST-E00600:314:H7GTGALXX:3:2138:4607:36464	NODE_3925_length_1878_cov_601.287987	B14781
MEG_2	Gillia_Acer_2	ST-E00600:314:H7GTGALXX:3:1366:2148:33677	NODE_4890_length_1738_cov_1233.617350	B14781
MEG_2	Gillia_Bom_8	ST-E00600:314:H7GTGALXX:3:1222:24813:33066	NODE_10299_length_1318_cov_7.077593	B14781
MEG_2	Gillia_Bom_8	CL100063218L2C004R048_403199	NODE_290_length_11502_cov_3236.500306	B1897
MEG_2	Apibacter_Acer	CL100063218L2C012R026_239388	NODE_747_length_5434_cov_466.765942	B1897
MEG_2	Gillia_Acer_2	CL100063218L2C009R014_340007	NODE_3395_length_1734_cov_1678.881477	B1897
MEG_2	Lac_Firm5_Acer	CL100063218L2C015R020_138545	NODE_3678_length_1631_cov_195.752538	B1897
MEG_2	Gillia_Bom_8	CL100063218L2C001R019_238658	NODE_295_length_9824_cov_3872.883919	B1898
MEG_2	Bifido_Acer_2	CL100063218L2C011R025_535020	NODE_521_length_6637_cov_5.822394	B1898
MEG_2	Apibacter_Acer	CL100063218L2C017R066_134733	NODE_739_length_5326_cov_532.960159	B1898
MEG_2	Snod_Acer_1	CL100063218L2C008R088_500400	NODE_2064_length_2609_cov_644.410337	B1898
MEG_2	Lac_Firm5_Acer	CL100063218L2C011R061_102206	NODE_3099_length_1948_cov_488.129424	B1898
MEG_2	Gillia_Acer_3	CL100063218L2C002R021_207517	NODE_78072_length_281_cov_896.632743	B1898
MEG_2	Snod_Amel_2	ST-E00600:167:H73W3ALXX:2:1212:5358:29183	NODE_26_length_120294_cov_11.975116	B4399
MEG_2	Gillia_Bom_8	ST-E00600:167:H73W3ALXX:2:1365:11125:13463	NODE_154_length_9643_cov_2717.873488	B4399
MEG_2	Lac_Firm5_Acer	ST-E00600:167:H73W3ALXX:1:2318:23131:32972	NODE_2807_length_1985_cov_1337.125907	B4399
MEG_2	Gillia_Bom_9	ST-E00600:167:H73W3ALXX:1:2121:14461:4053	NODE_4199_length_1711_cov_97.103865	B4399
MEG_2	Gillia_Bom_3	ST-E00600:167:H73W3ALXX:1:2121:14461:4053	NODE_210646_length_242_cov_18.577540	B4399
MEG_2	Gillia_Bom_8	ST-E00600:183:H7C5TALXX:1:1375:29351:35916	NODE_125_length_9797_cov_3342.452884	B4401
MEG_2	Apibacter_Acer	ST-E00600:183:H7C5TALXX:2:2409:18575:18129	NODE_503_length_4162_cov_43.112978	B4401
MEG_2	Lac_Firm5_Acer	ST-E00600:183:H7C5TALXX:1:2418:26160:1297	NODE_12813_length_1110_cov_912.468246	B4401
MEG_2	Gillia_Acer_3	ST-E00600:183:H7C5TALXX:1:1174:11559:26710	NODE_139648_length_345_cov_220.900000	B4401
MEG_2	Gillia_Bom_8	ST-E00600:135:H2GKWALXX:1:2647:25183:19836	NODE_154_length_9643_cov_1506.043283	B4404
MEG_2	Lac_Firm5_Acer	ST-E00600:135:H2GKWALXX:2:2253:13178:29356	NODE_3448_length_1573_cov_609.863636	B4404
MEG_2	Gillia_Acer_3	ST-E00600:135:H2GKWALXX:1:1554:32886:25160	NODE_108154_length_345_cov_36.034483	B4404
MEG_2	Gillia_Bom_8	ST-E00600:135:H2GKWALXX:1:1157:2709:6496	NODE_179_length_9793_cov_1867.331793	B4425
MEG_2	Apibacter_Acer	ST-E00600:135:H2GKWALXX:1:1265:7120:2080	NODE_369_length_5367_cov_45.136672	B4425
MEG_2	Snod_Acer_1	ST-E00600:135:H2GKWALXX:1:1215:30951:17832	NODE_477_length_4548_cov_8.402849	B4425
MEG_2	Lac_Firm5_Acer	ST-E00600:135:H2GKWALXX:1:2215:15411:8703	NODE_3424_length_1573_cov_399.619236	B4425
MEG_2	Gillia_Bom_8	ST-E00600:167:H73W3ALXX:2:1412:11125:18505	NODE_218_length_11665_cov_2488.674591	B4430
MEG_2	Apibacter_Acer	ST-E00600:167:H73W3ALXX:1:2487:28546:29919	NODE_492_length_5367_cov_97.557229	B4430
MEG_2	Gillia_Acer_3	ST-E00600:167:H73W3ALXX:1:2158:5005:14857	NODE_118124_length_407_cov_229.102273	B4430
MEG_2	Gillia_Amel_2	ST-E00600:167:H73W3ALXX:2:1427:4915:13980	NODE_148027_length_340_cov_4.901754	B4430
MEG_2	Gillia_Bom_8	ST-E00600:167:H73W3ALXX:1:2258:4200:4288	NODE_111_length_11451_cov_2294.772113	B4840
MEG_2	Apibacter_Acer	ST-E00600:167:H73W3ALXX:2:1372:28366:12978	NODE_407_length_5430_cov_105.667535	B4840
MEG_2	Snod_Acer_Aand_Aflo_1	ST-E00600:167:H73W3ALXX:1:1487:16767:27899	NODE_1466_length_2894_cov_14.396971	B4840
MEG_2	Lac_Firm5_Acer	ST-E00600:167:H73W3ALXX:1:2352:24695:2550	NODE_3838_length_1964_cov_99.845993	B4840
MEG_2	Gillia_Acer_3	ST-E00600:167:H73W3ALXX:1:1373:32127:11256	NODE_126323_length_366_cov_134.942122	B4840
MEG_2	Gillia_Bom_8	ST-E00600:130:H73WHALXX:1:1476:28546:14606	NODE_558_length_9884_cov_5725.755723	B4844
MEG_2	Apibacter_Acer	ST-E00600:130:H73WHALXX:1:2369:32190:8202	NODE_1081_length_5316_cov_58.682000	B4844
MEG_2	Gillia_Acer_2	ST-E00600:130:H73WHALXX:1:2454:6632:36245	NODE_7199_length_1711_cov_117.679952	B4844
MEG_2	Gillia_Amel_1	ST-E00600:130:H73WHALXX:1:2426:15926:30483	NODE_69131_length_613_cov_2.802867	B4844
MEG_2	Gillia_Acer_4	ST-E00600:130:H73WHALXX:1:1437:12717:29841	NODE_153366_length_356_cov_56.561462	B4844
MEG_2	Gillia_Bom_8	ST-E00600:167:H73W3ALXX:1:1369:27245:21277	NODE_405_length_9824_cov_4026.196847	B4846
MEG_2	Apibacter_Acer	ST-E00600:167:H73W3ALXX:1:2443:5728:21966	NODE_859_length_5281_cov_38.153463	B4846
MEG_2	Gillia_Acer_2	ST-E00600:167:H73W3ALXX:2:1236:15971:29058	NODE_6600_length_1729_cov_144.291517	B4846
MEG_2	Lac_Firm5_Acer	ST-E00600:167:H73W3ALXX:2:2250:1904:18630	NODE_14965_length_1247_cov_235.604027	B4846
MEG_2	Gillia_Acer_3	ST-E00600:167:H73W3ALXX:1:1257:16288:20807	NODE_176630_length_281_cov_71.203540	B4846
MEG_2	Gillia_Acer_4	ST-E00600:167:H73W3ALXX:1:1135:14407:15765	NODE_243598_length_164_cov_67.477064	B4846
MEG_2	Gillia_Bom_8	ST-E00600:167:H73W3ALXX:1:2320:21278:27602	NODE_362_length_10246_cov_3653.434207	B4848
MEG_2	Lac_Firm4_2	ST-E00600:167:H73W3ALXX:1:1231:25129:1861	NODE_2315_length_2616_cov_23.705584	B4848
MEG_2	Lac_Firm5_Acer	ST-E00600:167:H73W3ALXX:2:1215:18982:33395	NODE_13069_length_1282_cov_28.594132	B4848
MEG_2	Gillia_Acer_3	ST-E00600:167:H73W3ALXX:1:1131:26901:7153	NODE_135225_length_345_cov_105.662069	B4848
MEG_2	Lac_Firm4_2	ST-E00600:167:H73W3ALXX:2:2365:30563:26991	NODE_38_length_118941_cov_16.587967	B4850
MEG_2	Lac_Firm5_Acer	ST-E00600:167:H73W3ALXX:2:1434:31421:26443	NODE_142_length_31267_cov_59.860598	B4850
MEG_2	Gillia_Bom_8	ST-E00600:167:H73W3ALXX:1:2118:9543:15013	NODE_330_length_9824_cov_4789.354182	B4850
MEG_2	Gillia_Bom_8	ST-E00600:167:H73W3ALXX:1:2112:4092:24205	NODE_6287_length_1681_cov_47.642066	B4850
MEG_2	Gillia_Acer_3	ST-E00600:167:H73W3ALXX:1:1220:29143:2174	NODE_174076_length_281_cov_127.646018	B4850
MEG_2	Gillia_Bom_8	ST-E00600:220:HJC2FALXX:4:2311:26657:11866	NODE_183_length_9581_cov_4399.359122	B5082
MEG_2	Lac_Firm5_Acer	ST-E00600:220:HJC2FALXX:4:2366:17237:29089	NODE_6330_length_1986_cov_56.776282	B5082
MEG_2	Gillia_Acer_4	ST-E00600:220:HJC2FALXX:4:1167:29903:27915	NODE_132116_length_356_cov_157.767442	B5082
MEG_2	Gillia_Bom_8	ST-E00600:307:HJCLVALXX:2:2266:20374:9940	NODE_295_length_10046_cov_3796.244920	B5084
MEG_2	Snod_Acer_Aand_Aflo_1	ST-E00600:307:HJCLVALXX:2:1404:14308:22169	NODE_694_length_5541_cov_101.082209	B5084
MEG_2	Apibacter_Acer	ST-E00600:307:HJCLVALXX:2:2573:17942:13839	NODE_1175_length_4206_cov_11.714527	B5084
MEG_2	Lac_Firm5_Acer	ST-E00600:307:HJCLVALXX:2:1574:16450:4492	NODE_20034_length_1252_cov_163.898914	B5084
MEG_2	Gillia_Acer_1	ST-E00600:307:HJCLVALXX:2:1124:1036:12179	NODE_142351_length_289_cov_80.799145	B5084
MEG_2	Gillia_Bom_8	ST-E00600:220:HJC2FALXX:3:2527:8712:9189	NODE_432_length_9581_cov_4113.210162	B5086
MEG_2	Lac_Firm5_Acer	ST-E00600:220:HJC2FALXX:3:2512:22055:36464	NODE_7764_length_1976_cov_187.677251	B5086
MEG_2	Gillia_Bom_9	ST-E00600:220:HJC2FALXX:3:1127:26151:11616	NODE_11311_length_1698_cov_368.760195	B5086
MEG_2	Gillia_Amel_2	ST-E00600:220:HJC2FALXX:3:1104:22462:5102	NODE_124287_length_414_cov_63.331476	B5086
MEG_2	Gillia_Bom_3	ST-E00600:220:HJC2FALXX:3:1129:17463:5713	NODE_227398_length_155_cov_123.470000	B5086
MEG_2	Gillia_Bom_8	ST-E00600:220:HJC2FALXX:3:1325:27163:30123	NODE_342_length_10343_cov_3772.128208	B5102
MEG_2	Apibacter_Acer	ST-E00600:220:HJC2FALXX:3:2616:18322:10144	NODE_770_length_5382_cov_70.649897	B5102
MEG_2	Lac_Firm5_Acer	ST-E00600:220:HJC2FALXX:3:2546:10095:34507	NODE_5987_length_1986_cov_33.264630	B5102
MEG_2	Lac_Firm4_2	ST-E00600:220:HJC2FALXX:3:1107:7880:18051	NODE_73622_length_602_cov_18.581353	B5102
MEG_2	Gillia_Acer_4	ST-E00600:220:HJC2FALXX:3:1203:12924:9752	NODE_155738_length_283_cov_395.429825	B5102
MEG_2	Gillia_Acer_4	ST-E00600:220:HJC2FALXX:3:1143:1588:12446	NODE_215987_length_162_cov_382.233645	B5102
MEG_2	Gillia_Bom_8	ST-E00600:307:HJCLVALXX:2:1365:30526:27931	NODE_273_length_9643_cov_4565.796308	B5104
MEG_2	Apibacter_Acer	ST-E00600:307:HJCLVALXX:2:2257:19705:28729	NODE_670_length_5335_cov_144.611553	B5104
MEG_2	Lac_Firm5_Acer	ST-E00600:307:HJCLVALXX:2:1236:31991:27305	NODE_12787_length_1287_cov_23.985390	B5104
MEG_2	Gillia_Acer_3	ST-E00600:307:HJCLVALXX:2:1332:12147:35180	NODE_121279_length_353_cov_63.399329	B5104
MEG_2	Gillia_Bom_8	ST-E00600:220:HJC2FALXX:4:2540:9082:31532	NODE_293_length_9762_cov_3859.260740	B5106
MEG_2	Apibacter_Acer	ST-E00600:220:HJC2FALXX:4:1403:24451:36636	NODE_628_length_5428_cov_117.901173	B5106
MEG_2	Lac_Firm5_Acer	ST-E00600:220:HJC2FALXX:4:2348:6036:15233	NODE_20053_length_1260_cov_19.101245	B5106
MEG_2	Spiroplasma-melliferum	ST-E00600:220:HJC2FALXX:2:2624:24126:21386	NODE_3_length_817090_cov_80.000261	B7198
MEG_2	Gillia_Bom_8	ST-E00600:220:HJC2FALXX:2:2550:3278:6449	NODE_310_length_9643_cov_2927.523050	B7198
MEG_2	Apibacter_Acer	ST-E00600:220:HJC2FALXX:2:2549:24867:12962	NODE_635_length_5392_cov_145.167322	B7198
MEG_2	Bifido_Acer_2	ST-E00600:220:HJC2FALXX:2:2409:17770:35180	NODE_3163_length_2422_cov_11.152514	B7198
MEG_2	Lac_Firm5_Acer	ST-E00600:220:HJC2FALXX:2:1111:12301:22482	NODE_5364_length_1982_cov_126.734821	B7198
MEG_2	Gillia_Acer_3	ST-E00600:220:HJC2FALXX:2:1149:24632:24518	NODE_140538_length_272_cov_465.216590	B7198
MEG_2	Gillia_Bom_8	ST-E00600:220:HJC2FALXX:2:1115:4354:10786	NODE_290_length_9351_cov_4208.420073	B7200
MEG_2	Bifido_Acer_2	ST-E00600:220:HJC2FALXX:2:2510:27380:29716	NODE_510_length_5931_cov_5.027910	B7200
MEG_2	Apibacter_Acer	ST-E00600:220:HJC2FALXX:2:1114:1208:34867	NODE_954_length_4191_cov_140.094778	B7200
MEG_2	Lac_kunkeei_1	ST-E00600:220:HJC2FALXX:2:2407:6361:13761	NODE_25769_length_1115_cov_167.797170	B7200
MEG_2	Lac_Firm5_Acer	ST-E00600:220:HJC2FALXX:2:2673:10239:25050	NODE_34164_length_965_cov_19.765934	B7200
MEG_2	Apibacter_Ador	ST-E00600:220:HJC2FALXX:2:2152:16586:36448	NODE_111860_length_408_cov_1.909348	B7200
MEG_2	Gillia_Acer_3	ST-E00600:220:HJC2FALXX:2:1203:16622:7858	NODE_142999_length_281_cov_256.274336	B7200
MEG_2	Gillia_Acer_4	ST-E00600:220:HJC2FALXX:2:1101:25663:33160	NODE_195900_length_163_cov_239.842593	B7200
MEG_2	Gillia_Bom_8	ST-E00600:220:HJC2FALXX:3:2121:16432:10786	NODE_374_length_9580_cov_1874.282520	B7228
MEG_2	Alpha2_2	ST-E00600:220:HJC2FALXX:3:2408:9959:28823	NODE_642_length_5835_cov_8.752941	B7228
MEG_2	Apibacter_Acer	ST-E00600:220:HJC2FALXX:3:1178:20618:20854	NODE_1052_length_4185_cov_21.114528	B7228
MEG_2	Bifido_Acer_2	ST-E00600:220:HJC2FALXX:3:1234:18710:28573	NODE_4185_length_1798_cov_15.981067	B7228
MEG_2	Gillia_Bom_9	ST-E00600:220:HJC2FALXX:3:1119:5846:17942	NODE_5424_length_1594_cov_3688.096166	B7228
MEG_2	Lac_Firm5_Acer	ST-E00600:220:HJC2FALXX:3:1559:14389:22028	NODE_9711_length_1244_cov_62.404542	B7228
MEG_2	Gillia_Bom_8	ST-E00600:220:HJC2FALXX:3:2613:14018:7639	NODE_197062_length_196_cov_1684.368794	B7228
MEG_2	Gillia_Amel_5	ST-E00600:220:HJC2FALXX:3:1119:5846:17942	NODE_198314_length_162_cov_1368.028037	B7228
MEG_2	Gillia_Bom_8	ST-E00600:220:HJC2FALXX:4:2353:19144:8343	NODE_125_length_11667_cov_2718.407768	B7230
MEG_2	Apibacter_Acer	ST-E00600:220:HJC2FALXX:4:2319:18304:24862	NODE_738_length_4198_cov_179.966932	B7230
MEG_2	Snod_Acer_1	ST-E00600:220:HJC2FALXX:4:1110:11008:9345	NODE_2004_length_2981_cov_201.179426	B7230
MEG_2	Gillia_Acer_2	ST-E00600:220:HJC2FALXX:4:1372:6614:6057	NODE_10738_length_1733_cov_745.818236	B7230
MEG_2	Lac_Firm5_Acer	ST-E00600:220:HJC2FALXX:4:1538:19235:1705	NODE_25662_length_1260_cov_24.817427	B7230
MEG_2	Gillia_Bom_8	ST-E00600:220:HJC2FALXX:3:1235:13006:34413	NODE_342_length_9762_cov_4315.501082	B7232
MEG_2	Apibacter_Acer	ST-E00600:220:HJC2FALXX:3:1266:7139:20462	NODE_879_length_5356_cov_294.779664	B7232
MEG_2	Lac_Firm5_Acer	ST-E00600:220:HJC2FALXX:3:1527:2175:35947	NODE_24076_length_1260_cov_25.040664	B7232
MEG_2	Gillia_Acer_3	ST-E00600:220:HJC2FALXX:3:1202:29541:5744	NODE_152910_length_281_cov_554.022124	B7232
MEG_2	Gillia_Bom_8	ST-E00600:194:HCT57ALXX:1:1347:5945:6308	NODE_106_length_11451_cov_6144.151895	B8100
MEG_2	Apibacter_Acer	ST-E00600:194:HCT57ALXX:1:1457:6876:3693	NODE_365_length_5371_cov_44.320918	B8100
MEG_2	Bifido_Acer_2	ST-E00600:194:HCT57ALXX:1:1272:16568:4194	NODE_3562_length_2516_cov_4.315319	B8100
MEG_2	Gillia_Acer_2	ST-E00600:194:HCT57ALXX:2:1242:3287:13792	NODE_10826_length_1730_cov_421.945075	B8100
MEG_2	Gillia_Bom_8	ST-E00600:194:HCT57ALXX:1:1326:12328:17487	NODE_396_length_9581_cov_5571.804010	B8102
MEG_2	Snod_Acer_1	ST-E00600:194:HCT57ALXX:2:2128:13340:32080	NODE_765_length_5502_cov_64.729943	B8102
MEG_2	Apibacter_Acer	ST-E00600:194:HCT57ALXX:2:2321:11315:9439	NODE_788_length_5373_cov_149.866303	B8102
MEG_2	Lac_Firm4_2	ST-E00600:194:HCT57ALXX:2:2342:2311:7592	NODE_2780_length_2645_cov_51.554440	B8102
MEG_2	Gillia_Bom_8	ST-E00600:194:HCT57ALXX:1:1320:8793:33254	NODE_276_length_9643_cov_7367.700042	B8104
MEG_2	Apibacter_Acer	ST-E00600:194:HCT57ALXX:1:1470:26377:36495	NODE_583_length_5423_cov_102.317623	B8104
MEG_2	Lac_Firm5_Acer	ST-E00600:194:HCT57ALXX:1:1461:15420:3082	NODE_6689_length_1879_cov_93.405154	B8104
MEG_2	Gillia_Acer_3	ST-E00600:194:HCT57ALXX:2:2477:21875:20055	NODE_16353_length_1316_cov_465.094370	B8104
MEG_2	Alpha2_1	ST-E00600:194:HCT57ALXX:1:1322:7961:1783	NODE_208712_length_213_cov_1.512658	B8104
MEG_2	Gillia_Bom_8	ST-E00600:223:H7HMNALXX:3:1172:27769:18114	NODE_6206_length_9581_cov_10318.828155	B8168
MEG_2	Apibacter_Acer	ST-E00600:222:H7NLHALXX:2:2353:5367:19304	NODE_14014_length_5353_cov_165.312005	B8168
MEG_2	Gillia_Amel_5	ST-E00600:223:H7HMNALXX:3:1575:14498:9157	NODE_40992_length_890_cov_20.649102	B8168
MEG_2	Lac_kunkeei_1	ST-E00600:222:H7NLHALXX:2:1570:23032:24001	NODE_46619_length_632_cov_15.136915	B8168
MEG_2	Gillia_Bom_8	ST-E00600:223:H7HMNALXX:3:2501:28628:33191	NODE_52445_length_485_cov_17.825581	B8168
MEG_2	Gillia_Acer_3	ST-E00600:222:H7NLHALXX:2:1228:9634:32268	NODE_63954_length_345_cov_457.468966	B8168
MEG_2	Gillia_Bom_8	ST-E00600:194:HCT57ALXX:2:2124:7844:20682	NODE_490_length_9704_cov_7064.946938	B8210
MEG_2	Apibacter_Acer	ST-E00600:194:HCT57ALXX:2:2221:31132:5494	NODE_3058_length_2820_cov_64.376854	B8210
MEG_2	Gillia_Acer_3	ST-E00600:194:HCT57ALXX:1:1386:13313:7545	NODE_178350_length_281_cov_170.486726	B8210
MEG_2	Gillia_Bom_8	ST-E00600:194:HCT57ALXX:2:1231:8883:9768	NODE_293_length_9637_cov_4989.890420	B8212
MEG_2	Apibacter_Acer	ST-E00600:194:HCT57ALXX:1:2306:6578:34334	NODE_589_length_5336_cov_152.686044	B8212
MEG_2	Snod_Bom_4	ST-E00600:194:HCT57ALXX:2:1366:16369:34976	NODE_2020_length_2750_cov_4.871985	B8212
MEG_2	Lac_Firm5_Acer	ST-E00600:194:HCT57ALXX:1:1114:10646:5995	NODE_55097_length_685_cov_28.384127	B8212
MEG_2	Gillia_Acer_5	ST-E00600:194:HCT57ALXX:1:1266:13711:25269	NODE_240268_length_143_cov_295.045455	B8212
MEG_2	Gillia_Bom_8	ST-E00600:194:HCT57ALXX:1:1337:31123:34569	NODE_314_length_9643_cov_2610.709220	B8292
MEG_2	Alpha2_5	ST-E00600:194:HCT57ALXX:2:2441:26268:18176	NODE_19495_length_1054_cov_2.920921	B8292
MEG_2	Snod_Bom_4	ST-E00600:194:HCT57ALXX:2:1255:15555:28338	NODE_61386_length_612_cov_1.542190	B8292
MEG_2	Gillia_Bom_8	ST-E00600:194:HCT57ALXX:2:1241:10737:28385	NODE_239_length_10107_cov_4845.551035	B8294
MEG_2	Lac_Firm5_Acer	ST-E00600:194:HCT57ALXX:2:1314:31195:34475	NODE_32257_length_881_cov_22.901937	B8294
MEG_2	Lac_kunkeei_1	ST-E00600:194:HCT57ALXX:1:1487:31846:21104	NODE_82256_length_518_cov_17.278618	B8294
MEG_2	Gillia_Acer_3	ST-E00600:194:HCT57ALXX:1:1187:20039:8328	NODE_128589_length_353_cov_675.916107	B8294
MEG_2	Gillia_Bom_8	ST-E00600:194:HCT57ALXX:2:2374:7310:8484	NODE_305_length_9828_cov_2634.986186	B8386
MEG_2	Apibacter_Acer	ST-E00600:194:HCT57ALXX:1:1359:20500:18427	NODE_664_length_5442_cov_511.489512	B8386
MEG_2	Lac_Firm5_Acer	ST-E00600:194:HCT57ALXX:2:2186:4580:20666	NODE_10625_length_1261_cov_49.920398	B8386
MEG_2	Gillia_Acer_4	ST-E00600:194:HCT57ALXX:1:1119:23936:30107	NODE_122231_length_358_cov_967.729373	B8386
MEG_2	Gillia_Bom_8	ST-E00600:194:HCT57ALXX:2:1453:7048:11663	NODE_167_length_9643_cov_1394.276804	B8388
MEG_2	Apibacter_Acer	ST-E00600:194:HCT57ALXX:1:2315:15239:35211	NODE_268_length_5361_cov_525.804372	B8388
MEG_2	Frischella_Amel	ST-E00600:194:HCT57ALXX:1:1371:28818:32550	NODE_3152_length_1317_cov_937.480190	B8388
MEG_2	Lac_Firm4_1	ST-E00600:194:HCT57ALXX:2:2417:11885:12336	NODE_54071_length_420_cov_22.665753	B8388
MEG_2	Frischella_Amel	ST-E00600:194:HCT57ALXX:1:1242:28103:20384	NODE_170686_length_153_cov_454.540816	B8388
MEG_2	Gillia_Bom_8	ST-E00600:194:HCT57ALXX:2:1106:2067:24142	NODE_358_length_9611_cov_2887.590833	B8390
MEG_2	Apibacter_Acer	ST-E00600:194:HCT57ALXX:1:1379:1136:28040	NODE_681_length_5377_cov_958.048854	B8390
MEG_2	Snod_Acer_Aand_Aflo_1	ST-E00600:194:HCT57ALXX:1:2145:16324:15483	NODE_2023_length_2615_cov_790.070703	B8390
MEG_2	Lac_Firm5_Acer	ST-E00600:194:HCT57ALXX:2:2467:31069:19664	NODE_98529_length_435_cov_40.668421	B8390
MEG_2	Gillia_Acer_3	ST-E00600:194:HCT57ALXX:1:1259:13494:21292	NODE_158847_length_281_cov_2112.588496	B8390
MEG_2	Gillia_Bom_8	ST-E00600:191:H7YCJALXX:1:2620:29803:21856	NODE_188_length_9688_cov_6469.269075	B9218
MEG_2	Apibacter_Acer	ST-E00600:191:H7YCJALXX:1:1414:18557:6480	NODE_553_length_5357_cov_65.762542	B9218
MEG_2	Gillia_Acer_3	ST-E00600:191:H7YCJALXX:1:1109:8278:17550	NODE_10487_length_1737_cov_511.371581	B9218
MEG_2	Snod_Acer_Aand_Aflo_1	ST-E00600:191:H7YCJALXX:1:2434:14724:10708	NODE_15822_length_1471_cov_42.804379	B9218
MEG_2	Alpha2_2	ST-E00600:191:H7YCJALXX:1:1424:23836:36385	NODE_96141_length_517_cov_1.523810	B9218
MEG_2	Snod_Bom_4	ST-E00600:191:H7YCJALXX:1:2165:14660:31798	NODE_128537_length_387_cov_2.180723	B9218
MEG_2	Gillia_Acer_3	ST-E00600:191:H7YCJALXX:1:1172:13648:32330	NODE_131984_length_374_cov_221.573668	B9218
MEG_2	Gillia_Bom_8	ST-E00600:191:H7YCJALXX:1:1245:1696:13636	NODE_206_length_9643_cov_3235.590321	B9220
MEG_2	Snod_Acer_1	ST-E00600:191:H7YCJALXX:1:2316:7979:32221	NODE_498_length_5464_cov_160.514883	B9220
MEG_2	Apibacter_Acer	ST-E00600:191:H7YCJALXX:1:1565:20121:24565	NODE_504_length_5439_cov_212.620171	B9220
MEG_2	Lac_Firm5_Acer	ST-E00600:191:H7YCJALXX:1:1159:18602:16924	NODE_4097_length_1986_cov_747.220611	B9220
MEG_2	Gillia_Acer_2	ST-E00600:191:H7YCJALXX:1:2457:29026:9079	NODE_6012_length_1723_cov_265.490408	B9220
MEG_2	Gillia_Bom_8	ST-E00600:191:H7YCJALXX:1:2345:25075:30138	NODE_147_length_11593_cov_4346.839140	B9222
MEG_2	Apibacter_Acer	ST-E00600:191:H7YCJALXX:1:2274:2862:28463	NODE_305_length_6893_cov_6.309008	B9222
MEG_2	Alpha2_5	ST-E00600:191:H7YCJALXX:1:1176:11523:17691	NODE_2415_length_2582_cov_14.904630	B9222
MEG_2	Lac_Firm5_Acer	ST-E00600:191:H7YCJALXX:1:2342:17861:13510	NODE_15555_length_1231_cov_735.215986	B9222
MEG_2	Gillia_Acer_3	ST-E00600:191:H7YCJALXX:1:1113:3812:5838	NODE_112788_length_366_cov_49.434084	B9222
MEG_2	Bartonella_Amel_3	ST-E00600:130:H73WHALXX:1:1102:16523:9659	k111_6374	B1538
MEG_2	Lac_Firm4_2	ST-E00600:130:H73WHALXX:2:2232:11496:17487	k111_24142	B1538
MEG_2	Lac_Firm5_Amel_1	ST-E00600:130:H73WHALXX:1:2267:2166:16423	k111_42655	B1538
MEG_2	Gillia_Amel_1	ST-E00600:130:H73WHALXX:1:2216:7247:30044	k111_55341	B1538
MEG_2	Lac_Firm5_Amel_5	ST-E00600:132:HCTVJALXX:1:1266:22950:24706	k111_16965	B1540
MEG_2	Gillia_Amel_1	ST-E00600:132:HCTVJALXX:1:2167:2347:32800	k111_27029	B1540
MEG_2	Bartonella_Amel_2	ST-E00600:132:HCTVJALXX:1:2216:22001:4930	k111_31634	B1540
MEG_2	Apibacter_Acer	ST-E00600:132:HCTVJALXX:1:1265:27163:18537	k111_38914	B1540
MEG_2	Lac_Firm4_2	ST-E00600:132:HCTVJALXX:1:1275:4896:10848	k111_46799	B1540
MEG_2	Gillia_Amel_6	ST-E00600:170:HCTYFALXX:1:2350:30761:25394	k111_40248	B1542
MEG_2	Alpha2_4	ST-E00600:170:HCTYFALXX:1:2329:12391:3035	k111_40751	B1542
MEG_2	Gillia_Amel_4	ST-E00600:170:HCTYFALXX:2:2342:28239:28980	k111_47905	B1542
MEG_2	Gillia_Amel_2	ST-E00600:170:HCTYFALXX:2:2345:22083:29121	k111_67462	B1542
MEG_2	Apibacter_Acer	ST-E00600:170:HCTYFALXX:1:1312:30309:21136	k111_195929	B1542
MEG_2	Gillia_Amel_2	ST-E00600:170:HCTYFALXX:2:1209:30038:20196	k111_226900	B1542
MEG_2	Gillia_Amel_5	ST-E00600:170:HCTYFALXX:1:1259:18683:15248	k111_241449	B1542
MEG_2	Apibacter_Acer	ST-E00600:191:H77CMALXX:1:2479:29008:1407	k111_5028	B1585
MEG_2	Bartonella_Amel_2	ST-E00600:191:H77CMALXX:2:2484:30255:9424	k111_5514	B1585
MEG_2	Lac_Firm5_Amel_5	ST-E00600:191:H77CMALXX:2:2437:19416:34115	k111_31158	B1585
MEG_2	Alpha2_4	ST-E00600:191:H77CMALXX:2:2279:29631:15828	k111_83531	B1585
MEG_2	Lac_Firm4_2	ST-E00600:191:H77CMALXX:2:2331:3396:5682	k111_95460	B1585
MEG_2	Gillia_Amel_1	ST-E00600:191:H77CMALXX:2:2118:6985:24956	k111_158701	B1585
MEG_2	Apibacter_Acer	ST-E00600:191:H77CMALXX:2:1404:17770:11945	k111_40703	B1587
MEG_2	Gillia_Amel_6	ST-E00600:191:H77CMALXX:1:1152:1497:3552	k111_121887	B1587
MEG_2	Gillia_Amel_5	ST-E00600:191:H77CMALXX:1:1173:32253:2957	k111_122205	B1587
MEG_2	Alpha2_4	ST-E00600:170:HCTYFALXX:1:1221:18593:23015	k111_58039	B1591
MEG_2	Gillia_Amel_1	ST-E00600:170:HCTYFALXX:2:2114:21341:19132	k111_81227	B1591
MEG_2	Gillia_Amel_5	ST-E00600:170:HCTYFALXX:1:1427:32217:30827	k111_135134	B1591
MEG_2	Lac_Firm5_Amel_1	ST-E00600:170:HCTYFALXX:1:2273:30011:33708	k111_12108	B1593
MEG_2	Alpha2_2	ST-E00600:170:HCTYFALXX:1:2358:7166:20040	k111_27076	B1593
MEG_2	Gillia_Amel_2	ST-E00600:170:HCTYFALXX:1:1358:21106:9111	k111_40489	B1593
MEG_2	Lac_kunkeei_1	ST-E00600:170:HCTYFALXX:1:1240:5321:13683	k111_50114	B1593
MEG_2	Gillia_Amel_2	ST-E00600:170:HCTYFALXX:1:2153:24406:2550	k111_92056	B1593
MEG_2	Gillia_Amel_2	ST-E00600:170:HCTYFALXX:2:2355:17544:32941	k111_5189	B1623
MEG_2	Lac_Firm5_Amel_5	ST-E00600:170:HCTYFALXX:2:2379:3540:36370	k111_5946	B1623
MEG_2	Gillia_Amel_1	ST-E00600:170:HCTYFALXX:1:2457:22797:28792	k111_49256	B1623
MEG_2	Gillia_Amel_1	ST-E00600:170:HCTYFALXX:1:2219:28013:36010	k111_130032	B1623
MEG_2	Lac_kunkeei_1	ST-E00600:170:HCTYFALXX:2:1256:13349:17597	k111_9847	B1625
MEG_2	Lac_Firm5_Amel_1	ST-E00600:170:HCTYFALXX:1:1145:20609:27915	k111_11231	B1625
MEG_2	Alpha2_4	ST-E00600:170:HCTYFALXX:2:1423:10863:13385	k111_40004	B1625
MEG_2	Apibacter_Acer	ST-E00600:170:HCTYFALXX:1:2458:6415:37027	k111_69631	B1625
MEG_2	Gillia_Amel_5	ST-E00600:170:HCTYFALXX:1:2218:7952:28385	k111_73749	B1625
MEG_2	Bartonella_Amel_2	ST-E00600:170:HCTYFALXX:1:1287:12156:33473	k111_188182	B1625
MEG_2	Gillia_Amel_5	ST-E00600:170:HCTYFALXX:1:1215:27480:12633	k111_193540	B1625
MEG_2	Gillia_Amel_4	ST-E00600:170:HCTYFALXX:1:1178:18891:2644	k111_194238	B1625
MEG_2	Bartonella_Amel_2	ST-E00600:170:HCTYFALXX:1:2440:7762:6449	k111_17574	B1627
MEG_2	Lac_Firm4_2	ST-E00600:170:HCTYFALXX:1:1226:8269:13088	k111_28344	B1627
MEG_2	Lac_bom_1	ST-E00600:170:HCTYFALXX:2:1272:4291:26177	k111_34058	B1627
MEG_2	Gillia_Amel_1	ST-E00600:170:HCTYFALXX:1:1377:22327:27038	k111_39596	B1627
MEG_2	Apibacter_Acer	ST-E00600:170:HCTYFALXX:2:2243:24062:24095	k111_39986	B1627
MEG_2	Alpha2_4	ST-E00600:170:HCTYFALXX:2:1304:11785:19961	k111_50774	B1627
MEG_2	Gillia_Amel_5	ST-E00600:170:HCTYFALXX:1:2323:28592:21042	k111_86191	B1627
MEG_2	Bartonella_Amel_2	ST-E00600:170:HCTYFALXX:1:2341:9191:7827	k111_203	B2211
MEG_2	Lac_Firm4_1	ST-E00600:170:HCTYFALXX:2:1448:6976:16266	k111_13866	B2211
MEG_2	Gillia_Acer_4	ST-E00600:170:HCTYFALXX:2:2464:27742:16532	k111_15833	B2211
MEG_2	Alpha2_4	ST-E00600:170:HCTYFALXX:1:2107:30201:23703	k111_149902	B2211
MEG_2	Gillia_Amel_5	ST-E00600:170:HCTYFALXX:1:1433:30436:18818	k111_158400	B2211
MEG_2	Gillia_Amel_2	ST-E00600:170:HCTYFALXX:1:2137:18846:23829	k111_17590	B2216
MEG_2	Gillia_Amel_1	ST-E00600:170:HCTYFALXX:2:1237:10294:29496	k111_30791	B2216
MEG_2	Gillia_Amel_5	ST-E00600:170:HCTYFALXX:1:2353:11803:8938	k111_63685	B2216
MEG_2	Frischella_Amel	ST-E00600:170:HCTYFALXX:2:1211:16694:28087	k111_91437	B2216
MEG_2	Alpha2_4	ST-E00600:170:HCTYFALXX:2:1410:10095:13933	k111_107880	B2216
MEG_2	Gillia_Amel_1	ST-E00600:170:HCTYFALXX:1:1124:18647:13714	k111_188520	B2216
MEG_2	Lac_Firm4_2	ST-E00600:132:HCTVJALXX:2:2484:12120:32972	k111_32602	B2218
MEG_2	Alpha2_4	ST-E00600:132:HCTVJALXX:1:1376:32045:23077	k111_97478	B2218
MEG_2	Gillia_Amel_5	ST-E00600:132:HCTVJALXX:1:1167:11794:17159	k111_106162	B2218
MEG_2	Gillia_Amel_3	ST-E00600:132:HCTVJALXX:2:1180:30508:20603	k111_187740	B2218
MEG_2	Gillia_Amel_1	ST-E00600:132:HCTVJALXX:1:1358:23628:6089	k111_303135	B2218
MEG_2	Lac_Firm5_Amel_1	ST-E00600:170:HCTYFALXX:2:2363:9010:16188	k111_9606	B2220
MEG_2	Gillia_Amel_5	ST-E00600:170:HCTYFALXX:1:1330:24316:23093	k111_53142	B2220
MEG_2	Gillia_Amel_1	ST-E00600:170:HCTYFALXX:1:2162:21350:18145	k111_55303	B2220
MEG_2	Lac_Firm5_Amel_2	ST-E00600:170:HCTYFALXX:2:2359:11550:27571	k111_111073	B2220
MEG_2	Apibacter_Acer	ST-E00600:170:HCTYFALXX:2:2114:10664:30733	k111_113394	B2220
MEG_2	Alpha2_4	ST-E00600:170:HCTYFALXX:2:1141:14416:33661	k111_118433	B2220
MEG_2	Gillia_Amel_5	ST-E00600:170:HCTYFALXX:1:1462:14714:25347	k111_169273	B2220
MEG_2	Gillia_Amel_4	A00199:329:HJN5CDSXX:2:2566:6343:3490	k111_2596	B2246
MEG_2	Gillia_Amel_1	ST-E00600:132:HCTVJALXX:1:1459:6542:21214	k111_40023	B2246
MEG_2	Snod_Amel_2	ST-E00600:132:HCTVJALXX:1:1485:24008:32393	k111_43318	B2246
MEG_2	Gillia_Amel_1	ST-E00600:132:HCTVJALXX:1:1222:25093:2801	k111_46187	B2246
MEG_2	Alpha2_4	ST-E00600:132:HCTVJALXX:2:2268:26169:5040	k111_53477	B2246
MEG_2	Lac_Firm4_1	ST-E00600:132:HCTVJALXX:1:1462:13087:14325	k111_93058	B2246
MEG_2	Lac_Firm5_Amel_1	ST-E00600:170:HCTYFALXX:2:1113:10068:29731	k111_9400	B2248
MEG_2	Gillia_Amel_1	ST-E00600:170:HCTYFALXX:1:1158:11017:24142	k111_32960	B2248
MEG_2	Alpha2_4	ST-E00600:170:HCTYFALXX:2:1238:27480:3396	k111_129576	B2248
MEG_2	Lac_Firm4_2	ST-E00600:167:H73W3ALXX:1:1206:30255:5916	k111_51624	B2250
MEG_2	Snod_Amel_2	ST-E00600:132:HCTVJALXX:1:1116:20925:24893	k111_130274	B2250
MEG_2	Lac_Firm5_Amel_6	ST-E00600:167:H73W3ALXX:1:1123:16306:18082	k111_198653	B2250
MEG_2	Gillia_Amel_5	ST-E00600:167:H73W3ALXX:2:2469:11225:20494	k111_237690	B2250
MEG_2	Bifido_Amel_4	ST-E00600:132:HCTVJALXX:2:2317:20934:26506	k111_13069	B2252
MEG_2	Bartonella_Amel_2	ST-E00600:132:HCTVJALXX:2:1371:12572:8641	k111_31448	B2252
MEG_2	Gillia_Amel_1	ST-E00600:132:HCTVJALXX:1:1162:22724:28980	k111_60530	B2252
MEG_2	Gillia_Acer_2	ST-E00600:132:HCTVJALXX:1:2432:31141:19288	k111_205754	B2252
MEG_2	Frischella_Amel	ST-E00600:132:HCTVJALXX:1:2107:15600:35055	k111_224785	B2252
MEG_2	Alpha2_4	ST-E00600:132:HCTVJALXX:1:2267:23647:12571	k111_232773	B2252
MEG_2	Lac_Firm5_Amel_5	ST-E00600:167:H73W3ALXX:1:2268:14760:9768	k111_19937	B2284
MEG_2	Apibacter_Acer	ST-E00600:167:H73W3ALXX:1:1254:23520:22717	k111_94997	B2284
MEG_2	Gillia_Amel_5	ST-E00600:167:H73W3ALXX:1:1104:3595:9377	k111_111617	B2284
MEG_2	Alpha2_4	ST-E00600:167:H73W3ALXX:2:1377:2799:28416	k111_146344	B2284
MEG_2	Gillia_Amel_5	ST-E00600:167:H73W3ALXX:2:1372:13160:29168	k111_196609	B2284
MEG_2	Lac_Firm4_2	ST-E00600:167:H73W3ALXX:2:1458:27923:22889	k111_6127	B2286
MEG_2	Bartonella_Amel_2	ST-E00600:167:H73W3ALXX:2:2145:15058:33833	k111_8267	B2286
MEG_2	Alpha2_4	ST-E00600:167:H73W3ALXX:2:2228:28402:12947	k111_20189	B2286
MEG_2	Lac_Firm4_2	ST-E00600:132:HCTVJALXX:1:1224:8513:14199	k111_23763	B2286
MEG_2	Gillia_Amel_2	ST-E00600:167:H73W3ALXX:1:1119:14525:11584	k111_86137	B2286
MEG_2	Gillia_Amel_2	A00199:329:HJN5CDSXX:1:1310:28772:29622	k111_101703	B2286
MEG_2	Apibacter_Bom	ST-E00600:167:H73W3ALXX:1:1128:7057:3223	k111_109238	B2286
MEG_2	Gillia_Amel_1	ST-E00600:167:H73W3ALXX:2:1448:11288:21261	k111_110709	B2286
MEG_2	Gillia_Amel_4	ST-E00600:167:H73W3ALXX:2:2483:13033:16892	k111_138370	B2286
MEG_2	Gillia_Acer_1	ST-E00600:167:H73W3ALXX:2:1188:10737:35775	k111_3376	B2290
MEG_2	Lac_Firm5_Amel_5	ST-E00600:167:H73W3ALXX:1:1355:28628:10927	k111_26275	B2290
MEG_2	Frischella_Amel	ST-E00600:167:H73W3ALXX:1:1138:26657:17534	k111_54493	B2290
MEG_2	Apibacter_Acer	ST-E00600:167:H73W3ALXX:1:2266:14543:24173	k111_75020	B2290
MEG_2	Gillia_Amel_1	ST-E00600:167:H73W3ALXX:1:1246:11198:11177	k111_77541	B2290
MEG_2	Lac_bom_1	ST-E00600:167:H73W3ALXX:1:1353:18087:5916	k111_130293	B2290
MEG_2	Lac_Firm4_2	ST-E00600:167:H73W3ALXX:1:1131:26521:1861	k111_140646	B2290
MEG_2	Bartonella_Amel_2	ST-E00600:167:H73W3ALXX:1:1145:14669:16845	k111_217142	B2290
MEG_2	Gillia_Amel_1	ST-E00600:168:HCTKGALXX:1:1276:22327:7717	k111_19088	B2357
MEG_2	Apibacter_Acer	ST-E00600:168:HCTKGALXX:1:1120:20076:6699	k111_66685	B2357
MEG_2	Alpha2_4	ST-E00600:168:HCTKGALXX:2:2453:29387:29966	k111_74793	B2357
MEG_2	Gillia_Amel_5	ST-E00600:168:HCTKGALXX:1:1108:8639:3771	k111_101418	B2357
MEG_2	Lac_Firm5_Amel_5	ST-E00600:167:H73W3ALXX:1:2314:5556:3161	k111_3317	B2359
MEG_2	Bartonella_Amel_1	ST-E00600:167:H73W3ALXX:2:2481:25780:7842	k111_41492	B2359
MEG_2	Gillia_Amel_2	ST-E00600:167:H73W3ALXX:2:1347:29604:27524	k111_98637	B2359
MEG_2	Lac_kunkeei_1	ST-E00600:170:HCTYFALXX:2:2276:6768:12618	k111_170654	B2359
MEG_2	Gillia_Amel_5	ST-E00600:167:H73W3ALXX:1:2151:16477:33317	k111_2561	B2362
MEG_2	Lac_Firm4_2	ST-E00600:167:H73W3ALXX:1:1378:12680:28870	k111_11960	B2362
MEG_2	Alpha2_4	ST-E00600:167:H73W3ALXX:1:2178:3974:16924	k111_16973	B2362
MEG_2	Alpha2_4	ST-E00600:167:H73W3ALXX:1:2211:3893:13651	k111_38521	B2362
MEG_2	Apibacter_Acer	ST-E00600:167:H73W3ALXX:1:2206:21640:9659	k111_58147	B2362
MEG_2	Gillia_Amel_5	ST-E00600:167:H73W3ALXX:1:1320:7817:8923	k111_98148	B2362
MEG_2	Lac_Firm4_2	ST-E00600:170:HCTYFALXX:2:1246:17716:9220	k111_11959	B2364
MEG_2	Gillia_Amel_2	ST-E00600:170:HCTYFALXX:1:1460:28284:26991	k111_20395	B2364
MEG_2	Alpha2_4	ST-E00600:170:HCTYFALXX:2:1365:30698:7373	k111_91018	B2364
MEG_2	Bifido_Amel_4	ST-E00600:170:HCTYFALXX:1:2458:18792:4758	k111_97608	B2364
MEG_2	Gillia_Amel_4	ST-E00600:170:HCTYFALXX:1:1223:18331:25755	k111_105988	B2364
MEG_2	Lac_Firm4_2	ST-E00600:167:H73W3ALXX:1:2145:5755:10739	k111_4983	B2398
MEG_2	Alpha2_4	ST-E00600:167:H73W3ALXX:2:2420:23647:9815	k111_19938	B2398
MEG_2	Bifido_Amel_8	ST-E00600:167:H73W3ALXX:1:2346:4182:35947	k111_26744	B2398
MEG_2	Gillia_Amel_2	ST-E00600:170:HCTYFALXX:1:2479:13801:14716	k111_30544	B2398
MEG_2	Frischella_Amel	ST-E00600:167:H73W3ALXX:1:1111:27091:30499	k111_35356	B2398
MEG_2	Lac_Firm5_Amel_5	ST-E00600:167:H73W3ALXX:2:2121:30056:33004	k111_67033	B2398
MEG_2	Gillia_Amel_1	ST-E00600:167:H73W3ALXX:1:1254:9317:11835	k111_116073	B2398
MEG_2	Gamma_Amel_Acer	ST-E00600:167:H73W3ALXX:2:2185:15275:25974	k111_118037	B2398
MEG_2	Frischella_Amel	ST-E00600:167:H73W3ALXX:1:1121:7111:5979	k111_11953	B2400
MEG_2	Lac_Firm4_1	ST-E00600:167:H73W3ALXX:2:1133:17300:28416	k111_13988	B2400
MEG_2	Gillia_Amel_5	ST-E00600:167:H73W3ALXX:1:1132:26693:33191	k111_48711	B2400
MEG_2	Alpha2_4	ST-E00600:167:H73W3ALXX:1:1441:23411:25598	k111_90361	B2400
MEG_2	Gillia_Amel_5	ST-E00600:167:H73W3ALXX:1:1452:23032:17425	k111_91702	B2400
MEG_2	Lac_Firm5_Amel_5	ST-E00600:167:H73W3ALXX:1:1120:16360:25128	k111_7702	B2402
MEG_2	Gillia_Amel_4	ST-E00600:167:H73W3ALXX:1:2368:19081:24549	k111_23888	B2402
MEG_2	Gillia_Amel_1	ST-E00600:167:H73W3ALXX:2:1146:31602:3709	k111_25173	B2402
MEG_2	Alpha2_4	ST-E00600:167:H73W3ALXX:1:1139:15212:21668	k111_60924	B2402
MEG_2	Lac_Firm4_2	ST-E00600:170:HCTYFALXX:1:2252:30038:20948	k111_18233	B2404
MEG_2	Gillia_Amel_5	ST-E00600:170:HCTYFALXX:1:1436:29975:27696	k111_39283	B2404
MEG_2	Alpha2_4	ST-E00600:170:HCTYFALXX:2:1303:8061:14575	k111_46462	B2404
MEG_2	Lac_Firm5_Amel_4	ST-E00600:167:H73W3ALXX:2:2449:19226:7075	k111_744	B2438
MEG_2	Bartonella_Amel_2	ST-E00600:167:H73W3ALXX:2:1161:28917:3944	k111_3491	B2438
MEG_2	Gillia_Amel_2	ST-E00600:167:H73W3ALXX:1:1487:20419:34945	k111_25487	B2438
MEG_2	Lac_kunkeei_1	ST-E00600:167:H73W3ALXX:2:1229:19578:30953	k111_31551	B2438
MEG_2	Gillia_Amel_2	A00199:329:HJN5CDSXX:2:1569:32425:17096	k111_98194	B2438
MEG_2	Lac_Firm4_2	A00204:265:HCNTTDMXX:1:1413:7084:9940	k111_140134	B2438
MEG_2	Bartonella_Amel_2	ST-E00600:167:H73W3ALXX:1:1307:10420:9893	k111_5535	B2440
MEG_2	Gillia_Amel_2	ST-E00600:167:H73W3ALXX:1:1111:16351:29653	k111_19483	B2440
MEG_2	Lac_Firm4_2	ST-E00600:167:H73W3ALXX:1:1352:27308:23672	k111_36684	B2440
MEG_2	Lac_Firm4_1	ST-E00600:167:H73W3ALXX:2:1205:3432:22028	k111_52832	B2440
MEG_2	Apibacter_Acer	ST-E00600:167:H73W3ALXX:1:2340:30038:7576	k111_115151	B2440
MEG_2	Alpha2_4	ST-E00600:167:H73W3ALXX:1:1383:27389:33614	k111_180283	B2440
MEG_2	Gillia_Amel_1	ST-E00600:167:H73W3ALXX:1:1452:30725:28181	k111_257849	B2440
MEG_2	Gillia_Amel_2	ST-E00600:170:HCTYFALXX:1:1145:20609:27915	k111_11231	B2442
MEG_2	Bartonella_Amel_3	ST-E00600:167:H73W3ALXX:1:1117:10312:10520	k111_16855	B2442
MEG_2	Lac_kunkeei_1	ST-E00600:167:H73W3ALXX:1:2457:24668:30436	k111_21349	B2442
MEG_2	Lac_Firm4_2	ST-E00600:167:H73W3ALXX:1:1223:11975:9580	k111_47197	B2442
MEG_2	Gillia_Amel_1	ST-E00600:167:H73W3ALXX:2:1327:9281:21919	k111_94398	B2442
MEG_2	Alpha2_4	ST-E00600:167:H73W3ALXX:1:1386:21043:28761	k111_125986	B2442
MEG_2189	Frischella_Amel	ST-E00600:220:HJC2FALXX:2:2103:5421:36307	NODE_785_length_4777_cov_64.194621	B7198
MEG_2378	Gillia_Bom_9	ST-E00600:167:H73W3ALXX:2:2264:31955:17190	NODE_35_length_98974_cov_11.885371	B4399
MEG_2378	Schmidhempelia_1	ST-E00600:220:HJC2FALXX:3:2352:27362:32033	NODE_29_length_46109_cov_37.522235	B5086
MEG_2378	Snod_Acer_Aand_Aflo_1	ST-E00600:220:HJC2FALXX:3:1428:7654:32659	NODE_11446_length_1691_cov_7.355746	B5086
MEG_2378	Snod_Amel_2	ST-E00600:222:H7NLHALXX:2:2343:15700:28620	NODE_38965_length_1024_cov_1.882353	B8168
MEG_2435	Gillia_Bom_9	ST-E00600:220:HJC2FALXX:3:1603:14624:26475	NODE_105_length_25019_cov_24.053878	B5086
MEG_2493	Gillia_Amel_1	ST-E00600:168:HCTKGALXX:1:1348:5403:9565	k111_24893	B2357
MEG_2493	Gillia_Amel_5	ST-E00600:167:H73W3ALXX:1:1209:15501:9017	k111_87284	B2400
MEG_2630	Snod_Amel_2	ST-E00600:220:HJC2FALXX:3:1328:1235:13119	NODE_50172_length_820_cov_134.443137	B5086
MEG_2632	Snod_Acer_Aand_Aflo_1	ST-E00600:314:H7GTGALXX:4:2502:11451:12618	NODE_15306_length_1358_cov_5.237145	B14780
MEG_2786	Lac_Firm4_2	ST-E00600:170:HCTYFALXX:1:1449:5819:8938	k111_52478	B1623
MEG_2790	Bifido_Acer_2	ST-E00600:167:H73W3ALXX:2:2246:29351:36198	NODE_85_length_25357_cov_260.819659	B4399
MEG_2790	Bifido_Acer_2	ST-E00600:183:H7C5TALXX:1:1187:26802:6324	NODE_78_length_25357_cov_223.191882	B4401
MEG_2790	Bifido_Acer_2	ST-E00600:135:H2GKWALXX:1:1417:29930:28682	NODE_77_length_25357_cov_133.648052	B4404
MEG_2791	Bifido_Acer_2	ST-E00600:167:H73W3ALXX:2:2464:23231:24439	NODE_122_length_25351_cov_36.909235	B4430
MEG_2795	Lac_kunkeei_1	ST-E00600:170:HCTYFALXX:2:1469:15085:1846	k111_124436	B2248
MEG_2795	Lac_kunkeei_1	ST-E00600:167:H73W3ALXX:1:2122:19352:4820	k111_195855	B2442
MEG_2796	Lac_kunkeei_1	ST-E00600:167:H73W3ALXX:1:2415:14904:7106	k111_24589	B2290
MEG_2797	Bartonella_Amel_3	ST-E00600:167:H73W3ALXX:1:2182:16116:3975	k111_77824	B2442
MEG_2844	Lac_kunkeei_1	CL100063218L2C007R029_348922	NODE_925_length_2800_cov_25.996357	B0670
MEG_2844	Lac_Firm4_2	CL100063218L2C010R026_37731	NODE_106_length_32540_cov_3.667539	B0673
MEG_2844	Lac_Firm5_Amel_1	ST-E00600:130:H73WHALXX:1:1364:10791:28604	k111_106577	B1538
MEG_2844	Lac_kunkeei_1	ST-E00600:130:H73WHALXX:2:2142:30346:20729	k111_114766	B1538
MEG_2844	Lac_kunkeei_1	ST-E00600:170:HCTYFALXX:1:2451:8015:20541	k111_57276	B1542
MEG_2844	Lac_Firm5_Amel_1	ST-E00600:170:HCTYFALXX:1:2275:7979:9392	k111_65654	B1542
MEG_2844	Lac_Firm5_Amel_1	ST-E00600:191:H77CMALXX:1:2412:10719:24220	k111_121350	B1585
MEG_2844	Lac_Firm5_Amel_1	ST-E00600:191:H77CMALXX:1:2216:20347:33035	k111_44004	B1587
MEG_2844	Lac_kunkeei_1	ST-E00600:191:H77CMALXX:1:1222:5204:31892	k111_168435	B1587
MEG_2844	Lac_kunkeei_1	ST-E00600:170:HCTYFALXX:1:2116:21703:31970	k111_163935	B1591
MEG_2844	Lac_kunkeei_1	ST-E00600:170:HCTYFALXX:2:2163:9715:16720	k111_81023	B1625
MEG_2844	Lac_kunkeei_1	ST-E00600:170:HCTYFALXX:1:2326:28375:36229	k111_189889	B1627
MEG_2844	Lac_kunkeei_1	ST-E00600:132:HCTVJALXX:1:1313:6822:23171	k111_27795	B2218
MEG_2844	Lac_kunkeei_1	ST-E00600:170:HCTYFALXX:2:2315:25771:5948	k111_226317	B2220
MEG_2844	Lac_Firm5_Amel_1	ST-E00600:132:HCTVJALXX:2:1145:18032:17065	k111_75142	B2246
MEG_2844	Lac_kunkeei_1	ST-E00600:132:HCTVJALXX:1:2387:24469:6543	k111_100160	B2246
MEG_2844	Lac_Firm5_Amel_1	ST-E00600:132:HCTVJALXX:2:1438:21621:5807	k111_61846	B2252
MEG_2844	Lac_kunkeei_1	ST-E00600:132:HCTVJALXX:2:1480:9534:20635	k111_229996	B2252
MEG_2844	Lac_Firm5_Amel_1	ST-E00600:167:H73W3ALXX:2:2427:30978:6230	k111_122429	B2286
MEG_2844	Lac_kunkeei_1	ST-E00600:168:HCTKGALXX:1:1169:9390:18537	k111_127003	B2357
MEG_2844	Lac_Firm5_Amel_1	ST-E00600:167:H73W3ALXX:2:2287:6316:29371	k111_105515	B2359
MEG_2844	Lac_kunkeei_1	ST-E00600:167:H73W3ALXX:1:2415:27055:37012	k111_117172	B2362
MEG_2844	Lac_Firm5_Amel_1	ST-E00600:167:H73W3ALXX:2:1212:27001:14184	k111_147268	B2362
MEG_2844	Lac_kunkeei_1	ST-E00600:167:H73W3ALXX:2:1378:11677:5682	k111_160242	B2398
MEG_2844	Lac_Firm5_Amel_1	ST-E00600:167:H73W3ALXX:2:1263:30318:11913	k111_109046	B2402
MEG_2844	Lac_kunkeei_1	ST-E00600:167:H73W3ALXX:2:2487:7717:20713	k111_113302	B2402
MEG_2844	Lac_Firm5_Amel_1	ST-E00600:170:HCTYFALXX:2:1283:21739:34381	k111_6921	B2404
MEG_2844	Lac_kunkeei_1	ST-E00600:170:HCTYFALXX:2:2266:6940:13698	k111_26792	B2404
MEG_2844	Lac_Firm5_Amel_1	ST-E00600:167:H73W3ALXX:2:1453:7346:1376	k111_46595	B2440
MEG_2844	Lac_kunkeei_1	ST-E00600:167:H73W3ALXX:2:2258:6569:36323	k111_54037	B2440
MEG_2844	Lac_Firm5_Amel_1	ST-E00600:167:H73W3ALXX:1:1432:13178:8437	k111_75762	B2440
MEG_2844	Lac_Firm5_Amel_1	ST-E00600:167:H73W3ALXX:1:1142:26612:7122	k111_82739	B2442
MEG_2846	Gillia_Amel_4	ST-E00600:191:H77CMALXX:1:2105:29640:6637	k111_127361	B1587
MEG_2846	Lac_Firm5_Amel_1	ST-E00600:170:HCTYFALXX:1:1432:15483:12399	k111_224560	B1625
MEG_2846	Lac_Firm5_Amel_1	ST-E00600:167:H73W3ALXX:1:1159:7988:34178	k111_42734	B2284
MEG_2846	Lac_Firm5_Amel_1	ST-E00600:170:HCTYFALXX:1:1214:9109:29418	k111_131333	B2364
MEG_2846	Lac_Firm4_2	ST-E00600:167:H73W3ALXX:1:1414:31873:8124	k111_140183	B2402
MEG_2848	Lac_Firm5_Amel_1	ST-E00600:167:H73W3ALXX:1:2385:17761:32440	k111_110212	B2398
MEG_2912	Bartonella_Amel_1	ST-E00600:170:HCTYFALXX:1:1152:22390:14841	k111_73869	B1591
MEG_2912	Bartonella_Amel_1	ST-E00600:132:HCTVJALXX:1:2229:24605:36683	k111_24764	B2218
MEG_2912	Bartonella_Amel_1	ST-E00600:132:HCTVJALXX:2:1171:18530:23156	k111_92260	B2246
MEG_2912	Bartonella_Amel_1	ST-E00600:170:HCTYFALXX:1:2184:8630:14403	k111_3881	B2248
MEG_2912	Bartonella_Amel_2	ST-E00600:167:H73W3ALXX:2:2169:31322:21292	k111_28252	B2286
MEG_2912	Bartonella_Amel_1	ST-E00600:167:H73W3ALXX:1:1328:18593:14841	k111_64044	B2362
MEG_2912	Bartonella_Amel_1	ST-E00600:167:H73W3ALXX:2:2383:26440:28025	k111_107898	B2402
MEG_2912	Bartonella_Amel_1	ST-E00600:167:H73W3ALXX:1:2483:16776:19210	k111_110988	B2440
MEG_2912	Lac_Firm4_2	ST-E00600:167:H73W3ALXX:2:2318:28791:11929	k111_112060	B2440
MEG_2952	Snod_Acer_1	CL100063235L2C010R053_385404	NODE_60_length_76393_cov_9.658833	B1009
MEG_2952	Frischella_Amel	ST-E00600:222:H7NLHALXX:2:2109:14244:3521	NODE_48232_length_582_cov_2.897533	B8168
MEG_2954	Snod_Acer_Aand_Aflo_1	ST-E00600:167:H73W3ALXX:2:1366:18936:6042	k111_80358	B2284
MEG_2987	Lac_Firm5_Acer	ST-E00600:167:H73W3ALXX:1:2450:28610:9831	NODE_27_length_120140_cov_386.241512	B4399
MEG_2993	Lac_Firm5_Acer	CL100063235L2C007R067_80404	NODE_246_length_27920_cov_126.910748	B1009
MEG_3	Bifido_Acer_2	ST-E00600:191:H7YCJALXX:2:2121:7970:27727	NODE_514_length_5609_cov_20.183111	B10865
MEG_3	Bifido_Acer_2	ST-E00600:192:HC23VALXX:4:1224:21097:9345	NODE_648_length_5029_cov_4.095698	B13986
MEG_3	Bifido_Xyl_1	ST-E00600:167:H73W3ALXX:1:1264:5846:7012	NODE_227822_length_226_cov_2.222222	B4399
MEG_3	Bifido_Acer_2	ST-E00600:135:H2GKWALXX:1:1362:9127:21026	NODE_342_length_5665_cov_63.120856	B4425
MEG_3	Bifido_Acer_2	ST-E00600:167:H73W3ALXX:2:1172:7464:19867	NODE_466_length_5555_cov_22.702545	B4430
MEG_3	Bifido_Amel_7	ST-E00600:130:H73WHALXX:2:2208:6072:11631	NODE_2898_length_2619_cov_97.617395	B4844
MEG_3	Bifido_Acer_2	ST-E00600:167:H73W3ALXX:1:2366:10257:26240	NODE_3581_length_2143_cov_37.785920	B4848
MEG_3	Bifido_Acer_2	ST-E00600:220:HJC2FALXX:3:1127:19190:18818	NODE_710_length_5657_cov_15.049447	B5102
MEG_3	Bifido_Acer_2	ST-E00600:194:HCT57ALXX:1:2154:8458:9909	NODE_3524_length_2399_cov_14.995307	B8102
MEG_3	Snod_Acer_1	ST-E00600:222:H7NLHALXX:2:2525:24804:34366	NODE_21144_length_3420_cov_34.699554	B8168
MEG_3	Lac_Firm4_2	ST-E00600:222:H7NLHALXX:2:2176:13458:25488	NODE_68429_length_311_cov_164.132812	B8168
MEG_3	Bifido_Bom_5	ST-E00600:223:H7HMNALXX:3:2572:30906:6042	NODE_100682_length_238_cov_1.213115	B8168
MEG_3	Bifido_Acer_2	ST-E00600:191:H7YCJALXX:1:2221:20238:29622	NODE_496_length_5489_cov_107.201141	B9220
MEG_3	Snod_Bom_4	ST-E00600:191:H7YCJALXX:1:2646:30192:31516	NODE_165443_length_238_cov_2.595628	B9220
MEG_3	Lac_kunkeei_1	ST-E00600:191:H7YCJALXX:1:2419:13801:10833	NODE_188550_length_202_cov_35.040816	B9220
MEG_3	Snod_Bom_4	ST-E00600:170:HCTYFALXX:1:2256:31665:5948	k111_33662	B1542
MEG_3	Bifido_Acer_2	ST-E00600:170:HCTYFALXX:2:1355:29396:2832	k111_37280	B1623
MEG_3	Lac_Firm4_2	ST-E00600:170:HCTYFALXX:1:1330:11614:32722	k111_80137	B2248
MEG_3	Lac_Firm4_1	ST-E00600:170:HCTYFALXX:1:1468:21151:9189	k111_109567	B2248
MEG_3	Gillia_Amel_2	ST-E00600:170:HCTYFALXX:1:2473:29812:5744	k111_20313	B2250
MEG_3187	Gillia_Acer_3	ST-E00600:222:H7NLHALXX:2:1223:26096:11678	NODE_155_length_37675_cov_178.004519	B8168
MEG_3189	Gillia_Acer_3	CL100063235L2C009R032_323095	NODE_643_length_12119_cov_164.985245	B1009
MEG_3189	Snod_Acer_Aand_Aflo_1	ST-E00600:167:H73W3ALXX:2:1267:10050:19648	NODE_18_length_142956_cov_128.513075	B4399
MEG_3189	Bifido_Amel_5	ST-E00600:167:H73W3ALXX:2:1181:27118:23187	NODE_56_length_55950_cov_13.288774	B4399
MEG_3189	Gillia_Acer_4	ST-E00600:222:H7NLHALXX:2:1161:14561:29684	NODE_5576_length_10179_cov_6.764619	B8168
MEG_3201	Gillia_Acer_4	CL100063235L2C009R031_224438	NODE_257_length_13059_cov_132.015380	B0964
MEG_3201	Bartonella_Amel_3	ST-E00600:314:H7GTGALXX:4:2377:9824:15937	NODE_9_length_235064_cov_8.167525	B14780
MEG_3220	Snod_Acer_Aand_Aflo_1	ST-E00600:220:HJC2FALXX:3:1640:16278:26678	NODE_5_length_168220_cov_16.590807	B5086
MEG_3238	Gillia_Acer_4	CL100063235L2C015R068_188741	NODE_7_length_258917_cov_118.167332	B0964
MEG_3238	Bifido_Acer_1	CL100063236L1C009R062_305294	NODE_113_length_50008_cov_25.213701	B1231
MEG_3238	Alpha2_1	ST-E00600:314:H7GTGALXX:3:1431:7844:25316	NODE_2634_length_4263_cov_28.374287	B14757
MEG_3238	Gillia_Acer_3	ST-E00600:314:H7GTGALXX:4:1371:4689:16250	NODE_56_length_85776_cov_35.486520	B14758
MEG_3238	Snod_Bom_4	ST-E00600:314:H7GTGALXX:4:1239:4679:26224	NODE_83023_length_459_cov_1.420792	B14758
MEG_3238	Alpha2_2	ST-E00600:314:H7GTGALXX:4:1222:25075:19304	NODE_164958_length_244_cov_1.502646	B14758
MEG_3238	Gillia_Bom_9	ST-E00600:314:H7GTGALXX:4:2128:2944:6872	NODE_10_length_226634_cov_12.107031	B14780
MEG_3238	Gillia_Bom_3	ST-E00600:220:HJC2FALXX:3:1467:25518:12430	NODE_110159_length_467_cov_3.004854	B5086
MEG_3242	Snod_Acer_Aand_Aflo_1	CL100063218L2C010R088_350397	NODE_51_length_143708_cov_9.252052	B1282
MEG_3242	Gillia_Acer_2	CL100063218L2C015R012_37691	NODE_99_length_95463_cov_40.347791	B1282
MEG_3242	Gillia_Acer_4	CL100063218L2C002R023_307764	NODE_205_length_66396_cov_89.852128	B1282
MEG_3242	Gillia_Acer_2	ST-E00600:314:H7GTGALXX:3:2539:32588:5791	NODE_20_length_172509_cov_71.446403	B14757
MEG_3242	Snod_Amel_2	ST-E00600:314:H7GTGALXX:3:2210:9182:25285	NODE_216111_length_239_cov_2.581522	B14757
MEG_3242	Gillia_Amel_4	ST-E00600:170:HCTYFALXX:2:2111:27145:36041	k111_68095	B2211
MEG_3242	Gillia_Amel_1	ST-E00600:170:HCTYFALXX:2:2342:28257:21840	k111_107373	B2211
MEG_3244	Gillia_Bom_8	CL100063235L2C014R053_291575	NODE_2_length_698851_cov_37.983593	B0496
MEG_3244	Snod_Acer_Aand_Aflo_1	CL100063235L2C006R096_143640	NODE_46_length_97405_cov_48.660565	B1009
MEG_3244	Bifido_Acer_2	CL100063236L1C011R013_544550	NODE_22086_length_600_cov_2.229358	B1231
MEG_3244	Bifido_Bom_2	ST-E00600:314:H7GTGALXX:3:2350:3540:32299	NODE_1061_length_10461_cov_15.290602	B14757
MEG_3244	Snod_Acer_Aand_Aflo_1	ST-E00600:314:H7GTGALXX:4:2265:6885:21872	NODE_19_length_146544_cov_15.659565	B14779
MEG_3244	Snod_Acer_Aand_Aflo_1	ST-E00600:314:H7GTGALXX:4:1314:15682:32878	NODE_14_length_144439_cov_34.532739	B14780
MEG_3244	Gillia_Acer_4	ST-E00600:220:HJC2FALXX:3:1655:19343:21151	NODE_170_length_18177_cov_158.986591	B5102
MEG_3244	Snod_Amel_2	ST-E00600:220:HJC2FALXX:3:1114:5294:18584	NODE_25_length_182091_cov_294.507510	B7228
MEG_3271	Gillia_Bom_9	CL100063236L1C012R024_507903	NODE_50_length_128270_cov_24.907546	B1231
MEG_3448	Gillia_Acer_5	ST-E00600:220:HJC2FALXX:3:1504:20980:36511	NODE_153_length_19400_cov_11.426518	B5086
MEG_3600	Bifido_Amel_2	ST-E00600:170:HCTYFALXX:1:1474:3974:22686	k111_68667	B2248
MEG_3601	Bifido_Amel_2	ST-E00600:132:HCTVJALXX:2:1466:23854:19476	k111_14440	B2218
MEG_3604	Gillia_Amel_6	ST-E00600:130:H73WHALXX:1:1443:32380:25097	k111_219308	B1538
MEG_3604	Gillia_Amel_1	ST-E00600:170:HCTYFALXX:2:2446:24487:26647	k111_53903	B2211
MEG_3608	Bifido_Amel_2	ST-E00600:191:H77CMALXX:1:2108:21775:5885	k111_12843	B1587
MEG_3608	Bifido_Amel_2	ST-E00600:167:H73W3ALXX:1:1351:13801:11271	k111_165238	B2359
MEG_3608	Gillia_Amel_2	ST-E00600:170:HCTYFALXX:2:2407:30770:18051	k111_55766	B2364
MEG_3610	Lac_Firm5_Acer	CL100063235L2C004R076_151141	NODE_354_length_8594_cov_62.670570	B0961
MEG_3610	Lac_Firm5_Acer	CL100063235L2C002R025_259205	NODE_112_length_48141_cov_229.293890	B0964
MEG_3610	Lac_Firm5_Amel_5	CL100063235L2C005R082_483045	NODE_96_length_50189_cov_8.174014	B1009
MEG_3610	Lac_Firm5_Acer	ST-E00600:220:HJC2FALXX:3:2267:25834:31391	NODE_32443_length_958_cov_6.968992	B10350
MEG_3610	Lac_Firm5_Acer	ST-E00600:183:H7C5TALXX:1:1215:9408:34381	NODE_6_length_283296_cov_238.477293	B4401
MEG_3610	Lac_Firm5_Acer	ST-E00600:135:H2GKWALXX:2:1136:23981:3098	NODE_2_length_386745_cov_128.041783	B4404
MEG_3610	Lac_Firm5_Amel_2	ST-E00600:130:H73WHALXX:1:1143:6406:23453	k111_17409	B1538
MEG_3610	Lac_Firm5_Amel_1	ST-E00600:130:H73WHALXX:1:2320:4372:11537	k111_180954	B1538
MEG_3610	Lac_Firm5_Amel_1	ST-E00600:130:H73WHALXX:1:2347:23583:14935	k111_200385	B1538
MEG_3610	Lac_Firm5_Amel_6	ST-E00600:132:HCTVJALXX:1:1333:22336:19789	k111_23745	B1540
MEG_3610	Lac_Firm5_Amel_1	ST-E00600:170:HCTYFALXX:2:1155:22417:4210	k111_7496	B2211
MEG_3610	Lac_Firm5_Amel_1	ST-E00600:132:HCTVJALXX:1:1475:13973:7623	k111_65962	B2218
MEG_3610	Lac_Firm5_Amel_2	ST-E00600:132:HCTVJALXX:1:2329:24650:25019	k111_172100	B2218
MEG_3610	Lac_Firm5_Amel_6	ST-E00600:167:H73W3ALXX:2:1125:16631:11631	k111_9000	B2400
MEG_3610	Lac_Firm5_Amel_2	ST-E00600:167:H73W3ALXX:1:2377:10257:31031	k111_126083	B2400
MEG_3610	Lac_Firm5_Amel_4	ST-E00600:167:H73W3ALXX:2:1333:9254:21778	k111_178821	B2402
MEG_3610	Lac_Firm5_Amel_2	ST-E00600:167:H73W3ALXX:2:1437:4535:25848	k111_136563	B2440
MEG_3610	Lac_Firm5_Amel_4	ST-E00600:167:H73W3ALXX:2:1419:10113:10332	k111_10386	B2442
MEG_3611	Lac_Firm4_2	ST-E00600:130:H73WHALXX:1:2456:27308:2033	k111_65899	B1538
MEG_3611	Bifido_Amel_2	ST-E00600:130:H73WHALXX:2:1381:25970:15092	k111_73507	B1538
MEG_3611	Lac_Firm5_Amel_1	ST-E00600:130:H73WHALXX:1:1158:28845:16407	k111_115240	B1538
MEG_3611	Lac_Firm5_Amel_3	ST-E00600:170:HCTYFALXX:1:2232:29342:31704	k111_162717	B1542
MEG_3611	Bifido_Amel_2	ST-E00600:191:H77CMALXX:1:2436:32877:15843	k111_183907	B1585
MEG_3611	Lac_Firm5_Amel_1	ST-E00600:191:H77CMALXX:1:2108:19470:13448	k111_30674	B1587
MEG_3611	Bifido_Amel_2	ST-E00600:191:H77CMALXX:2:1361:22959:14951	k111_39707	B1587
MEG_3611	Lac_Firm5_Amel_1	ST-E00600:170:HCTYFALXX:2:1446:15121:32597	k111_12602	B2211
MEG_3611	Bifido_Amel_2	ST-E00600:170:HCTYFALXX:1:2358:30337:6903	k111_26403	B2211
MEG_3611	Bifido_Amel_8	ST-E00600:170:HCTYFALXX:1:1137:30065:33395	k111_135420	B2211
MEG_3611	Bifido_Amel_2	ST-E00600:132:HCTVJALXX:1:2121:27814:19664	k111_221484	B2218
MEG_3611	Lac_Firm5_Amel_5	ST-E00600:132:HCTVJALXX:2:2119:30309:14215	k111_156737	B2246
MEG_3611	Bifido_Amel_2	ST-E00600:132:HCTVJALXX:1:1302:1289:26459	k111_162397	B2246
MEG_3611	Lac_Firm4_2	ST-E00600:170:HCTYFALXX:2:1149:19922:21715	k111_37730	B2248
MEG_3611	Bifido_Amel_2	ST-E00600:132:HCTVJALXX:2:1310:16450:27571	k111_139430	B2252
MEG_3611	Lac_Firm5_Amel_5	ST-E00600:167:H73W3ALXX:1:1453:29794:10222	k111_16356	B2284
MEG_3611	Bifido_Amel_2	ST-E00600:167:H73W3ALXX:2:1160:24713:14826	k111_17128	B2284
MEG_3611	Lac_Firm5_Amel_1	ST-E00600:167:H73W3ALXX:1:1126:30282:19429	k111_222386	B2284
MEG_3611	Lac_Firm5_Amel_3	ST-E00600:167:H73W3ALXX:1:2125:13069:26569	k111_103997	B2286
MEG_3611	Bifido_Amel_2	ST-E00600:167:H73W3ALXX:2:2413:14127:17221	k111_223725	B2286
MEG_3611	Lac_Firm5_Amel_1	ST-E00600:191:H77CMALXX:1:2271:28429:28150	k111_153390	B2290
MEG_3611	Lac_Firm5_Amel_5	ST-E00600:167:H73W3ALXX:1:1169:21414:13463	k111_16015	B2359
MEG_3611	Gillia_Acer_4	A00199:329:HJN5CDSXX:2:2673:16812:27070	k111_32045	B2359
MEG_3611	Gillia_Amel_4	ST-E00600:167:H73W3ALXX:2:2317:31204:12477	k111_86946	B2359
MEG_3611	Bartonella_Amel_3	ST-E00600:191:H77CMALXX:2:1419:29586:21198	k111_21919	B2398
MEG_3611	Bifido_Amel_8	ST-E00600:167:H73W3ALXX:2:1360:11523:27931	k111_46346	B2400
MEG_3611	Gillia_Amel_4	ST-E00600:167:H73W3ALXX:2:1343:30508:3662	k111_72210	B2438
MEG_3611	Bifido_Amel_2	ST-E00600:167:H73W3ALXX:1:2422:16459:29684	k111_172547	B2438
MEG_3611	Lac_Firm4_2	ST-E00600:167:H73W3ALXX:2:2256:5312:12508	k111_187388	B2438
MEG_391	Apibacter_Acer	CL100063236L1C011R065_155380	NODE_5_length_402316_cov_86.703051	B1304
MEG_3977	Gillia_Acer_3	E00514:169:H3C7CCCXY:8:2107:16396:14389	NODE_12_length_206866_cov_33.002964	B0061
MEG_3977	Gillia_Bom_8	E00514:169:H3C7CCCXY:8:1214:23906:17623	NODE_188_length_9643_cov_2237.715060	B0061
MEG_3977	Snod_Bom_4	E00514:169:H3C7CCCXY:8:2102:7304:34043	NODE_489_length_4063_cov_23.964820	B0061
MEG_3977	Gillia_Amel_5	E00514:169:H3C7CCCXY:8:2206:14306:50146	NODE_85464_length_466_cov_2.192214	B0061
MEG_3977	Gillia_Acer_1	E00514:169:H3C7CCCXY:8:1110:16924:44064	NODE_1854_length_2392_cov_447.747540	B0070
MEG_3977	Alpha2_5	E00514:169:H3C7CCCXY:8:2204:27702:44486	NODE_76775_length_531_cov_1.752101	B0070
MEG_3977	Lac_Firm5_Acer	E00514:169:H3C7CCCXY:8:1120:3802:37752	NODE_85255_length_497_cov_2.495475	B0070
MEG_3977	Gillia_Amel_5	E00514:169:H3C7CCCXY:8:2210:2828:48511	NODE_115127_length_404_cov_0.862464	B0070
MEG_3977	Apibacter_Ador	E00514:169:H3C7CCCXY:8:2222:14225:22405	NODE_183930_length_273_cov_1.307339	B0070
MEG_3977	Bartonella_Amel_2	E00514:169:H3C7CCCXY:8:2209:26149:56915	NODE_199287_length_261_cov_0.786408	B0070
MEG_3977	Gillia_Acer_1	CL100063235L1C007R035_167712	NODE_8473_length_1200_cov_1509.524891	B0073
MEG_3977	Alpha2_2	CL100063235L1C005R006_364809	NODE_43129_length_547_cov_2.560976	B0073
MEG_3977	Gillia_Acer_1	CL100063235L1C005R093_245754	NODE_2511_length_2428_cov_1152.320270	B0091
MEG_3977	Gamma_Amel_Acer	CL100063235L1C007R053_359917	NODE_21235_length_665_cov_4.432787	B0091
MEG_3977	Gillia_Acer_1	CL100063235L1C001R086_91585	NODE_2320_length_2745_cov_920.737546	B0094
MEG_3977	Gillia_Acer_3	CL100063235L2C008R030_53319	NODE_1503_length_3325_cov_518.850765	B0455
MEG_3977	Lac_kunkeei_1	CL100063235L2C017R013_119670	NODE_2886_length_2115_cov_105.983010	B0455
MEG_3977	Gillia_Bom_8	ST-E00600:223:H7HMNALXX:3:1553:21938:5321	NODE_9_length_231948_cov_42.775504	B0464
MEG_3977	Lac_kunkeei_1	ST-E00600:223:H7HMNALXX:3:1342:20320:17644	NODE_16414_length_3260_cov_47.604680	B0464
MEG_3977	Gillia_Amel_4	ST-E00600:222:H7NLHALXX:2:1110:24099:23907	NODE_16645_length_3181_cov_278.742482	B0464
MEG_3977	Alpha2_2	ST-E00600:223:H7HMNALXX:3:1671:8052:27680	NODE_38185_length_582_cov_1.406072	B0464
MEG_3977	Snod_Acer_1	CL100063235L2C013R081_8416	NODE_3762_length_1480_cov_2.488421	B0496
MEG_3977	Lac_kunkeei_1	ST-E00600:222:H7NLHALXX:2:1325:14073:29027	NODE_19681_length_2125_cov_110.167150	B0631
MEG_3977	Gillia_Ador_1	ST-E00600:223:H7HMNALXX:3:1365:20256:31093	NODE_29732_length_557_cov_1.703187	B0631
MEG_3977	Schmidhempelia_1	ST-E00600:223:H7HMNALXX:3:1551:4698:4366	NODE_44205_length_276_cov_0.859729	B0631
MEG_3977	Gillia_Acer_3	ST-E00600:222:H7NLHALXX:2:2378:9353:31908	NODE_66585_length_208_cov_1.241830	B0631
MEG_3977	Gillia_Acer_2	CL100063218L2C007R033_4425	NODE_654_length_3360_cov_56.178820	B0670
MEG_3977	Alpha2_2	CL100063218L2C013R083_258577	NODE_110627_length_246_cov_1.413613	B0670
MEG_3977	Gillia_Acer_3	CL100063218L2C011R085_550252	NODE_1022_length_3329_cov_183.765425	B0673
MEG_3977	Lac_kunkeei_1	CL100063218L2C009R075_465701	NODE_1796_length_2295_cov_17.295089	B0673
MEG_3977	Gillia_Acer_2	CL100063218L2C004R035_495921	NODE_1299_length_3363_cov_675.645103	B0745
MEG_3977	Snod_Acer_1	CL100063218L2C016R018_24780	NODE_48578_length_440_cov_1.919481	B0745
MEG_3977	Bifido_Acer_2	CL100063235L1C006R088_420449	NODE_438_length_5608_cov_43.504052	B0751
MEG_3977	Apibacter_Acer	CL100063235L1C010R054_247276	NODE_650_length_4204_cov_23.863341	B0751
MEG_3977	Lac_Firm5_Acer	CL100063235L1C007R056_234074	NODE_1692_length_2285_cov_737.932287	B0751
MEG_3977	Lac_Firm4_2	CL100063235L1C008R065_196503	NODE_2011_length_2053_cov_19.113614	B0751
MEG_3977	Lac_kunkeei_1	CL100063235L1C017R030_358008	NODE_7378_length_973_cov_2.677560	B0751
MEG_3977	Gillia_Bom_4	CL100063235L1C005R084_490289	NODE_36102_length_478_cov_1.484634	B0751
MEG_3977	Gillia_Acer_4	CL100063235L1C007R056_234074	NODE_99271_length_276_cov_1.592760	B0751
MEG_3977	Lac_Firm5_Acer	CL100063235L2C015R073_344443	NODE_180_length_15019_cov_235.920209	B0958
MEG_3977	Gillia_Acer_2	CL100063235L2C012R064_336853	NODE_1602_length_2428_cov_755.029499	B0958
MEG_3977	Alpha2_2	CL100063235L2C017R059_1681	NODE_53023_length_425_cov_1.237838	B0958
MEG_3977	Apibacter_Acer	CL100063235L2C013R026_483956	NODE_11_length_237183_cov_134.823133	B0961
MEG_3977	Alpha2_1	CL100063235L2C005R008_563369	NODE_7720_length_1082_cov_1.599805	B0961
MEG_3977	Lac_kunkeei_1	CL100063235L2C011R068_249820	NODE_8738_length_1021_cov_8.958592	B0961
MEG_3977	Apibacter_Acer	CL100063235L2C015R052_237944	NODE_1005_length_3415_cov_231.155655	B0964
MEG_3977	Lac_kunkeei_1	CL100063235L2C004R096_63943	NODE_13195_length_848_cov_2.788146	B0964
MEG_3977	Gillia_Acer_3	CL100063235L2C013R043_196033	NODE_1570_length_2731_cov_1253.525411	B1006
MEG_3977	Lac_Firm5_Acer	CL100063235L2C011R013_102938	NODE_2800_length_2285_cov_380.950224	B1009
MEG_3977	Snod_Acer_1	CL100063235L2C003R062_55541	NODE_102_length_40354_cov_25.489541	B1012
MEG_3977	Gillia_Acer_3	CL100063235L2C012R055_345395	NODE_1841_length_2088_cov_1092.222823	B1012
MEG_3977	Gillia_Acer_3	ST-E00600:220:HJC2FALXX:3:2338:20311:28839	NODE_5_length_221267_cov_113.194922	B10346
MEG_3977	Gillia_Acer_5	ST-E00600:220:HJC2FALXX:3:1643:14579:6637	NODE_13907_length_1523_cov_547.067439	B10346
MEG_3977	Apibacter_Acer	ST-E00600:381:HJ57NALXX:4:2427:23737:32424	NODE_2_length_480673_cov_52.771521	B10348
MEG_3977	Gillia_Acer_4	ST-E00600:381:HJ57NALXX:4:1560:25084:10864	NODE_31_length_105385_cov_207.894475	B10348
MEG_3977	Gillia_Acer_2	ST-E00600:381:HJ57NALXX:4:2160:7319:15953	NODE_1454_length_3321_cov_1144.064299	B10348
MEG_3977	Apibacter_Acer	ST-E00600:220:HJC2FALXX:3:1145:7636:1814	NODE_1_length_774833_cov_122.431304	B10350
MEG_3977	Gillia_Acer_3	ST-E00600:220:HJC2FALXX:3:1362:15736:17566	NODE_7_length_258303_cov_91.359360	B10350
MEG_3977	Lac_kunkeei_1	ST-E00600:220:HJC2FALXX:3:1412:23674:35728	NODE_154_length_19303_cov_4.919108	B10350
MEG_3977	Gillia_Acer_3	ST-E00600:220:HJC2FALXX:3:1527:20265:23782	NODE_1544_length_3329_cov_473.125229	B10350
MEG_3977	Apibacter_Acer	ST-E00600:220:HJC2FALXX:3:1256:5584:24158	NODE_34_length_80400_cov_27.249798	B10380
MEG_3977	Gillia_Acer_2	ST-E00600:220:HJC2FALXX:3:2603:23873:25801	NODE_1405_length_3325_cov_358.926911	B10380
MEG_3977	Lac_kunkeei_1	ST-E00600:220:HJC2FALXX:3:2468:12545:10191	NODE_1463_length_3260_cov_36.223713	B10380
MEG_3977	Gillia_Acer_3	ST-E00600:307:HJCLVALXX:2:2661:11731:25128	NODE_5_length_348275_cov_184.001907	B10382
MEG_3977	Bifido_Acer_2	ST-E00600:307:HJCLVALXX:2:2513:1750:1235	NODE_77_length_35219_cov_606.693721	B10382
MEG_3977	Gillia_Acer_3	ST-E00600:307:HJCLVALXX:2:1355:24523:20823	NODE_3483_length_2125_cov_1042.821739	B10382
MEG_3977	Alpha2_2	ST-E00600:307:HJCLVALXX:2:2366:18982:21715	NODE_83110_length_496_cov_1.038549	B10382
MEG_3977	Gillia_Acer_4	ST-E00600:220:HJC2FALXX:3:2567:5837:21652	NODE_8856_length_1765_cov_736.018129	B10384
MEG_3977	Gillia_Acer_4	ST-E00600:220:HJC2FALXX:3:2476:14217:1595	NODE_94024_length_512_cov_796.345733	B10384
MEG_3977	Gillia_Acer_4	ST-E00600:220:HJC2FALXX:3:2151:5927:8719	NODE_129117_length_377_cov_628.757764	B10384
MEG_3977	Gillia_Acer_2	ST-E00600:220:HJC2FALXX:3:1215:28700:27305	NODE_5577_length_2073_cov_369.097621	B10426
MEG_3977	Gillia_Acer_4	ST-E00600:220:HJC2FALXX:3:2619:25626:2033	NODE_82585_length_512_cov_340.424508	B10426
MEG_3977	Lac_Firm4_2	ST-E00600:220:HJC2FALXX:3:1558:22101:12962	NODE_144710_length_267_cov_1.792453	B10426
MEG_3977	Gillia_Acer_3	ST-E00600:220:HJC2FALXX:3:1467:11496:34084	NODE_14_length_208272_cov_49.037408	B10428
MEG_3977	Gillia_Acer_3	ST-E00600:220:HJC2FALXX:3:2332:24749:28072	NODE_11003_length_1769_cov_347.758460	B10428
MEG_3977	Gillia_Amel_4	ST-E00600:220:HJC2FALXX:4:1125:14615:2566	NODE_2920_length_2074_cov_3403.514611	B10430
MEG_3977	Schmidhempelia_1	ST-E00600:220:HJC2FALXX:4:2466:16034:7717	NODE_11256_length_1196_cov_3516.595968	B10430
MEG_3977	Alpha2_2	ST-E00600:220:HJC2FALXX:4:2538:24370:1172	NODE_47794_length_629_cov_1.768293	B10430
MEG_3977	Gillia_Acer_2	ST-E00600:220:HJC2FALXX:3:2550:17427:12978	NODE_2326_length_2708_cov_595.515266	B10438
MEG_3977	Gillia_Acer_3	ST-E00600:220:HJC2FALXX:4:2573:13801:19100	NODE_6_length_420305_cov_73.270242	B10440
MEG_3977	Spiroplasma-melliferum	ST-E00600:220:HJC2FALXX:4:1448:24542:23234	NODE_2671_length_2213_cov_34.642725	B10440
MEG_3977	Gillia_Acer_2	ST-E00600:220:HJC2FALXX:4:2210:26377:31046	NODE_3099_length_2091_cov_844.714637	B10440
MEG_3977	Gillia_Acer_4	ST-E00600:220:HJC2FALXX:4:1367:14380:10927	NODE_92658_length_443_cov_776.492268	B10440
MEG_3977	Spiroplasma-melliferum	ST-E00600:220:HJC2FALXX:4:2312:11641:4085	NODE_16044_length_1396_cov_42.931394	B10442
MEG_3977	Alpha2_5	ST-E00600:220:HJC2FALXX:4:1223:31448:28682	NODE_66910_length_663_cov_1.649671	B10442
MEG_3977	Gillia_Amel_5	ST-E00600:220:HJC2FALXX:4:1563:11505:19069	NODE_121091_length_403_cov_1.304598	B10442
MEG_3977	Lac_Firm5_Acer	ST-E00600:191:H7YCJALXX:2:2510:11975:20791	NODE_16_length_178912_cov_280.698905	B10865
MEG_3977	Lac_kunkeei_1	ST-E00600:191:H7YCJALXX:2:1265:6370:21793	NODE_2320_length_2466_cov_79.338449	B10865
MEG_3977	Bartonella_Amel_2	ST-E00600:191:H7YCJALXX:2:1141:15112:35055	NODE_61250_length_588_cov_2.851782	B10865
MEG_3977	Gillia_Acer_2	ST-E00600:191:H7YCJALXX:2:1365:15031:6136	NODE_1439_length_3399_cov_55.898026	B10867
MEG_3977	Lac_Firm5_Acer	ST-E00600:191:H7YCJALXX:2:2223:20961:1470	NODE_3584_length_2278_cov_196.107512	B10867
MEG_3977	Lac_kunkeei_1	ST-E00600:191:H7YCJALXX:2:1622:30861:26631	NODE_4348_length_2115_cov_58.202913	B10867
MEG_3977	Bifido_Acer_1	ST-E00600:191:H7YCJALXX:1:2301:7826:2300	NODE_5_length_300110_cov_16.488694	B10869
MEG_3977	Gillia_Acer_3	ST-E00600:191:H7YCJALXX:1:1566:17047:26256	NODE_23_length_191466_cov_106.110830	B10869
MEG_3977	Gillia_Acer_3	ST-E00600:191:H7YCJALXX:1:2557:8657:31172	NODE_1424_length_3335_cov_488.401524	B10869
MEG_3977	Bartonella_Amel_2	ST-E00600:191:H7YCJALXX:1:1568:7572:25911	NODE_2467_length_2619_cov_4.939548	B10869
MEG_3977	Lac_kunkeei_1	CL100063236L1C014R006_557322	NODE_1030_length_3442_cov_62.576616	B1231
MEG_3977	Lac_Firm5_Acer	CL100063236L1C008R062_78109	NODE_1902_length_2285_cov_431.251570	B1231
MEG_3977	Schmidhempelia_1	CL100063236L1C013R064_476553	NODE_842_length_3075_cov_557.627483	B1233
MEG_3977	Lac_kunkeei_1	CL100063236L1C005R050_196483	NODE_1779_length_2116_cov_43.409025	B1233
MEG_3977	Alpha2_5	CL100063236L1C015R018_151642	NODE_9850_length_960_cov_1.375691	B1233
MEG_3977	Apibacter_Acer	CL100063236L1C011R007_535195	NODE_7_length_389017_cov_75.835796	B1235
MEG_3977	Gillia_Acer_2	CL100063236L1C016R027_332705	NODE_1371_length_3322_cov_767.002449	B1235
MEG_3977	Lac_kunkeei_1	CL100063236L1C015R044_279877	NODE_2162_length_2466_cov_53.023227	B1235
MEG_3977	Gillia_Acer_4	CL100063218L2C002R079_151788	NODE_4353_length_1939_cov_258.649682	B1282
MEG_3977	Gillia_Acer_2	CL100063218L2C008R013_161169	NODE_4587_length_1871_cov_584.013216	B1282
MEG_3977	Gillia_Ador_2	CL100063218L2C015R049_543568	NODE_150595_length_150_cov_10.242105	B1282
MEG_3977	Gillia_Acer_2	CL100063218L2C012R057_2471	NODE_176_length_18018_cov_155.433280	B1284
MEG_3977	Gillia_Acer_2	CL100063218L2C013R016_218694	NODE_2253_length_2086_cov_794.281142	B1284
MEG_3977	Alpha2_2	CL100063218L2C014R050_54056	NODE_17795_length_712_cov_2.185693	B1284
MEG_3977	Lac_Firm5_Acer	CL100063218L2C014R063_392830	NODE_996_length_3375_cov_182.053916	B1286
MEG_3977	Gillia_Acer_3	CL100063218L2C001R075_556095	NODE_1019_length_3329_cov_296.444105	B1286
MEG_3977	Bifido_Acer_2	CL100063218L2C004R058_32341	NODE_1289_length_2890_cov_36.495944	B1286
MEG_3977	Lac_Firm5_Acer	CL100063236L1C014R093_48133	NODE_1765_length_2350_cov_190.861874	B1304
MEG_3977	Gillia_Acer_3	CL100063236L1C010R012_359015	NODE_2025_length_2125_cov_812.810628	B1304
MEG_3977	Alpha2_2	CL100063236L1C005R083_303006	NODE_40430_length_416_cov_1.498615	B1304
MEG_3977	Apibacter_Acer	CL100063236L1C004R072_167843	NODE_6_length_463129_cov_22.067356	B1306
MEG_3977	Apibacter_Acer	ST-E00600:192:HC23VALXX:4:1660:14009:17832	NODE_1_length_535794_cov_42.044626	B13984
MEG_3977	Gillia_Acer_3	ST-E00600:192:HC23VALXX:4:2448:11153:1047	NODE_7055_length_2066_cov_285.062158	B13986
MEG_3977	Alpha2_2	ST-E00600:192:HC23VALXX:4:2558:8377:6511	NODE_105028_length_470_cov_1.069880	B13986
MEG_3977	Gillia_Acer_5	ST-E00600:192:HC23VALXX:4:2217:16785:12649	NODE_5374_length_2022_cov_626.507372	B14257
MEG_3977	Snod_Acer_Aand_Aflo_1	ST-E00600:192:HC23VALXX:4:1125:3242:1188	NODE_33273_length_936_cov_149.180477	B14257
MEG_3977	Gillia_Acer_2	ST-E00600:192:HC23VALXX:4:1233:21721:20697	NODE_2212_length_3307_cov_392.341021	B14259
MEG_3977	Gillia_Acer_3	ST-E00600:191:H7YCJALXX:1:2274:18448:19163	NODE_5173_length_2091_cov_766.869843	B14261
MEG_3977	Alpha2_2	ST-E00600:191:H7YCJALXX:1:2174:25328:10254	NODE_99134_length_474_cov_1.045346	B14261
MEG_3977	Apibacter_Acer	ST-E00600:314:H7GTGALXX:4:1356:11749:7780	NODE_7_length_340917_cov_40.260897	B14756
MEG_3977	Gillia_Acer_2	ST-E00600:314:H7GTGALXX:4:2171:26024:3317	NODE_1484_length_3069_cov_576.866291	B14756
MEG_3977	Gamma_Amel_Acer	ST-E00600:314:H7GTGALXX:4:1472:26386:36479	NODE_104375_length_407_cov_1.619318	B14756
MEG_3977	Schmidhempelia_1	ST-E00600:314:H7GTGALXX:3:1134:8910:25128	NODE_15090_length_1330_cov_1388.558431	B14757
MEG_3977	Gamma_Amel_Acer	ST-E00600:314:H7GTGALXX:3:2343:11026:28009	NODE_253884_length_117_cov_98.290323	B14757
MEG_3977	Apibacter_Acer	ST-E00600:314:H7GTGALXX:4:2656:5927:12320	NODE_13_length_225728_cov_58.908452	B14758
MEG_3977	Gillia_Amel_1	ST-E00600:314:H7GTGALXX:4:2428:10700:20838	NODE_3289_length_2112_cov_53.214876	B14758
MEG_3977	Gamma_Amel_Acer	ST-E00600:314:H7GTGALXX:4:2237:10041:14653	NODE_185935_length_217_cov_1.172840	B14758
MEG_3977	Lac_kunkeei_1	ST-E00600:314:H7GTGALXX:4:1303:27299:13166	NODE_75061_length_551_cov_16.971774	B14779
MEG_3977	Alpha2_2	ST-E00600:314:H7GTGALXX:4:2424:9507:1924	NODE_169609_length_227_cov_1.656977	B14779
MEG_3977	Gamma_Amel_Acer	ST-E00600:314:H7GTGALXX:4:2636:10285:19022	NODE_187668_length_117_cov_12.661290	B14779
MEG_3977	Lac_Firm4_2	ST-E00600:314:H7GTGALXX:4:2171:1118:1172	NODE_6226_length_1963_cov_7.566038	B14780
MEG_3977	Gillia_Acer_2	ST-E00600:314:H7GTGALXX:3:1405:3685:8343	NODE_27_length_113053_cov_145.907839	B14781
MEG_3977	Lac_Firm5_Acer	ST-E00600:314:H7GTGALXX:3:1258:19090:9471	NODE_40_length_80675_cov_125.135053	B14781
MEG_3977	Melissococcus-plutonius	ST-E00600:314:H7GTGALXX:3:2127:2266:6668	NODE_12858_length_1208_cov_3.135299	B14781
MEG_3977	Lac_Firm5_Acer	CL100063218L2C009R071_253124	NODE_61_length_47105_cov_2775.162891	B1897
MEG_3977	Gillia_Acer_2	CL100063218L2C001R060_335628	NODE_2625_length_2087_cov_1784.304134	B1897
MEG_3977	Alpha2_2	CL100063218L2C017R096_495627	NODE_53098_length_323_cov_1.847015	B1897
MEG_3977	Melissococcus-plutonius	CL100063218L2C008R021_267881	NODE_2576_length_2214_cov_8.073182	B1898
MEG_3977	Gillia_Acer_3	CL100063218L2C017R067_19180	NODE_2928_length_2022_cov_2356.779359	B1898
MEG_3977	Alpha2_2	CL100063218L2C009R001_133010	NODE_19945_length_576_cov_2.408829	B1898
MEG_3977	Gillia_Bom_7	ST-E00600:167:H73W3ALXX:1:2381:23231:19961	NODE_23_length_135386_cov_12.002032	B4399
MEG_3977	Schmidhempelia_1	ST-E00600:167:H73W3ALXX:1:1227:16550:18881	NODE_2580_length_2051_cov_91.992485	B4399
MEG_3977	Gillia_Amel_5	ST-E00600:167:H73W3ALXX:2:2326:26359:2895	NODE_253362_length_150_cov_39.684211	B4399
MEG_3977	Apibacter_Acer	ST-E00600:183:H7C5TALXX:1:1479:21522:25081	NODE_15_length_166239_cov_18.128779	B4401
MEG_3977	Gillia_Acer_3	ST-E00600:183:H7C5TALXX:1:1471:17842:20275	NODE_752_length_3359_cov_474.761501	B4401
MEG_3977	Lac_apin_Amel_Fhon13	ST-E00600:183:H7C5TALXX:1:1249:12997:17832	NODE_141682_length_342_cov_1.790941	B4401
MEG_3977	Gillia_Acer_3	ST-E00600:135:H2GKWALXX:1:1618:11071:25394	NODE_748_length_3362_cov_95.115210	B4404
MEG_3977	Apibacter_Acer	ST-E00600:135:H2GKWALXX:1:1202:25084:25081	NODE_10_length_199700_cov_13.454892	B4425
MEG_3977	Gillia_Acer_3	ST-E00600:135:H2GKWALXX:2:2241:19235:22529	NODE_781_length_3358_cov_181.164093	B4425
MEG_3977	Gillia_Bom_8	ST-E00600:167:H73W3ALXX:1:1373:14931:28134	NODE_143323_length_328_cov_1.043956	B4428
MEG_3977	Alpha2_2	ST-E00600:167:H73W3ALXX:1:1355:18331:34616	NODE_185098_length_264_cov_0.909091	B4428
MEG_3977	Gillia_Acer_3	ST-E00600:167:H73W3ALXX:2:2449:6858:20509	NODE_1047_length_3315_cov_493.706748	B4430
MEG_3977	Apibacter_Acer	ST-E00600:167:H73W3ALXX:1:1443:7473:36104	NODE_2_length_645401_cov_37.971223	B4840
MEG_3977	Gillia_Acer_3	ST-E00600:167:H73W3ALXX:2:2242:24650:31782	NODE_1070_length_3360_cov_335.321634	B4840
MEG_3977	Apibacter_Acer	ST-E00600:130:H73WHALXX:1:2451:13150:18192	NODE_39_length_65636_cov_19.685625	B4844
MEG_3977	Gillia_Acer_2	ST-E00600:130:H73WHALXX:1:2230:10791:19366	NODE_1953_length_3352_cov_126.282985	B4844
MEG_3977	Apibacter_Acer	ST-E00600:167:H73W3ALXX:1:1410:18050:31970	NODE_6_length_361575_cov_13.320043	B4846
MEG_3977	Gillia_Acer_2	ST-E00600:167:H73W3ALXX:2:1447:19913:1752	NODE_1662_length_3309_cov_149.218808	B4846
MEG_3977	Alpha2_2	ST-E00600:167:H73W3ALXX:2:2449:21341:21731	NODE_181405_length_275_cov_0.854545	B4846
MEG_3977	Apibacter_Acer	ST-E00600:167:H73W3ALXX:1:2403:22155:26804	NODE_4_length_706964_cov_29.454101	B4848
MEG_3977	Gillia_Acer_3	ST-E00600:167:H73W3ALXX:1:1457:31530:10661	NODE_1479_length_3357_cov_250.445488	B4848
MEG_3977	Alpha2_5	ST-E00600:167:H73W3ALXX:1:2121:7997:31438	NODE_186479_length_244_cov_1.005291	B4848
MEG_3977	Gillia_Acer_3	ST-E00600:167:H73W3ALXX:1:1318:32190:7451	NODE_1279_length_3322_cov_249.289256	B4850
MEG_3977	Snod_Amel_2	ST-E00600:220:HJC2FALXX:4:2344:10908:17660	NODE_196869_length_215_cov_2.375000	B5082
MEG_3977	Gillia_Acer_2	ST-E00600:220:HJC2FALXX:3:2374:7735:32111	NODE_2374_length_3293_cov_5.139901	B5086
MEG_3977	Gillia_Amel_5	ST-E00600:220:HJC2FALXX:3:1264:8079:25504	NODE_7810_length_1971_cov_372.947286	B5086
MEG_3977	Spiroplasma-melliferum	ST-E00600:220:HJC2FALXX:3:1474:25599:25285	NODE_237120_length_89_cov_58.529412	B5086
MEG_3977	Gillia_Acer_2	ST-E00600:220:HJC2FALXX:3:2324:16486:36558	NODE_1743_length_3322_cov_836.569024	B5102
MEG_3977	Snod_Bom_4	ST-E00600:220:HJC2FALXX:3:2427:10366:19351	NODE_10534_length_1590_cov_3.510749	B5102
MEG_3977	Gillia_Acer_3	ST-E00600:307:HJCLVALXX:2:2340:21124:33348	NODE_1451_length_3352_cov_156.658781	B5104
MEG_3977	Gillia_Bom_8	ST-E00600:307:HJCLVALXX:2:1541:5285:26428	NODE_100930_length_425_cov_1.902703	B5104
MEG_3977	Gillia_Acer_5	ST-E00600:220:HJC2FALXX:4:1104:29225:7764	NODE_5638_length_2091_cov_863.501473	B5106
MEG_3977	Gillia_Amel_2	ST-E00600:220:HJC2FALXX:4:1573:13910:8108	NODE_137842_length_336_cov_0.811388	B5106
MEG_3977	Gillia_Acer_3	ST-E00600:220:HJC2FALXX:2:2229:10972:14168	NODE_5081_length_2022_cov_1418.533808	B7198
MEG_3977	Gillia_Acer_3	ST-E00600:220:HJC2FALXX:2:1406:18982:14199	NODE_1616_length_3322_cov_560.947046	B7200
MEG_3977	Snod_Acer_Aand_Aflo_1	ST-E00600:220:HJC2FALXX:2:2127:9923:16767	NODE_2368_length_2879_cov_383.389164	B7200
MEG_3977	Lac_kunkeei_1	ST-E00600:220:HJC2FALXX:2:1649:25283:23735	NODE_5508_length_2115_cov_277.850000	B7200
MEG_3977	Gillia_Acer_2	ST-E00600:220:HJC2FALXX:3:1657:16975:22780	NODE_4229_length_1789_cov_3216.688581	B7228
MEG_3977	Gillia_Amel_5	ST-E00600:220:HJC2FALXX:3:1364:9372:31657	NODE_16299_length_1005_cov_3484.007368	B7228
MEG_3977	Gamma_Amel_Acer	ST-E00600:220:HJC2FALXX:3:2610:9100:20541	NODE_27308_length_805_cov_15.497333	B7228
MEG_3977	Snod_Acer_1	ST-E00600:220:HJC2FALXX:4:1203:14308:26240	NODE_1_length_600329_cov_39.061629	B7230
MEG_3977	Gillia_Acer_2	ST-E00600:220:HJC2FALXX:4:2409:12924:25410	NODE_3029_length_2610_cov_791.568297	B7230
MEG_3977	Apibacter_Acer	ST-E00600:220:HJC2FALXX:3:2510:17978:20384	NODE_5_length_316919_cov_84.053493	B7232
MEG_3977	Gillia_Acer_3	ST-E00600:220:HJC2FALXX:3:2615:21187:30201	NODE_8175_length_2022_cov_1296.706151	B7232
MEG_3977	Snod_Bom_4	ST-E00600:194:HCT57ALXX:1:1118:1208:24846	NODE_619_length_4364_cov_37.897656	B8100
MEG_3977	Spiroplasma-melliferum	ST-E00600:194:HCT57ALXX:2:2114:25021:14606	NODE_1296_length_3433_cov_63.383955	B8100
MEG_3977	Snod_Acer_1	ST-E00600:194:HCT57ALXX:2:1359:8603:7247	NODE_3945_length_2430_cov_7.433684	B8100
MEG_3977	Lac_Firm5_Acer	ST-E00600:194:HCT57ALXX:1:1203:14163:3787	NODE_5341_length_2210_cov_177.333643	B8100
MEG_3977	Gillia_Acer_2	ST-E00600:194:HCT57ALXX:2:1160:24126:12336	NODE_6341_length_2091_cov_452.547642	B8100
MEG_3977	Alpha2_2	ST-E00600:194:HCT57ALXX:2:1218:17526:36354	NODE_50275_length_842_cov_2.822109	B8100
MEG_3977	Apibacter_Acer	ST-E00600:194:HCT57ALXX:1:2103:22580:17550	NODE_5_length_475774_cov_38.301123	B8102
MEG_3977	Spiroplasma-melliferum	ST-E00600:194:HCT57ALXX:1:1363:29333:3505	NODE_1662_length_3378_cov_145.731568	B8102
MEG_3977	Gillia_Acer_2	ST-E00600:194:HCT57ALXX:2:1339:17508:6449	NODE_2584_length_2745_cov_1370.973606	B8102
MEG_3977	Apibacter_Acer	ST-E00600:194:HCT57ALXX:2:2262:32190:7044	NODE_5_length_486978_cov_29.141624	B8104
MEG_3977	Melissococcus-plutonius	ST-E00600:194:HCT57ALXX:2:1224:19244:11209	NODE_4247_length_2214_cov_5.124595	B8104
MEG_3977	Apibacter_Acer	ST-E00600:222:H7NLHALXX:2:2665:4020:22952	NODE_2_length_711355_cov_43.435469	B8168
MEG_3977	Gillia_Acer_3	ST-E00600:222:H7NLHALXX:2:2507:23963:37043	NODE_21438_length_3359_cov_972.598366	B8168
MEG_3977	Gillia_Amel_5	ST-E00600:194:HCT57ALXX:1:1429:32262:35697	NODE_76770_length_604_cov_1.821494	B8210
MEG_3977	Gillia_Acer_2	ST-E00600:194:HCT57ALXX:1:1378:26946:33630	NODE_2023_length_2745_cov_580.164684	B8212
MEG_3977	Lac_apin_Amel_Fhon13	ST-E00600:194:HCT57ALXX:1:2408:2528:12508	NODE_60620_length_649_cov_21.764310	B8212
MEG_3977	Apibacter_Acer	ST-E00600:194:HCT57ALXX:2:2166:3260:30029	NODE_154_length_26161_cov_40.210182	B8292
MEG_3977	Lac_Firm5_Acer	ST-E00600:194:HCT57ALXX:1:1327:30201:6950	NODE_495_length_6324_cov_15.946562	B8292
MEG_3977	Lac_kunkeei_1	ST-E00600:194:HCT57ALXX:1:1332:12237:30921	NODE_3535_length_2114_cov_34.070908	B8292
MEG_3977	Gillia_Acer_3	ST-E00600:194:HCT57ALXX:1:1113:8169:15608	NODE_1429_length_3352_cov_1441.056718	B8294
MEG_3977	Lac_kunkeei_1	ST-E00600:194:HCT57ALXX:2:1302:28664:10770	NODE_4020_length_2114_cov_19.958718	B8294
MEG_3977	Spiroplasma-melliferum	ST-E00600:194:HCT57ALXX:1:2277:9652:1736	NODE_1228_length_3631_cov_33.977069	B8386
MEG_3977	Gillia_Acer_2	ST-E00600:194:HCT57ALXX:2:1373:19144:8061	NODE_1368_length_3355_cov_1998.252727	B8386
MEG_3977	Lac_kunkeei_1	ST-E00600:194:HCT57ALXX:2:1425:23990:11287	NODE_60560_length_575_cov_5.000000	B8386
MEG_3977	Apibacter_Acer	ST-E00600:194:HCT57ALXX:2:2320:16495:1971	NODE_4_length_554598_cov_160.058574	B8388
MEG_3977	Gillia_Acer_2	ST-E00600:194:HCT57ALXX:2:1307:29360:29637	NODE_1140_length_2187_cov_1009.485929	B8388
MEG_3977	Bartonella_Amel_2	ST-E00600:194:HCT57ALXX:2:2429:24008:35430	NODE_160764_length_219_cov_1.158537	B8388
MEG_3977	Apibacter_Acer	ST-E00600:194:HCT57ALXX:1:2382:22236:20055	NODE_1_length_663950_cov_252.468657	B8390
MEG_3977	Apibacter_Acer	ST-E00600:194:HCT57ALXX:2:1478:24695:4836	NODE_3_length_434910_cov_314.180699	B8390
MEG_3977	Gillia_Acer_3	ST-E00600:194:HCT57ALXX:1:2347:17996:8829	NODE_3441_length_2022_cov_5265.528216	B8390
MEG_3977	Lac_kunkeei_1	ST-E00600:194:HCT57ALXX:2:1148:17716:31892	NODE_44294_length_689_cov_7.160883	B8390
MEG_3977	Gillia_Acer_3	ST-E00600:191:H7YCJALXX:1:2417:19994:19272	NODE_5_length_265778_cov_120.168834	B9218
MEG_3977	Snod_Acer_Aand_Aflo_1	ST-E00600:191:H7YCJALXX:1:1178:11586:24158	NODE_22_length_116477_cov_7.215707	B9218
MEG_3977	Gillia_Acer_3	ST-E00600:191:H7YCJALXX:1:1443:19723:36526	NODE_23_length_115684_cov_108.248908	B9218
MEG_3977	Lac_Firm5_Acer	ST-E00600:191:H7YCJALXX:1:1233:1579:9862	NODE_11635_length_1668_cov_203.562926	B9218
MEG_3977	Gillia_Acer_3	ST-E00600:191:H7YCJALXX:1:1236:12979:16047	NODE_14611_length_1523_cov_588.792916	B9218
MEG_3977	Apibacter_Acer	ST-E00600:191:H7YCJALXX:1:2212:20735:30984	NODE_3_length_712719_cov_57.087287	B9220
MEG_3977	Lac_kunkeei_1	ST-E00600:191:H7YCJALXX:1:1164:18756:19382	NODE_998_length_3706_cov_52.164065	B9220
MEG_3977	Gillia_Acer_2	ST-E00600:191:H7YCJALXX:1:2450:11062:10379	NODE_1202_length_3358_cov_281.985165	B9220
MEG_3977	Alpha2_2	ST-E00600:191:H7YCJALXX:1:2517:3097:19100	NODE_1331_length_3204_cov_4.325500	B9220
MEG_3977	Gillia_Acer_3	ST-E00600:191:H7YCJALXX:1:1148:9182:25003	NODE_1263_length_3401_cov_107.933951	B9222
MEG_3977	Lac_kunkeei_1	ST-E00600:191:H7YCJALXX:1:2364:2799:23437	NODE_2537_length_2538_cov_11.536448	B9222
MEG_3977	Snod_Acer_1	ST-E00600:191:H7YCJALXX:1:1509:19307:16047	NODE_8700_length_1560_cov_3.154153	B9222
MEG_3977	Lac_Firm4_2	ST-E00600:130:H73WHALXX:1:1222:18502:35916	k111_12877	B1538
MEG_3977	Gillia_Amel_1	ST-E00600:130:H73WHALXX:1:1440:31241:27853	k111_35826	B1538
MEG_3977	Bartonella_Amel_2	ST-E00600:132:HCTVJALXX:1:1254:26268:17519	k111_14711	B1540
MEG_3977	Alpha2_4	ST-E00600:132:HCTVJALXX:2:1436:25346:25598	k111_58594	B1540
MEG_3977	Gillia_Amel_4	ST-E00600:132:HCTVJALXX:2:1267:1533:24565	k111_59601	B1540
MEG_3977	Gillia_Amel_5	ST-E00600:132:HCTVJALXX:1:2446:28791:27931	k111_83661	B1540
MEG_3977	Gillia_Amel_4	ST-E00600:170:HCTYFALXX:1:2287:4887:24267	k111_4227	B1542
MEG_3977	Bifido_Amel_9	ST-E00600:170:HCTYFALXX:2:1187:30002:24392	k111_7787	B1542
MEG_3977	Snod_Amel_2	ST-E00600:170:HCTYFALXX:2:1255:12635:32330	k111_10261	B1542
MEG_3977	Bifido_Acer_2	ST-E00600:170:HCTYFALXX:2:1144:6289:8187	k111_208064	B1542
MEG_3977	Gillia_Amel_4	ST-E00600:191:H77CMALXX:2:2283:24478:8719	k111_43311	B1585
MEG_3977	Alpha2_4	ST-E00600:191:H77CMALXX:2:1453:22218:4241	k111_70900	B1585
MEG_3977	Gillia_Amel_5	ST-E00600:191:H77CMALXX:2:1230:16224:23422	k111_135979	B1585
MEG_3977	Gillia_Ador_1	ST-E00600:191:H77CMALXX:2:1452:23303:1924	k111_171542	B1585
MEG_3977	Alpha2_4	ST-E00600:191:H77CMALXX:2:2359:7762:33692	k111_5997	B1587
MEG_3977	Gillia_Amel_4	ST-E00600:191:H77CMALXX:1:1121:24316:13510	k111_16582	B1587
MEG_3977	Bartonella_Amel_3	ST-E00600:191:H77CMALXX:1:1147:20980:32503	k111_19546	B1587
MEG_3977	Lac_Firm5_Amel_5	ST-E00600:191:H77CMALXX:1:2474:20139:24377	k111_22431	B1587
MEG_3977	Bartonella_Amel_3	ST-E00600:191:H77CMALXX:2:1322:7102:14920	k111_42480	B1587
MEG_3977	Alpha2_4	ST-E00600:191:H77CMALXX:1:2259:30337:10661	k111_84656	B1587
MEG_3977	Gillia_Ador_1	ST-E00600:191:H77CMALXX:1:1166:17888:3317	k111_121079	B1587
MEG_3977	Gillia_Amel_2	ST-E00600:191:H77CMALXX:1:1386:17418:6261	k111_122194	B1587
MEG_3977	Bartonella_Amel_2	ST-E00600:170:HCTYFALXX:1:2278:15736:8672	k111_5316	B1591
MEG_3977	Gillia_Amel_4	ST-E00600:170:HCTYFALXX:2:2212:9362:28573	k111_44137	B1591
MEG_3977	Apibacter_Acer	ST-E00600:170:HCTYFALXX:2:2440:24650:35415	k111_51784	B1591
MEG_3977	Frischella_Amel	ST-E00600:170:HCTYFALXX:2:1275:20274:2660	k111_3542	B1593
MEG_3977	Lac_kunkeei_1	ST-E00600:170:HCTYFALXX:2:2182:22444:35133	k111_40542	B1593
MEG_3977	Snod_Amel_2	ST-E00600:170:HCTYFALXX:2:1252:7337:35368	k111_112437	B1593
MEG_3977	Alpha2_1	ST-E00600:170:HCTYFALXX:1:2159:6216:28761	k111_4629	B1623
MEG_3977	Bartonella_Amel_2	ST-E00600:170:HCTYFALXX:2:2112:18557:10019	k111_5432	B1623
MEG_3977	Bifido_Amel_9	ST-E00600:170:HCTYFALXX:1:2186:23484:2863	k111_45829	B1623
MEG_3977	Gillia_Amel_1	ST-E00600:170:HCTYFALXX:1:1177:27642:33677	k111_70100	B1623
MEG_3977	Gillia_Amel_2	ST-E00600:170:HCTYFALXX:1:1217:13892:4946	k111_2485	B1625
MEG_3977	Gillia_Amel_4	ST-E00600:170:HCTYFALXX:2:2135:23637:4946	k111_79131	B1625
MEG_3977	Bartonella_Amel_2	ST-E00600:170:HCTYFALXX:2:1203:28447:10770	k111_1389	B1627
MEG_3977	Gillia_Amel_6	ST-E00600:170:HCTYFALXX:2:2242:29080:16908	k111_22472	B1627
MEG_3977	Lac_Firm5_Amel_1	ST-E00600:170:HCTYFALXX:2:1438:28827:8954	k111_191670	B1627
MEG_3977	Schmidhempelia_1	ST-E00600:170:HCTYFALXX:1:2208:12653:3897	k111_2348	B2211
MEG_3977	Bifido_Amel_1	ST-E00600:170:HCTYFALXX:2:1464:27181:36104	k111_26675	B2211
MEG_3977	Gillia_Amel_1	ST-E00600:170:HCTYFALXX:1:1485:29695:35102	k111_36237	B2211
MEG_3977	Snod_Amel_2	ST-E00600:170:HCTYFALXX:1:1186:1253:12743	k111_111819	B2211
MEG_3977	Frischella_Amel	ST-E00600:170:HCTYFALXX:1:2451:6596:36401	k111_8276	B2216
MEG_3977	Snod_Amel_2	ST-E00600:170:HCTYFALXX:2:2312:11957:15624	k111_38039	B2216
MEG_3977	Bartonella_Amel_3	ST-E00600:170:HCTYFALXX:1:2171:16360:21590	k111_38141	B2216
MEG_3977	Gillia_Amel_1	ST-E00600:132:HCTVJALXX:2:1260:6569:29465	k111_1929	B2218
MEG_3977	Bartonella_Amel_2	ST-E00600:132:HCTVJALXX:1:2234:19217:4773	k111_10692	B2218
MEG_3977	Frischella_Amel	ST-E00600:132:HCTVJALXX:1:1301:2862:9580	k111_30088	B2218
MEG_3977	Alpha2_3	ST-E00600:132:HCTVJALXX:1:2359:10737:35524	k111_79964	B2218
MEG_3977	Alpha2_4	ST-E00600:132:HCTVJALXX:1:2183:16731:12179	k111_242518	B2218
MEG_3977	Gillia_Amel_4	ST-E00600:170:HCTYFALXX:1:1224:23529:21418	k111_21	B2220
MEG_3977	Bartonella_Amel_3	ST-E00600:170:HCTYFALXX:2:1257:18647:10081	k111_22108	B2220
MEG_3977	Snod_Amel_2	ST-E00600:170:HCTYFALXX:1:1202:12409:2973	k111_74286	B2220
MEG_3977	Gillia_Amel_1	ST-E00600:170:HCTYFALXX:1:2174:19813:25066	k111_152575	B2220
MEG_3977	Frischella_Amel	ST-E00600:132:HCTVJALXX:1:1303:22806:8641	k111_26214	B2246
MEG_3977	Frischella_Amel	ST-E00600:170:HCTYFALXX:2:1408:16830:21026	k111_4724	B2248
MEG_3977	Lac_Firm5_Amel_6	ST-E00600:170:HCTYFALXX:1:1288:25708:6496	k111_8833	B2248
MEG_3977	Gillia_Amel_4	ST-E00600:170:HCTYFALXX:1:2363:30092:12085	k111_40343	B2248
MEG_3977	Bifido_Amel_9	ST-E00600:170:HCTYFALXX:2:2314:11966:9189	k111_45108	B2248
MEG_3977	Alpha2_4	ST-E00600:170:HCTYFALXX:1:2353:31792:10269	k111_54220	B2248
MEG_3977	Gillia_Amel_4	ST-E00600:132:HCTVJALXX:2:1239:28239:36088	k111_1657	B2252
MEG_3977	Snod_Amel_2	ST-E00600:132:HCTVJALXX:1:2246:8115:9157	k111_5638	B2252
MEG_3977	Snod_Amel_2	ST-E00600:132:HCTVJALXX:1:1406:18792:28526	k111_36680	B2252
MEG_3977	Gillia_Amel_1	ST-E00600:132:HCTVJALXX:2:2306:7545:26021	k111_36751	B2252
MEG_3977	Gillia_Amel_1	ST-E00600:132:HCTVJALXX:2:2343:11207:18646	k111_110345	B2252
MEG_3977	Snod_Amel_1	A00199:329:HJN5CDSXX:2:1244:29875:4852	k111_168938	B2252
MEG_3977	Gillia_Amel_1	ST-E00600:132:HCTVJALXX:2:1105:8847:28870	k111_197811	B2252
MEG_3977	Frischella_Amel	ST-E00600:167:H73W3ALXX:2:2318:8323:23453	k111_3876	B2284
MEG_3977	Bartonella_Amel_3	ST-E00600:167:H73W3ALXX:2:1131:7202:18599	k111_43508	B2284
MEG_3977	Snod_Amel_2	ST-E00600:167:H73W3ALXX:1:1241:23818:19852	k111_46767	B2284
MEG_3977	Alpha2_4	ST-E00600:167:H73W3ALXX:1:1453:23854:34444	k111_52969	B2284
MEG_3977	Gillia_Amel_2	ST-E00600:167:H73W3ALXX:1:1337:29432:36370	k111_60635	B2284
MEG_3977	Lac_Firm5_Amel_2	ST-E00600:167:H73W3ALXX:1:1427:28004:3646	k111_119709	B2284
MEG_3977	Gillia_Amel_1	ST-E00600:167:H73W3ALXX:2:1216:23999:13307	k111_6545	B2286
MEG_3977	Snod_Amel_2	ST-E00600:167:H73W3ALXX:2:2470:9263:23610	k111_7648	B2286
MEG_3977	Lac_kunkeei_1	ST-E00600:167:H73W3ALXX:2:1113:18376:21605	k111_12780	B2286
MEG_3977	Gillia_Amel_6	ST-E00600:167:H73W3ALXX:2:2321:11966:33395	k111_2424	B2290
MEG_3977	Alpha2_4	ST-E00600:167:H73W3ALXX:1:2487:22200:16736	k111_13711	B2290
MEG_3977	Frischella_Amel	ST-E00600:167:H73W3ALXX:1:2313:23149:4445	k111_20666	B2290
MEG_3977	Gillia_Amel_5	ST-E00600:167:H73W3ALXX:1:1405:25147:10285	k111_93383	B2290
MEG_3977	Snod_Amel_2	ST-E00600:168:HCTKGALXX:1:1483:8522:36010	k111_3442	B2357
MEG_3977	Gillia_Amel_4	ST-E00600:168:HCTKGALXX:1:2416:22706:9627	k111_6266	B2357
MEG_3977	Lac_Firm5_Amel_1	ST-E00600:168:HCTKGALXX:2:1336:17580:24768	k111_8136	B2357
MEG_3977	Snod_Amel_2	ST-E00600:168:HCTKGALXX:1:1162:11406:36432	k111_49704	B2357
MEG_3977	Snod_Bom_4	ST-E00600:168:HCTKGALXX:2:2478:24334:12696	k111_71205	B2357
MEG_3977	Lac_Firm5_Amel_7	ST-E00600:168:HCTKGALXX:1:1236:19388:31031	k111_91510	B2357
MEG_3977	Bifido_Amel_1	ST-E00600:167:H73W3ALXX:2:2184:21278:2487	k111_19282	B2359
MEG_3977	Gillia_Amel_2	ST-E00600:167:H73W3ALXX:2:1439:9191:9925	k111_31385	B2359
MEG_3977	Snod_Amel_2	ST-E00600:167:H73W3ALXX:1:2353:20745:14779	k111_49068	B2359
MEG_3977	Alpha2_4	ST-E00600:167:H73W3ALXX:2:2144:7681:1141	k111_109086	B2359
MEG_3977	Gillia_Amel_4	ST-E00600:167:H73W3ALXX:1:1473:26313:27806	k111_180578	B2359
MEG_3977	Gillia_Amel_3	ST-E00600:167:H73W3ALXX:2:2122:4743:34882	k111_1642	B2362
MEG_3977	Bartonella_Amel_3	ST-E00600:167:H73W3ALXX:1:1353:11415:20760	k111_15555	B2362
MEG_3977	Bifido_Amel_9	ST-E00600:167:H73W3ALXX:1:2153:12744:9189	k111_72062	B2362
MEG_3977	Lac_Firm5_Amel_4	ST-E00600:170:HCTYFALXX:1:2337:7383:22169	k111_3779	B2364
MEG_3977	Lac_Firm5_Amel_5	ST-E00600:170:HCTYFALXX:2:1139:32560:16705	k111_5138	B2364
MEG_3977	Gillia_Amel_2	ST-E00600:170:HCTYFALXX:2:1485:19822:11678	k111_10818	B2364
MEG_3977	Gillia_Amel_2	ST-E00600:170:HCTYFALXX:2:1418:14534:29356	k111_23295	B2364
MEG_3977	Lac_Firm5_Amel_5	ST-E00600:132:HCTVJALXX:1:1303:22806:8641	k111_26214	B2364
MEG_3977	Gillia_Amel_2	ST-E00600:170:HCTYFALXX:1:1274:31837:26913	k111_80714	B2364
MEG_3977	Bartonella_Amel_2	ST-E00600:170:HCTYFALXX:2:1384:18358:32064	k111_107670	B2364
MEG_3977	Gillia_Amel_5	ST-E00600:170:HCTYFALXX:1:1177:11026:9972	k111_138312	B2364
MEG_3977	Frischella_Amel	ST-E00600:167:H73W3ALXX:2:2282:10113:25582	k111_33710	B2398
MEG_3977	Lac_Firm5_Amel_7	ST-E00600:167:H73W3ALXX:1:2270:12156:10770	k111_34429	B2398
MEG_3977	Snod_Amel_1	ST-E00600:167:H73W3ALXX:2:1143:31575:10864	k111_36922	B2398
MEG_3977	Lac_Firm5_Amel_5	ST-E00600:167:H73W3ALXX:2:1127:12861:8609	k111_80760	B2398
MEG_3977	Lac_Firm5_Amel_5	A00199:329:HJN5CDSXX:1:2337:26467:33332	k111_90964	B2398
MEG_3977	Gillia_Amel_2	ST-E00600:167:H73W3ALXX:2:2367:4824:11381	k111_139028	B2398
MEG_3977	Bartonella_Amel_3	ST-E00600:167:H73W3ALXX:1:1366:29243:16814	k111_1885	B2400
MEG_3977	Frischella_Amel	ST-E00600:167:H73W3ALXX:1:1150:26883:7874	k111_19959	B2400
MEG_3977	Lac_Firm5_Amel_5	ST-E00600:167:H73W3ALXX:1:2122:18421:24220	k111_1593	B2402
MEG_3977	Bartonella_Amel_2	ST-E00600:167:H73W3ALXX:2:1410:5023:23782	k111_4496	B2402
MEG_3977	Snod_Amel_2	ST-E00600:167:H73W3ALXX:2:1159:12997:2863	k111_11717	B2402
MEG_3977	Gillia_Amel_1	ST-E00600:167:H73W3ALXX:1:1207:24921:20572	k111_15133	B2402
MEG_3977	Bartonella_Amel_2	ST-E00600:167:H73W3ALXX:1:2280:26458:8296	k111_105069	B2402
MEG_3977	Alpha2_4	ST-E00600:167:H73W3ALXX:1:2436:17870:14716	k111_227469	B2402
MEG_3977	Gillia_Amel_1	ST-E00600:170:HCTYFALXX:2:2380:5565:12414	k111_5421	B2404
MEG_3977	Gillia_Amel_2	ST-E00600:170:HCTYFALXX:1:1152:13919:1485	k111_88631	B2404
MEG_3977	Bifido_Amel_1	ST-E00600:167:H73W3ALXX:2:2164:19714:9674	k111_2994	B2438
MEG_3977	Alpha2_4	ST-E00600:167:H73W3ALXX:2:2158:5602:5431	k111_9969	B2438
MEG_3977	Gillia_Amel_1	ST-E00600:167:H73W3ALXX:2:2304:26675:24925	k111_26555	B2438
MEG_3977	Alpha2_4	ST-E00600:167:H73W3ALXX:2:2359:10303:27790	k111_34537	B2438
MEG_3977	Snod_Amel_2	ST-E00600:167:H73W3ALXX:2:2436:29568:10207	k111_48829	B2440
MEG_3977	Gillia_Amel_5	ST-E00600:167:H73W3ALXX:2:1260:8892:12508	k111_96433	B2440
MEG_3977	Gillia_Amel_6	ST-E00600:167:H73W3ALXX:2:1161:14145:12305	k111_151059	B2440
MEG_3977	Alpha2_4	ST-E00600:167:H73W3ALXX:2:1467:27877:26569	k111_188794	B2440
MEG_3977	Bartonella_Amel_1	A00204:265:HCNTTDMXX:1:1144:8983:4116	k111_68085	B2442
MEG_3977	Gillia_Amel_4	ST-E00600:167:H73W3ALXX:2:2375:19587:4351	k111_84035	B2442
MEG_3977	Bifido_Amel_7	ST-E00600:167:H73W3ALXX:1:2182:4779:6668	k111_98933	B2442
MEG_3977	Gillia_Amel_5	ST-E00600:167:H73W3ALXX:1:1254:27073:9925	k111_135718	B2442
MEG_3985	Bifido_Amel_4	ST-E00600:170:HCTYFALXX:2:1425:29812:34992	k111_138120	B1625
MEG_3988	Paenibacillus-larvae	ST-E00600:314:H7GTGALXX:3:2217:28619:10128	NODE_82981_length_524_cov_61.773987	B14757
MEG_3988	Lac_Firm4_2	ST-E00600:170:HCTYFALXX:1:1474:16025:13589	k111_9168	B2248
MEG_3992	Lac_Firm5_Acer	ST-E00600:314:H7GTGALXX:4:2622:31232:30311	NODE_68042_length_527_cov_286.296610	B14758
MEG_3992	Bifido_Amel_9	ST-E00600:130:H73WHALXX:1:1137:29487:12320	k111_11602	B1538
MEG_3992	Lac_Firm4_1	ST-E00600:130:H73WHALXX:1:1113:6732:3568	k111_69944	B1538
MEG_3992	Gillia_Amel_1	A00199:330:HJNFHDSXX:3:1550:8712:24032	k111_70999	B1538
MEG_3992	Lac_Firm4_2	ST-E00600:132:HCTVJALXX:1:1239:3405:16501	k111_936	B1540
MEG_3992	Lac_Firm5_Amel_6	ST-E00600:132:HCTVJALXX:1:1162:7735:35524	k111_4878	B1540
MEG_3992	Lac_Firm4_1	ST-E00600:132:HCTVJALXX:2:1367:10945:20917	k111_39927	B1540
MEG_3992	Bifido_Amel_4	ST-E00600:132:HCTVJALXX:2:1285:16071:29450	k111_45366	B1540
MEG_3992	Lac_Firm5_Amel_5	ST-E00600:170:HCTYFALXX:1:1432:8043:30953	k111_4600	B1542
MEG_3992	Lac_Firm4_2	ST-E00600:170:HCTYFALXX:1:1487:32117:34068	k111_11540	B1542
MEG_3992	Lac_Firm5_Amel_5	ST-E00600:170:HCTYFALXX:1:2114:4110:28119	k111_11699	B1542
MEG_3992	Bifido_Amel_9	ST-E00600:170:HCTYFALXX:1:1343:11487:19413	k111_33708	B1542
MEG_3992	Lac_Firm4_1	ST-E00600:170:HCTYFALXX:2:1280:5213:29810	k111_46464	B1542
MEG_3992	Lac_Firm5_Amel_3	ST-E00600:191:H77CMALXX:1:2376:30418:31062	k111_1314	B1585
MEG_3992	Lac_Firm4_2	ST-E00600:191:H77CMALXX:2:2358:26639:9674	k111_20474	B1585
MEG_3992	Bifido_Amel_9	ST-E00600:191:H77CMALXX:1:1354:7591:28354	k111_54943	B1585
MEG_3992	Lac_Firm4_1	ST-E00600:191:H77CMALXX:1:1438:5701:3255	k111_87681	B1585
MEG_3992	Lac_Firm5_Amel_5	ST-E00600:191:H77CMALXX:1:1169:23411:7028	k111_104377	B1585
MEG_3992	Lac_Firm4_1	ST-E00600:191:H77CMALXX:2:2365:17662:34021	k111_108772	B1585
MEG_3992	Lac_kunkeei_1	ST-E00600:191:H77CMALXX:2:2104:32443:20165	k111_114084	B1585
MEG_3992	Lac_Firm5_Amel_4	ST-E00600:191:H77CMALXX:1:1364:26865:33520	k111_2190	B1587
MEG_3992	Lac_Firm4_1	ST-E00600:191:H77CMALXX:2:1283:2456:10629	k111_8416	B1587
MEG_3992	Bifido_Amel_9	ST-E00600:191:H77CMALXX:1:1341:4227:8876	k111_9377	B1587
MEG_3992	Lac_Firm4_1	ST-E00600:191:H77CMALXX:1:2305:9399:33364	k111_42503	B1587
MEG_3992	Lac_Firm4_2	ST-E00600:191:H77CMALXX:2:1488:29586:3317	k111_53355	B1587
MEG_3992	Lac_kunkeei_1	ST-E00600:170:HCTYFALXX:2:1352:4833:8672	k111_2137	B1591
MEG_3992	Lac_Firm4_2	ST-E00600:170:HCTYFALXX:2:2377:6316:23672	k111_2327	B1591
MEG_3992	Bifido_Amel_4	ST-E00600:170:HCTYFALXX:2:2175:9616:3865	k111_4197	B1591
MEG_3992	Lac_Firm5_Amel_4	ST-E00600:170:HCTYFALXX:1:1274:12509:23343	k111_10652	B1591
MEG_3992	Lac_Firm4_1	ST-E00600:170:HCTYFALXX:1:1163:5303:12242	k111_80942	B1591
MEG_3992	Lac_kunkeei_1	ST-E00600:170:HCTYFALXX:2:2217:16767:17597	k111_13370	B1593
MEG_3992	Lac_Firm4_1	ST-E00600:170:HCTYFALXX:1:1272:23204:27054	k111_2874	B1623
MEG_3992	Lac_Firm4_2	ST-E00600:170:HCTYFALXX:1:2239:21233:15655	k111_6741	B1623
MEG_3992	Lac_Firm4_1	ST-E00600:170:HCTYFALXX:1:1178:2519:19445	k111_18379	B1623
MEG_3992	Lac_Firm5_Amel_6	ST-E00600:170:HCTYFALXX:1:1309:24523:26396	k111_35261	B1623
MEG_3992	Lac_kunkeei_1	ST-E00600:170:HCTYFALXX:1:2138:11333:12414	k111_109215	B1623
MEG_3992	Lac_kunkeei_1	ST-E00600:170:HCTYFALXX:1:1181:21332:19179	k111_6671	B1625
MEG_3992	Lac_Firm5_Amel_6	ST-E00600:170:HCTYFALXX:2:1369:14805:25191	k111_20643	B1625
MEG_3992	Lac_Firm4_2	ST-E00600:170:HCTYFALXX:2:1168:26259:32189	k111_51685	B1625
MEG_3992	Lac_Firm4_1	ST-E00600:170:HCTYFALXX:2:1444:18855:8437	k111_94107	B1625
MEG_3992	Bifido_Amel_9	ST-E00600:170:HCTYFALXX:1:1431:30282:28541	k111_5835	B1627
MEG_3992	Lac_Firm5_Amel_1	ST-E00600:170:HCTYFALXX:1:2426:27986:16892	k111_9860	B1627
MEG_3992	Lac_Firm5_Amel_7	ST-E00600:170:HCTYFALXX:2:2149:11225:4523	k111_148033	B1627
MEG_3992	Lac_Firm5_Amel_1	ST-E00600:170:HCTYFALXX:2:2344:20139:33959	k111_1193	B2216
MEG_3992	Lac_Firm4_1	ST-E00600:170:HCTYFALXX:1:2113:13774:15045	k111_118144	B2216
MEG_3992	Lac_Firm4_2	ST-E00600:132:HCTVJALXX:2:1177:13367:26929	k111_1436	B2218
MEG_3992	Lac_Firm5_Amel_1	ST-E00600:132:HCTVJALXX:2:2479:4824:9502	k111_6033	B2218
MEG_3992	Lac_Firm4_1	ST-E00600:132:HCTVJALXX:2:2435:26494:24518	k111_176779	B2218
MEG_3992	Paenibacillus-larvae	ST-E00600:132:HCTVJALXX:2:2479:4824:9502	k111_276838	B2218
MEG_3992	Snod_Bom_4	ST-E00600:170:HCTYFALXX:1:1248:16486:34679	k111_11698	B2220
MEG_3992	Lac_kunkeei_1	ST-E00600:170:HCTYFALXX:1:1341:7247:14544	k111_36440	B2220
MEG_3992	Gillia_Amel_6	ST-E00600:170:HCTYFALXX:2:1109:14290:10332	k111_82422	B2220
MEG_3992	Gillia_Amel_6	ST-E00600:170:HCTYFALXX:2:2342:6470:8312	k111_126782	B2220
MEG_3992	Lac_Firm4_2	ST-E00600:132:HCTVJALXX:2:1372:13160:20682	k111_9575	B2246
MEG_3992	Lac_kunkeei_1	ST-E00600:132:HCTVJALXX:1:1421:10673:29559	k111_45624	B2246
MEG_3992	Lac_Firm5_Amel_5	ST-E00600:132:HCTVJALXX:1:1351:23050:11569	k111_106642	B2246
MEG_3992	Snod_Amel_2	ST-E00600:132:HCTVJALXX:2:1155:23981:5541	k111_125690	B2246
MEG_3992	Lac_Firm4_1	ST-E00600:132:HCTVJALXX:2:2128:12545:12727	k111_150092	B2246
MEG_3992	Bifido_Amel_1	ST-E00600:191:H77CMALXX:1:2331:25590:28808	k111_1280	B2248
MEG_3992	Bifido_Amel_5	ST-E00600:170:HCTYFALXX:1:1330:21965:3928	k111_5239	B2248
MEG_3992	Lac_Firm4_1	ST-E00600:170:HCTYFALXX:2:2138:12346:31735	k111_25622	B2248
MEG_3992	Lac_Firm4_1	ST-E00600:170:HCTYFALXX:1:2447:28140:20384	k111_34712	B2248
MEG_3992	Lac_Firm4_1	ST-E00600:167:H73W3ALXX:2:1238:30879:19742	k111_2376	B2250
MEG_3992	Lac_kunkeei_1	ST-E00600:167:H73W3ALXX:2:2260:8205:14356	k111_15100	B2250
MEG_3992	Snod_Amel_2	ST-E00600:167:H73W3ALXX:2:1448:10357:24909	k111_55807	B2250
MEG_3992	Lac_Firm4_1	ST-E00600:167:H73W3ALXX:1:2157:17734:5556	k111_77066	B2250
MEG_3992	Lac_Firm5_Amel_1	ST-E00600:132:HCTVJALXX:2:1208:16414:19961	k111_167	B2252
MEG_3992	Bartonella_Amel_3	A00204:265:HCNTTDMXX:2:1140:6370:34851	k111_996	B2284
MEG_3992	Lac_bom_2	ST-E00600:167:H73W3ALXX:1:1130:19280:28150	k111_14796	B2284
MEG_3992	Lac_Firm5_Amel_6	ST-E00600:167:H73W3ALXX:1:2265:24126:27305	k111_131355	B2284
MEG_3992	Lac_Firm5_Amel_6	ST-E00600:167:H73W3ALXX:1:2248:27832:22232	k111_20475	B2286
MEG_3992	Lac_Firm5_Amel_1	ST-E00600:167:H73W3ALXX:2:1459:17183:3912	k111_26591	B2286
MEG_3992	Lac_Firm4_1	ST-E00600:167:H73W3ALXX:1:2113:8024:35336	k111_164596	B2286
MEG_3992	Lac_Firm4_2	ST-E00600:167:H73W3ALXX:1:1367:30716:22780	k111_12201	B2290
MEG_3992	Lac_Firm5_Amel_1	ST-E00600:167:H73W3ALXX:2:1153:10773:7153	k111_13354	B2290
MEG_3992	Lac_Firm5_Amel_1	ST-E00600:167:H73W3ALXX:2:1442:6994:29230	k111_69114	B2290
MEG_3992	Bifido_Amel_2	ST-E00600:167:H73W3ALXX:1:1265:10086:26694	k111_116603	B2290
MEG_3992	Bifido_Amel_9	ST-E00600:168:HCTKGALXX:1:1116:25337:6574	k111_8512	B2357
MEG_3992	Snod_Amel_2	A00199:330:HJNFHDSXX:3:1626:14299:5431	k111_18657	B2357
MEG_3992	Lac_Firm5_Amel_5	ST-E00600:168:HCTKGALXX:1:1327:11921:17534	k111_32647	B2357
MEG_3992	Lac_Firm4_2	ST-E00600:168:HCTKGALXX:1:2124:16116:10614	k111_46371	B2357
MEG_3992	Lac_Firm4_1	ST-E00600:168:HCTKGALXX:2:1280:30590:32957	k111_56832	B2357
MEG_3992	Lac_Firm4_1	ST-E00600:168:HCTKGALXX:2:1164:19515:26271	k111_74333	B2357
MEG_3992	Lac_Firm4_1	ST-E00600:167:H73W3ALXX:1:1287:10728:19132	k111_17286	B2359
MEG_3992	Bifido_Amel_4	ST-E00600:167:H73W3ALXX:2:1135:21432:31187	k111_59487	B2359
MEG_3992	Lac_Firm5_Amel_1	ST-E00600:167:H73W3ALXX:1:1276:11216:23109	k111_6463	B2362
MEG_3992	Lac_Firm5_Amel_1	ST-E00600:167:H73W3ALXX:1:1268:28890:33113	k111_163114	B2362
MEG_3992	Gillia_Amel_2	ST-E00600:167:H73W3ALXX:1:1139:10077:12806	k111_3385	B2364
MEG_3992	Lac_Firm4_1	ST-E00600:170:HCTYFALXX:2:2176:20645:25379	k111_4650	B2364
MEG_3992	Lac_Firm4_2	ST-E00600:170:HCTYFALXX:2:2364:31494:1799	k111_5180	B2364
MEG_3992	Snod_Amel_2	ST-E00600:170:HCTYFALXX:1:2486:18484:25864	k111_35895	B2364
MEG_3992	Lac_Firm4_1	ST-E00600:170:HCTYFALXX:1:2248:2058:26443	k111_65534	B2364
MEG_3992	Lac_Firm5_Amel_5	ST-E00600:167:H73W3ALXX:1:1443:30309:9737	k111_39918	B2400
MEG_3992	Lac_Firm4_1	ST-E00600:167:H73W3ALXX:2:2324:27661:18834	k111_59791	B2400
MEG_3992	Snod_Amel_2	ST-E00600:170:HCTYFALXX:1:2340:19000:20619	k111_147498	B2400
MEG_3992	Lac_Firm4_2	ST-E00600:167:H73W3ALXX:2:2116:30481:5776	k111_2335	B2402
MEG_3992	Lac_Firm4_1	ST-E00600:167:H73W3ALXX:1:2446:27272:20071	k111_94882	B2402
MEG_3992	Lac_Firm4_1	ST-E00600:167:H73W3ALXX:1:1355:21450:18599	k111_159792	B2402
MEG_3992	Lac_Firm5_Amel_2	A00199:329:HJN5CDSXX:2:1324:14470:13307	k111_88246	B2404
MEG_3992	Frischella_Amel	ST-E00600:167:H73W3ALXX:2:1315:7455:16501	k111_102514	B2404
MEG_3992	Bifido_Amel_4	ST-E00600:167:H73W3ALXX:1:2134:25789:13338	k111_5867	B2438
MEG_3992	Lac_Firm4_1	ST-E00600:167:H73W3ALXX:1:1342:26711:8735	k111_30291	B2438
MEG_3992	Gillia_Amel_2	A00199:330:HJNFHDSXX:3:2147:5701:12273	k111_73317	B2438
MEG_3992	Lac_Firm4_1	ST-E00600:167:H73W3ALXX:2:1282:17662:16830	k111_40250	B2440
MEG_3992	Lac_Firm4_1	ST-E00600:167:H73W3ALXX:2:2471:27751:5682	k111_40605	B2440
MEG_3992	Lac_Firm5_Amel_6	ST-E00600:167:H73W3ALXX:1:2136:18548:33833	k111_61770	B2440
MEG_3992	Lac_kunkeei_1	ST-E00600:167:H73W3ALXX:2:1262:5041:10254	k111_188232	B2440
MEG_3992	Lac_Firm4_1	ST-E00600:167:H73W3ALXX:1:1475:11577:6511	k111_1676	B2442
MEG_3992	Lac_Firm5_Amel_3	ST-E00600:167:H73W3ALXX:2:2412:24216:26177	k111_44955	B2442
MEG_3992	Paenibacillus-larvae	ST-E00600:167:H73W3ALXX:1:1478:24768:34554	k111_97958	B2442
MEG_4	Lac_Firm5_Acer	E00514:169:H3C7CCCXY:8:1122:5883:62136	NODE_27861_length_831_cov_2.145619	B0061
MEG_4	Snod_Acer_Aand_Aflo_1	CL100063235L1C004R063_259454	NODE_2736_length_2545_cov_45.832932	B0073
MEG_4	Gillia_Amel_1	CL100063235L1C010R029_80987	NODE_22076_length_747_cov_2.335260	B0073
MEG_4	Snod_Bom_4	CL100063235L1C015R014_226778	NODE_31362_length_634_cov_2.075993	B0073
MEG_4	Bifido_Acer_2	CL100063235L1C010R045_80935	NODE_520_length_5554_cov_34.174395	B0088
MEG_4	Lac_Firm5_Acer	CL100063235L1C013R077_240277	NODE_2484_length_2228_cov_55.445007	B0088
MEG_4	Paenibacillus-larvae	CL100063235L1C014R058_124755	NODE_2564_length_2393_cov_5.215141	B0091
MEG_4	Bifido_Acer_1	CL100063235L1C006R045_10633	NODE_238_length_19149_cov_5.027234	B0094
MEG_4	Bifido_Acer_2	CL100063235L2C011R037_213984	NODE_1046_length_4279_cov_60.345170	B0455
MEG_4	Snod_Acer_1	CL100063235L2C013R090_116992	NODE_1860_length_2889_cov_22.626323	B0455
MEG_4	Bifido_Acer_2	CL100063218L2C004R073_95010	NODE_471_length_5558_cov_17.975468	B0673
MEG_4	Snod_Acer_1	CL100063218L2C003R089_297961	NODE_948_length_3483_cov_53.422404	B0673
MEG_4	Bartonella_Amel_2	CL100063235L2C002R079_122300	NODE_47337_length_497_cov_2.979638	B0964
MEG_4	Gillia_Bom_8	CL100063235L2C012R014_19444	NODE_310_length_9643_cov_2148.349082	B1006
MEG_4	Bifido_Acer_2	CL100063235L2C005R034_171334	NODE_603_length_5554_cov_43.184761	B1006
MEG_4	Snod_Acer_1	CL100063235L2C005R005_76232	NODE_1501_length_2827_cov_166.484848	B1006
MEG_4	Bifido_Acer_1	CL100063235L2C009R093_281277	NODE_16_length_210709_cov_11.283565	B1012
MEG_4	Gillia_Bom_8	CL100063235L2C009R052_161864	NODE_231_length_9693_cov_1268.320398	B1012
MEG_4	Snod_Acer_1	ST-E00600:220:HJC2FALXX:3:1605:32117:5384	NODE_3399_length_2610_cov_43.342857	B10346
MEG_4	Snod_Acer_1	ST-E00600:381:HJ57NALXX:4:1671:14769:31798	NODE_580_length_5447_cov_169.073257	B10348
MEG_4	Lac_kunkeei_1	ST-E00600:381:HJ57NALXX:4:2146:9742:19523	NODE_1521_length_3249_cov_95.946775	B10348
MEG_4	Snod_Acer_1	ST-E00600:220:HJC2FALXX:3:1345:2338:15906	NODE_931_length_4246_cov_31.572417	B10350
MEG_4	Lac_Firm5_Acer	ST-E00600:220:HJC2FALXX:3:2303:19669:22060	NODE_202719_length_163_cov_71.462963	B10350
MEG_4	Snod_Acer_1	ST-E00600:220:HJC2FALXX:3:1128:7247:5556	NODE_695_length_4753_cov_24.398893	B10380
MEG_4	Alpha2_4	ST-E00600:220:HJC2FALXX:3:1159:13141:23437	NODE_145645_length_281_cov_1.743363	B10380
MEG_4	Bifido_Acer_2	ST-E00600:307:HJCLVALXX:2:1274:8730:33646	NODE_511_length_5613_cov_15.710148	B10382
MEG_4	Bifido_Acer_2	ST-E00600:220:HJC2FALXX:3:1507:12906:11851	NODE_770_length_5549_cov_13.388060	B10384
MEG_4	Snod_Acer_1	ST-E00600:220:HJC2FALXX:3:2368:24849:27993	NODE_1103_length_4366_cov_72.280445	B10384
MEG_4	Lac_Firm5_Acer	ST-E00600:220:HJC2FALXX:3:2158:6497:29277	NODE_84703_length_557_cov_11.326693	B10384
MEG_4	Snod_Bom_1	ST-E00600:220:HJC2FALXX:3:1412:1579:30686	NODE_197951_length_229_cov_1.442529	B10384
MEG_4	Lac_Firm5_Amel_1	ST-E00600:220:HJC2FALXX:3:2327:19416:1329	NODE_223160_length_121_cov_12.318182	B10384
MEG_4	Snod_Acer_1	ST-E00600:220:HJC2FALXX:3:2416:11523:23547	NODE_2063_length_2826_cov_85.307109	B10438
MEG_4	Lac_Firm5_Acer	ST-E00600:220:HJC2FALXX:3:1145:9118:29215	NODE_133869_length_355_cov_34.290000	B10438
MEG_4	Snod_Acer_1	ST-E00600:220:HJC2FALXX:4:2169:4643:10410	NODE_1489_length_2831_cov_81.837896	B10440
MEG_4	Snod_Acer_1	ST-E00600:220:HJC2FALXX:4:1444:16206:1470	NODE_884_length_4462_cov_11.469707	B10442
MEG_4	Lac_kunkeei_1	ST-E00600:220:HJC2FALXX:4:2131:21043:14763	NODE_71665_length_632_cov_6.284229	B10442
MEG_4	Lac_bom_1	ST-E00600:191:H7YCJALXX:2:1423:27444:31955	NODE_182416_length_162_cov_1123.140187	B10865
MEG_4	Lac_kunkeei_2	ST-E00600:191:H7YCJALXX:2:1464:20907:3067	NODE_185673_length_111_cov_35.821429	B10865
MEG_4	Alpha2_1	ST-E00600:191:H7YCJALXX:1:1453:17616:1501	NODE_967_length_4123_cov_54.266716	B10869
MEG_4	Snod_Acer_1	ST-E00600:191:H7YCJALXX:1:1602:17879:5431	NODE_1099_length_3817_cov_33.461988	B10869
MEG_4	Lac_Firm5_Amel_1	ST-E00600:191:H7YCJALXX:1:2470:30264:36683	NODE_2085_length_2800_cov_334.750820	B10869
MEG_4	Lac_kunkeei_1	ST-E00600:191:H7YCJALXX:1:2325:12337:33630	NODE_192648_length_169_cov_20.614035	B10869
MEG_4	Snod_Acer_Aand_Aflo_1	CL100063236L1C011R038_228958	NODE_1553_length_2615_cov_206.276172	B1231
MEG_4	Alpha2_4	CL100063236L1C014R036_298061	NODE_1066_length_3974_cov_84.153611	B1235
MEG_4	Lac_Firm5_Acer	CL100063236L1C008R075_269739	NODE_24500_length_685_cov_310.407937	B1235
MEG_4	Bifido_Amel_7	CL100063218L2C017R035_212456	NODE_1322_length_5496_cov_63.918949	B1282
MEG_4	Snod_Acer_1	CL100063218L2C002R074_106485	NODE_2858_length_2609_cov_100.140172	B1282
MEG_4	Snod_Acer_Aand_Aflo_1	CL100063218L2C014R056_283482	NODE_982_length_3423_cov_287.544537	B1286
MEG_4	Alpha2_2	CL100063218L2C010R088_311491	NODE_28693_length_568_cov_1.477583	B1286
MEG_4	Bifido_Acer_2	CL100063236L1C003R061_547154	NODE_2351_length_5494_cov_29.284979	B1302
MEG_4	Snod_Acer_Aand_Aflo_1	CL100063236L1C004R044_267423	NODE_4670_length_2899_cov_19.548172	B1302
MEG_4	Melissococcus-plutonius	CL100063236L1C009R046_205384	NODE_9350_length_1432_cov_2.809005	B1302
MEG_4	Lac_kunkeei_1	CL100063236L1C010R091_16780	NODE_11342_length_1203_cov_7.033101	B1302
MEG_4	Snod_Acer_1	CL100063236L1C003R045_536867	NODE_927_length_4257_cov_86.011423	B1304
MEG_4	Bifido_Acer_2	CL100063236L1C014R017_318825	NODE_267_length_5658_cov_29.108335	B1306
MEG_4	Snod_Acer_Aand_Aflo_1	CL100063236L1C006R070_17771	NODE_969_length_2918_cov_169.017115	B1306
MEG_4	Bartonella_Amel_2	ST-E00192:776:HT32CCCXY:6:2106:4574:67498	NODE_165082_length_324_cov_2.732342	B13976
MEG_4	Lac_Firm5_Acer	ST-E00600:192:HC23VALXX:4:2252:8621:19586	NODE_106995_length_408_cov_10.342776	B14257
MEG_4	Bifido_Amel_7	ST-E00600:192:HC23VALXX:4:2209:30572:5118	NODE_37043_length_970_cov_3.628415	B14259
MEG_4	Lac_Firm5_Amel_7	ST-E00600:191:H7YCJALXX:1:2216:21404:9439	NODE_21577_length_1170_cov_5.365919	B14261
MEG_4	Lac_bom_1	ST-E00600:191:H7YCJALXX:1:1307:23131:2315	NODE_102238_length_461_cov_19.120690	B14261
MEG_4	Bifido_Acer_2	ST-E00600:314:H7GTGALXX:4:1231:31765:7028	NODE_549_length_5549_cov_86.104842	B14756
MEG_4	Lac_Firm5_Acer	ST-E00600:314:H7GTGALXX:4:2542:8892:28291	NODE_182755_length_152_cov_121.587629	B14756
MEG_4	Bifido_Acer_1	ST-E00600:314:H7GTGALXX:4:2440:20880:4022	NODE_43_length_112988_cov_6.747753	B14758
MEG_4	Apibacter_Acer	ST-E00600:314:H7GTGALXX:4:1262:5846:22200	NODE_1589_length_2834_cov_10.692335	B14758
MEG_4	Lac_Firm5_Acer	ST-E00600:314:H7GTGALXX:4:2448:14488:14058	NODE_1834_length_2657_cov_213.686779	B14758
MEG_4	Lac_Firm5_Amel_1	ST-E00600:314:H7GTGALXX:4:1311:21721:4319	NODE_201481_length_110_cov_30.290909	B14758
MEG_4	Lac_Firm5_Acer	ST-E00600:314:H7GTGALXX:4:2465:13205:3787	NODE_80_length_46721_cov_20.066322	B14779
MEG_4	Lac_Firm5_Acer	ST-E00600:314:H7GTGALXX:4:1401:11134:33238	NODE_184471_length_162_cov_600.672897	B14779
MEG_4	Gamma_Amel_Acer	ST-E00600:314:H7GTGALXX:4:1535:14977:15311	NODE_171886_length_211_cov_1.217949	B14780
MEG_4	Snod_Bom_4	ST-E00600:314:H7GTGALXX:3:1507:6931:5885	NODE_134179_length_313_cov_4.899225	B14781
MEG_4	Lac_bom_1	ST-E00600:314:H7GTGALXX:3:1347:12581:29794	NODE_207502_length_162_cov_598.429907	B14781
MEG_4	Snod_Acer_1	CL100063218L2C017R013_161858	NODE_1034_length_4255_cov_275.707143	B1897
MEG_4	Melissococcus-plutonius	CL100063218L2C011R071_452501	NODE_2367_length_2239_cov_6.858516	B1897
MEG_4	Lac_kunkeei_1	CL100063218L2C011R052_182610	NODE_6155_length_1180_cov_8.444444	B1898
MEG_4	Alpha2_4	ST-E00600:167:H73W3ALXX:1:1487:7265:33395	NODE_1427_length_2632_cov_18.636787	B4399
MEG_4	Gillia_Bom_8	ST-E00600:167:H73W3ALXX:1:2327:20030:26788	NODE_192_length_9643_cov_2982.127555	B4428
MEG_4	Snod_Acer_Aand_Aflo_1	ST-E00600:167:H73W3ALXX:2:1325:24894:9408	NODE_446_length_5525_cov_866.346069	B4428
MEG_4	Lac_Firm5_Acer	ST-E00600:167:H73W3ALXX:1:1349:16043:17534	NODE_2688_length_1948_cov_1788.346540	B4428
MEG_4	Lac_Firm5_Amel_1	ST-E00600:167:H73W3ALXX:2:2173:26277:12273	NODE_255302_length_101_cov_260.782609	B4428
MEG_4	Lac_Firm5_Acer	ST-E00600:167:H73W3ALXX:2:1481:6533:1063	NODE_257346_length_74_cov_523.947368	B4428
MEG_4	Lac_kunkeei_2	ST-E00600:130:H73WHALXX:1:1414:21847:3443	NODE_746_length_7404_cov_9.022044	B4844
MEG_4	Snod_Acer_1	ST-E00600:130:H73WHALXX:1:2323:4453:15468	NODE_1055_length_5421_cov_37.108274	B4844
MEG_4	Lac_Firm5_Acer	ST-E00600:130:H73WHALXX:2:1417:10619:33160	NODE_2913_length_2612_cov_33.716465	B4844
MEG_4	Lac_Firm5_Acer	ST-E00600:167:H73W3ALXX:2:2363:7102:10911	NODE_257_length_17055_cov_36.722235	B4846
MEG_4	Snod_Acer_1	ST-E00600:167:H73W3ALXX:2:1386:21685:5729	NODE_819_length_5465_cov_56.973937	B4846
MEG_4	Lac_bom_1	ST-E00600:167:H73W3ALXX:2:1140:10502:25692	NODE_249192_length_125_cov_136.442857	B4846
MEG_4	Snod_Acer_1	ST-E00600:167:H73W3ALXX:2:2286:13386:2096	NODE_1404_length_3459_cov_17.986193	B4848
MEG_4	Bifido_Amel_7	ST-E00600:167:H73W3ALXX:2:2434:22010:16814	NODE_651_length_5254_cov_128.971148	B4850
MEG_4	Snod_Acer_1	ST-E00600:167:H73W3ALXX:1:2154:9417:4993	NODE_1181_length_3480_cov_72.913285	B4850
MEG_4	Bifido_Acer_2	ST-E00600:307:HJCLVALXX:2:2554:29993:8312	NODE_481_length_6932_cov_7.134943	B5084
MEG_4	Snod_Acer_1	ST-E00600:220:HJC2FALXX:3:1202:24704:4914	NODE_757_length_5426_cov_24.575684	B5102
MEG_4	Snod_Acer_1	ST-E00600:307:HJCLVALXX:2:1216:12373:28651	NODE_754_length_4963_cov_111.979218	B5104
MEG_4	Alpha2_4	ST-E00600:307:HJCLVALXX:2:1220:18376:18975	NODE_1081_length_3973_cov_13.197039	B5104
MEG_4	Snod_Acer_Aand_Aflo_1	ST-E00600:220:HJC2FALXX:2:2519:9046:5071	NODE_2483_length_2673_cov_358.715814	B7198
MEG_4	Snod_Acer_1	ST-E00600:220:HJC2FALXX:3:1158:28610:26553	NODE_1044_length_4208_cov_17.460872	B7228
MEG_4	Alpha2_1	ST-E00600:220:HJC2FALXX:4:1664:14308:34319	NODE_1053_length_3705_cov_14.793699	B7230
MEG_4	Snod_Acer_1	ST-E00600:220:HJC2FALXX:3:1422:11125:17284	NODE_3483_length_2821_cov_149.387925	B7232
MEG_4	Alpha2_4	ST-E00600:194:HCT57ALXX:2:1455:3414:33614	NODE_95613_length_496_cov_3.015873	B8102
MEG_4	Snod_Bom_4	ST-E00600:194:HCT57ALXX:2:2263:15365:17143	NODE_187363_length_250_cov_2.902564	B8102
MEG_4	Lac_Firm4_1	ST-E00600:194:HCT57ALXX:2:1443:20283:32268	NODE_197447_length_235_cov_1.583333	B8102
MEG_4	Lac_Firm5_Acer	ST-E00600:194:HCT57ALXX:1:1421:20627:27320	NODE_230173_length_65_cov_58.000000	B8102
MEG_4	Snod_Acer_1	ST-E00600:194:HCT57ALXX:1:2423:16477:23923	NODE_28_length_135664_cov_8.144275	B8104
MEG_4	Snod_Acer_Aand_Aflo_1	ST-E00600:194:HCT57ALXX:1:1350:24279:12070	NODE_2686_length_2615_cov_143.990625	B8104
MEG_4	Lac_Firm5_Acer	ST-E00600:194:HCT57ALXX:2:2176:17372:26475	NODE_216996_length_162_cov_52.700935	B8104
MEG_4	Lac_Firm5_Acer	ST-E00600:223:H7HMNALXX:3:1141:10737:36432	NODE_25040_length_2688_cov_758.219521	B8168
MEG_4	Bartonella_Amel_2	ST-E00600:222:H7NLHALXX:2:2134:14669:6887	NODE_77857_length_273_cov_2.178899	B8168
MEG_4	Lac_Firm5_Amel_1	ST-E00600:222:H7NLHALXX:2:2301:10945:22733	NODE_131375_length_110_cov_180.290909	B8168
MEG_4	Snod_Bom_4	ST-E00600:194:HCT57ALXX:1:2322:28574:8140	NODE_9826_length_1714_cov_3.776371	B8210
MEG_4	Bifido_Amel_4	ST-E00600:194:HCT57ALXX:1:2313:15365:20431	NODE_62134_length_692_cov_2.419152	B8210
MEG_4	Gillia_Amel_1	ST-E00600:194:HCT57ALXX:1:1129:9588:7921	NODE_221993_length_249_cov_1.180412	B8210
MEG_4	Snod_Acer_Aand_Aflo_1	ST-E00600:194:HCT57ALXX:2:1218:22354:10895	NODE_102_length_38937_cov_73.976673	B8212
MEG_4	Lac_Firm5_Acer	ST-E00600:194:HCT57ALXX:2:1467:8024:36495	NODE_237660_length_163_cov_27.712963	B8212
MEG_4	Snod_Acer_1	ST-E00600:194:HCT57ALXX:1:2316:23303:26443	NODE_8687_length_1464_cov_163.483322	B8292
MEG_4	Snod_Acer_Aand_Aflo_1	ST-E00600:194:HCT57ALXX:2:1188:20907:30279	NODE_1038_length_4039_cov_63.594127	B8294
MEG_4	Snod_Bom_4	ST-E00600:194:HCT57ALXX:1:2363:4562:23954	NODE_187297_length_220_cov_1.151515	B8294
MEG_4	Bifido_Acer_2	ST-E00600:194:HCT57ALXX:2:1273:15582:10473	NODE_646_length_5549_cov_10.093375	B8386
MEG_4	Snod_Acer_1	ST-E00600:194:HCT57ALXX:2:1431:15085:17347	NODE_661_length_5462_cov_50.575180	B8386
MEG_4	Alpha2_5	ST-E00600:194:HCT57ALXX:2:1327:25048:31407	NODE_94933_length_436_cov_1.015748	B8386
MEG_4	Lac_Firm5_Acer	ST-E00600:194:HCT57ALXX:2:1370:32579:4711	NODE_1111_length_2217_cov_8.035615	B8388
MEG_4	Lac_Firm4_2	ST-E00600:191:H7YCJALXX:1:2249:20726:6261	NODE_5379_length_2217_cov_9.017576	B9218
MEG_4	Snod_Acer_1	ST-E00600:191:H7YCJALXX:1:2203:4453:16689	NODE_30171_length_1081_cov_4.721248	B9218
MEG_4	Alpha2_5	ST-E00600:191:H7YCJALXX:1:1337:18973:24674	NODE_38506_length_948_cov_2.396417	B9218
MEG_4	Lac_Firm5_Amel_1	ST-E00600:191:H7YCJALXX:1:1368:16758:7811	NODE_215846_length_110_cov_37.563636	B9218
MEG_4	Lac_Firm5_Acer	ST-E00600:191:H7YCJALXX:1:1532:20464:11882	NODE_219103_length_74_cov_36.263158	B9218
MEG_4	Alpha2_4	ST-E00600:130:H73WHALXX:1:2281:2329:20494	k111_65687	B1538
MEG_4	Snod_Amel_2	ST-E00600:130:H73WHALXX:1:2176:14913:24878	k111_83927	B1538
MEG_4	Snod_Amel_1	ST-E00600:132:HCTVJALXX:2:2347:14922:6981	k111_12198	B1540
MEG_4	Bartonella_Amel_2	ST-E00600:170:HCTYFALXX:1:2151:1886:14528	k111_465	B1542
MEG_4	Snod_Amel_1	ST-E00600:170:HCTYFALXX:2:1254:26494:13213	k111_8098	B1542
MEG_4	Snod_Amel_2	ST-E00600:191:H77CMALXX:1:1402:19497:24831	k111_26668	B1587
MEG_4	Bartonella_Amel_2	ST-E00600:191:H77CMALXX:1:1168:20754:30420	k111_67056	B1587
MEG_4	Bartonella_Amel_3	ST-E00600:191:H77CMALXX:2:1137:13069:5963	k111_110303	B1587
MEG_4	Bartonella_Amel_2	ST-E00600:191:H77CMALXX:2:2206:25156:8609	k111_171567	B1587
MEG_4	Lac_kunkeei_1	ST-E00600:170:HCTYFALXX:2:2447:9353:19163	k111_2358	B1591
MEG_4	Snod_Amel_2	ST-E00600:170:HCTYFALXX:1:1208:25997:15515	k111_7109	B1591
MEG_4	Bifido_Amel_2	ST-E00600:170:HCTYFALXX:1:1151:15998:17519	k111_2934	B1593
MEG_4	Snod_Amel_2	ST-E00600:170:HCTYFALXX:2:1277:31684:30217	k111_20774	B1623
MEG_4	Lac_Firm4_1	ST-E00600:170:HCTYFALXX:1:2413:31882:29340	k111_59274	B1623
MEG_4	Snod_Amel_2	ST-E00600:170:HCTYFALXX:2:1135:25789:8766	k111_393	B1625
MEG_4	Lac_Firm4_2	ST-E00600:170:HCTYFALXX:2:1147:4887:26678	k111_973	B1625
MEG_4	Bifido_Amel_4	ST-E00600:170:HCTYFALXX:1:1104:12888:15233	k111_75752	B1625
MEG_4	Lac_Firm4_1	ST-E00600:170:HCTYFALXX:2:1111:31060:32706	k111_8594	B1627
MEG_4	Lac_Firm4_1	A00199:329:HJN5CDSXX:2:1153:14434:6417	k111_133327	B1627
MEG_4	Lac_Firm5_Amel_7	ST-E00600:170:HCTYFALXX:2:1120:15519:35227	k111_134499	B2216
MEG_4	Lac_Firm5_Amel_7	ST-E00600:170:HCTYFALXX:1:2247:13178:12821	k111_135875	B2216
MEG_4	Snod_Amel_2	ST-E00600:132:HCTVJALXX:1:1131:14036:23860	k111_5269	B2218
MEG_4	Lac_Firm4_1	ST-E00600:132:HCTVJALXX:1:1255:26666:1204	k111_184654	B2218
MEG_4	Bartonella_Amel_2	ST-E00600:132:HCTVJALXX:1:1160:24731:31579	k111_274668	B2218
MEG_4	Lac_kunkeei_1	ST-E00600:132:HCTVJALXX:2:1414:9362:3114	k111_15352	B2246
MEG_4	Gillia_Amel_1	ST-E00600:132:HCTVJALXX:2:1245:12228:10144	k111_63999	B2246
MEG_4	Snod_Amel_2	ST-E00600:170:HCTYFALXX:1:1370:31774:21605	k111_34029	B2248
MEG_4	Bartonella_Amel_2	ST-E00600:167:H73W3ALXX:2:2488:18964:7153	k111_38095	B2250
MEG_4	Snod_Amel_2	ST-E00600:167:H73W3ALXX:1:1174:10294:6104	k111_56790	B2250
MEG_4	Lac_Firm5_Amel_7	ST-E00600:167:H73W3ALXX:2:1144:1090:21981	k111_178118	B2250
MEG_4	Snod_Amel_2	ST-E00600:132:HCTVJALXX:1:1102:13720:21652	k111_173226	B2252
MEG_4	Lac_Firm4_2	ST-E00600:167:H73W3ALXX:2:1465:18629:4163	k111_701	B2284
MEG_4	Lac_Firm4_1	ST-E00600:167:H73W3ALXX:2:1364:30174:23594	k111_17035	B2284
MEG_4	Snod_Amel_2	ST-E00600:167:H73W3ALXX:2:2454:16062:2785	k111_19666	B2284
MEG_4	Snod_Amel_2	ST-E00600:167:H73W3ALXX:1:2143:32190:12148	k111_74759	B2284
MEG_4	Lac_Firm5_Amel_7	ST-E00600:167:H73W3ALXX:2:1347:7952:12070	k111_113463	B2286
MEG_4	Lac_Firm4_1	ST-E00600:167:H73W3ALXX:2:1106:25265:12962	k111_225348	B2286
MEG_4	Snod_Amel_1	ST-E00600:167:H73W3ALXX:1:2320:6189:13996	k111_3000	B2290
MEG_4	Snod_Amel_2	ST-E00600:167:H73W3ALXX:1:1401:13856:11553	k111_54831	B2290
MEG_4	Snod_Bom_4	ST-E00600:167:H73W3ALXX:2:1374:20817:30906	k111_64361	B2290
MEG_4	Lac_Firm4_1	ST-E00600:167:H73W3ALXX:2:1472:29857:21699	k111_167050	B2290
MEG_4	Bartonella_Amel_2	ST-E00600:168:HCTKGALXX:2:2430:25048:29778	k111_5049	B2357
MEG_4	Bifido_Amel_7	ST-E00600:168:HCTKGALXX:1:1255:4906:9643	k111_6962	B2357
MEG_4	Snod_Amel_2	ST-E00600:167:H73W3ALXX:1:1279:17336:36151	k111_4365	B2362
MEG_4	Lac_Firm4_1	ST-E00600:167:H73W3ALXX:1:1276:24966:28416	k111_16918	B2362
MEG_4	Snod_Amel_2	ST-E00600:170:HCTYFALXX:1:2265:28709:19742	k111_38836	B2364
MEG_4	Gillia_Amel_1	ST-E00600:170:HCTYFALXX:2:1474:20708:25801	k111_52523	B2364
MEG_4	Lac_Firm4_2	ST-E00600:170:HCTYFALXX:1:2272:7771:7185	k111_81234	B2364
MEG_4	Gillia_Amel_5	A00199:329:HJN5CDSXX:1:1357:6949:12900	k111_87898	B2364
MEG_4	Bifido_Amel_1	ST-E00600:167:H73W3ALXX:1:1288:14344:2190	k111_1905	B2398
MEG_4	Lac_Firm5_Amel_7	ST-E00600:167:H73W3ALXX:1:2433:3911:30937	k111_29906	B2398
MEG_4	Snod_Amel_2	ST-E00600:167:H73W3ALXX:1:1141:27498:6746	k111_89006	B2398
MEG_4	Lac_Firm4_2	ST-E00600:167:H73W3ALXX:2:2343:7618:25207	k111_3204	B2400
MEG_4	Bartonella_Amel_2	ST-E00600:167:H73W3ALXX:2:2304:19578:11068	k111_55566	B2400
MEG_4	Snod_Amel_2	ST-E00600:167:H73W3ALXX:1:2372:23439:15593	k111_73422	B2400
MEG_4	Snod_Amel_1	ST-E00600:170:HCTYFALXX:1:1227:15402:20807	k111_18828	B2404
MEG_4	Bifido_Amel_4	ST-E00600:170:HCTYFALXX:1:1250:25229:3255	k111_22930	B2404
MEG_4	Snod_Amel_2	ST-E00600:170:HCTYFALXX:2:1336:4453:2628	k111_32912	B2404
MEG_4	Bartonella_Amel_2	ST-E00600:170:HCTYFALXX:2:2303:20003:18474	k111_48722	B2404
MEG_4	Lac_Firm4_1	ST-E00600:167:H73W3ALXX:2:1220:21441:21840	k111_36627	B2438
MEG_4	Snod_Amel_2	ST-E00600:167:H73W3ALXX:2:1273:19045:7670	k111_42671	B2438
MEG_4	Snod_Amel_2	ST-E00600:167:H73W3ALXX:1:1231:27606:15452	k111_98877	B2438
MEG_4	Lac_Firm5_Amel_1	ST-E00600:167:H73W3ALXX:2:2104:7374:22341	k111_25387	B2440
MEG_4	Snod_Amel_2	ST-E00600:167:H73W3ALXX:1:1117:28899:30624	k111_228826	B2440
MEG_4	Lac_Firm4_1	ST-E00600:167:H73W3ALXX:1:1112:9127:28604	k111_18427	B2442
MEG_4	Lac_Firm4_1	ST-E00600:167:H73W3ALXX:2:1256:1027:15483	k111_70736	B2442
MEG_4	Snod_Amel_2	ST-E00600:167:H73W3ALXX:2:1347:29821:1877	k111_88483	B2442
MEG_4061	Bifido_Acer_1	CL100063235L2C007R014_547156	NODE_4_length_349645_cov_6.412163	B0964
MEG_4061	Gillia_Bom_8	ST-E00600:220:HJC2FALXX:3:1613:14678:25598	NODE_17_length_65093_cov_28.117239	B5086
MEG_4061	Bifido_Amel_5	ST-E00600:220:HJC2FALXX:3:1508:28221:36714	NODE_2092_length_3501_cov_9.162217	B5086
MEG_4223	Gillia_Amel_1	ST-E00600:314:H7GTGALXX:4:2376:25301:30248	NODE_98405_length_399_cov_12.921512	B14758
MEG_4223	Gillia_Amel_1	ST-E00600:314:H7GTGALXX:4:1113:11171:24471	NODE_118077_length_334_cov_48.885305	B14758
MEG_4223	Gillia_Amel_1	ST-E00600:314:H7GTGALXX:4:2271:29089:34522	NODE_197498_length_152_cov_20.309278	B14758
MEG_4223	Lac_Firm5_Amel_4	ST-E00600:132:HCTVJALXX:2:1388:3052:34334	k111_65568	B1540
MEG_4223	Apibacter_Bom	ST-E00600:170:HCTYFALXX:1:1451:28483:34037	k111_23716	B1542
MEG_4223	Lac_Firm5_Amel_1	ST-E00600:170:HCTYFALXX:1:2413:27055:12493	k111_3064	B2211
MEG_4223	Lac_Firm4_1	ST-E00600:170:HCTYFALXX:2:2318:16749:30342	k111_8487	B2211
MEG_4223	Lac_Firm4_2	ST-E00600:170:HCTYFALXX:2:2274:9100:28902	k111_17086	B2211
MEG_4223	Lac_Firm4_1	ST-E00600:170:HCTYFALXX:2:1378:31421:10316	k111_89917	B2211
MEG_4223	Bartonella_Amel_2	ST-E00600:132:HCTVJALXX:1:2254:16758:26506	k111_55639	B2218
MEG_4223	Lac_Firm5_Amel_5	ST-E00600:170:HCTYFALXX:1:2122:23366:8672	k111_30023	B2220
MEG_4223	Bifido_Amel_7	ST-E00600:170:HCTYFALXX:2:1107:22914:31563	k111_44887	B2220
MEG_423	Gillia_Bom_5	ST-E00600:314:H7GTGALXX:3:2624:16794:34428	NODE_548_length_17458_cov_17.977820	B14757
MEG_425	Bartonella_Amel_3	ST-E00600:220:HJC2FALXX:4:1412:26720:8563	NODE_1_length_1082113_cov_324.503921	B10430
MEG_4409	Lac_Firm4_2	ST-E00600:170:HCTYFALXX:1:2302:28763:26757	k111_160125	B1542
MEG_447	Gillia_Bom_7	ST-E00600:314:H7GTGALXX:4:1575:10068:8813	NODE_100_length_32046_cov_11.561971	B14780
MEG_4840	Bartonella_Amel_3	ST-E00600:170:HCTYFALXX:2:1336:28926:15076	k111_17442	B1542
MEG_4840	Lac_Firm4_2	ST-E00600:191:H77CMALXX:1:1126:14588:10692	k111_79565	B1587
MEG_4981	Bartonella_Amel_3	ST-E00600:167:H73W3ALXX:2:2427:17363:30749	k111_4155	B2400
MEG_5	Lac_Firm4_1	ST-E00600:167:H73W3ALXX:2:2152:17336:18427	k111_15631	B2359
MEG_5311	Gillia_Acer_2	ST-E00600:314:H7GTGALXX:3:2276:15121:10833	NODE_2_length_481313_cov_65.027056	B14757
MEG_5332	Bartonella_Amel_3	A00199:329:HJN5CDSXX:2:2513:23375:28761	k111_165361	B2442
MEG_5333	Gillia_Acer_2	ST-E00600:220:HJC2FALXX:3:2215:18150:35493	NODE_3623_length_2698_cov_4.277336	B5086
MEG_5333	Gillia_Acer_4	ST-E00600:223:H7HMNALXX:3:1255:10149:15342	NODE_20445_length_3568_cov_8.833191	B8168
MEG_5334	Lac_Firm5_Acer	CL100063235L2C017R017_221601	NODE_222_length_29649_cov_116.257924	B1009
MEG_5334	Gillia_Bom_8	CL100063235L2C002R024_12234	NODE_564_length_13952_cov_27.047204	B1009
MEG_5334	Frischella_Amel	ST-E00600:167:H73W3ALXX:1:2377:30156:34021	NODE_48_length_69764_cov_11.488588	B4399
MEG_5353	Gillia_Acer_2	ST-E00600:314:H7GTGALXX:3:2655:16215:37027	NODE_176_length_41728_cov_74.739184	B14757
MEG_5365	Gillia_Acer_2	CL100063235L2C003R041_253289	NODE_648_length_12026_cov_157.539053	B1009
MEG_5365	Gillia_Acer_2	ST-E00600:220:HJC2FALXX:4:2610:26576:2863	NODE_54_length_38033_cov_8.543920	B10430
MEG_5365	Gillia_Amel_4	ST-E00600:132:HCTVJALXX:2:2236:18041:23375	k111_53054	B2252
MEG_5374	Gillia_Amel_2	ST-E00600:314:H7GTGALXX:3:2522:12897:31093	NODE_39_length_127861_cov_17.247328	B14757
MEG_5374	Bifido_Bom_6	ST-E00600:314:H7GTGALXX:3:2312:19967:33285	NODE_140411_length_354_cov_1.588629	B14757
MEG_5400	Gillia_Acer_2	ST-E00600:314:H7GTGALXX:3:1116:11605:11788	NODE_60_length_94739_cov_11.744751	B14757
MEG_5400	Gillia_Acer_4	ST-E00600:220:HJC2FALXX:3:1266:15655:30107	NODE_64_length_42792_cov_191.134942	B5102
MEG_5400	Gillia_Acer_4	ST-E00600:223:H7HMNALXX:3:1446:19687:9627	NODE_12405_length_5973_cov_8.231497	B8168
MEG_5819	Gillia_Acer_4	CL100063235L2C013R078_274604	NODE_56_length_97237_cov_146.536941	B0964
MEG_5819	Gillia_Acer_3	CL100063235L2C009R007_259303	NODE_76_length_63827_cov_160.686775	B1009
MEG_5819	Gillia_Acer_2	ST-E00600:220:HJC2FALXX:4:2474:16369:34538	NODE_24_length_79476_cov_7.780448	B10430
MEG_5819	Gillia_Acer_5	CL100063236L1C006R059_75842	NODE_60_length_117115_cov_98.549163	B1231
MEG_5819	Gillia_Acer_3	CL100063236L1C010R009_235695	NODE_305_length_11117_cov_31.619870	B1231
MEG_5819	Gillia_Acer_2	ST-E00600:314:H7GTGALXX:3:2412:31277:21559	NODE_93_length_73317_cov_70.915208	B14757
MEG_5819	Gillia_Acer_2	ST-E00600:314:H7GTGALXX:4:2563:19361:19523	NODE_42_length_113053_cov_106.696667	B14758
MEG_5819	Gillia_Acer_3	ST-E00600:314:H7GTGALXX:4:1641:30807:32800	NODE_71_length_60880_cov_48.242959	B14758
MEG_5819	Gillia_Acer_2	ST-E00600:314:H7GTGALXX:4:1178:16468:19836	NODE_27_length_115713_cov_20.217823	B14779
MEG_5819	Gillia_Acer_5	ST-E00600:314:H7GTGALXX:4:2233:28971:23985	NODE_45_length_60327_cov_59.718493	B14780
MEG_5819	Gillia_Acer_4	ST-E00600:220:HJC2FALXX:3:2663:18936:30373	NODE_24_length_96716_cov_162.911319	B5102
MEG_5819	Gillia_Acer_3	ST-E00600:222:H7NLHALXX:2:1541:30816:23954	NODE_34_length_81963_cov_198.043134	B8168
MEG_5819	Gillia_Acer_2	ST-E00600:222:H7NLHALXX:2:1247:18186:20494	NODE_39_length_68760_cov_20.172695	B8168
MEG_5819	Gillia_Acer_3	ST-E00600:191:H7YCJALXX:1:1623:31376:25676	NODE_25_length_114094_cov_120.679583	B9218
MEG_5819	Gillia_Acer_2	ST-E00600:191:H7YCJALXX:1:2545:22752:18223	NODE_319_length_7063_cov_3.807934	B9218
MEG_5819	Gillia_Amel_2	ST-E00600:132:HCTVJALXX:1:1153:25084:6104	k111_44912	B2252
MEG_5819	Snod_Amel_2	ST-E00600:132:HCTVJALXX:1:2102:10004:34194	k111_81263	B2252
MEG_5819	Gillia_Amel_3	ST-E00600:132:HCTVJALXX:2:2423:22236:13416	k111_169045	B2252
MEG_6	Gillia_Acer_1	CL100063235L1C010R005_87485	NODE_105189_length_284_cov_642.589520	B0091
MEG_6	Lac_Firm5_Acer	CL100063235L2C014R014_12042	NODE_81_length_64002_cov_292.971445	B0455
MEG_6	Gillia_Acer_3	CL100063235L2C013R016_246422	NODE_14_length_260505_cov_160.164193	B1012
MEG_6	Gillia_Acer_4	ST-E00600:220:HJC2FALXX:3:1410:14226:20682	NODE_47_length_65063_cov_81.594358	B10384
MEG_6	Lac_kunkeei_1	ST-E00600:220:HJC2FALXX:3:1642:13223:1376	NODE_71194_length_632_cov_9.360485	B10384
MEG_6	Gillia_Acer_4	ST-E00600:220:HJC2FALXX:3:1669:20302:34272	NODE_215446_length_197_cov_169.640845	B10384
MEG_6	Gillia_Bom_8	ST-E00600:220:HJC2FALXX:4:1557:2917:28307	NODE_191_length_9643_cov_2134.877764	B10430
MEG_6	Lac_Firm5_Acer	ST-E00600:191:H7YCJALXX:1:2611:10303:26068	NODE_305_length_11418_cov_208.979143	B10869
MEG_6	Gillia_Acer_2	ST-E00600:191:H7YCJALXX:1:2506:28592:34882	NODE_65_length_50930_cov_23.509170	B14261
MEG_6	Snod_Acer_Aand_Aflo_1	ST-E00600:314:H7GTGALXX:3:1410:18964:14920	NODE_49379_length_720_cov_2.926316	B14757
MEG_6	Bartonella_Amel_2	ST-E00600:314:H7GTGALXX:3:2201:32606:6010	NODE_150533_length_330_cov_3.130909	B14757
MEG_6	Lac_apin_Amel_Fhon13	ST-E00600:314:H7GTGALXX:3:2465:19877:18662	NODE_62909_length_571_cov_2.678295	B14781
MEG_6	Lac_apin_Amel_Fhon13	CL100063218L2C009R007_313671	NODE_17643_length_571_cov_6.984496	B1897
MEG_6	Lac_kunkeei_1	ST-E00600:167:H73W3ALXX:2:1420:14027:4899	NODE_15244_length_1203_cov_19.570557	B4848
MEG_6	Bifido_Amel_6	ST-E00600:194:HCT57ALXX:2:1456:30553:20118	NODE_137913_length_324_cov_1.687732	B8294
MEG_6	Spiroplasma-melliferum	ST-E00600:194:HCT57ALXX:1:2451:31602:29262	NODE_2_length_724099_cov_724.359971	B8388
MEG_6	Gillia_Amel_6	ST-E00600:132:HCTVJALXX:1:1157:18864:17816	k111_111331	B1540
MEG_6	Gillia_Amel_1	ST-E00600:191:H77CMALXX:2:1239:29640:31532	k111_44228	B1585
MEG_6	Gillia_Amel_5	ST-E00600:170:HCTYFALXX:1:1387:22399:12633	k111_91928	B1591
MEG_6	Gillia_Amel_5	ST-E00600:170:HCTYFALXX:2:2305:30870:34256	k111_111539	B1593
MEG_6	Gillia_Amel_5	ST-E00600:170:HCTYFALXX:2:2215:16459:25269	k111_218088	B1623
MEG_6	Gillia_Amel_6	ST-E00600:170:HCTYFALXX:1:2151:24867:14967	k111_48314	B1627
MEG_6	Gillia_Amel_6	ST-E00600:170:HCTYFALXX:1:1236:8567:20964	k111_75460	B1627
MEG_6	Gillia_Amel_6	ST-E00600:170:HCTYFALXX:1:2419:4246:1924	k111_96976	B2211
MEG_6	Frischella_Amel	ST-E00600:170:HCTYFALXX:1:2386:24089:27680	k111_3977	B2216
MEG_6	Gillia_Amel_6	ST-E00600:170:HCTYFALXX:1:1260:29975:8500	k111_106088	B2220
MEG_6	Alpha2_1	ST-E00600:170:HCTYFALXX:1:1456:25699:31970	k111_131792	B2220
MEG_6	Gillia_Amel_5	ST-E00600:132:HCTVJALXX:1:2432:21504:7200	k111_30843	B2246
MEG_6	Gillia_Amel_4	ST-E00600:132:HCTVJALXX:1:1424:2853:27790	k111_65811	B2246
MEG_6	Gillia_Amel_1	ST-E00600:170:HCTYFALXX:1:1437:25382:25880	k111_21939	B2248
MEG_6	Lac_Firm5_Amel_5	ST-E00600:167:H73W3ALXX:2:1276:22571:6574	k111_50076	B2250
MEG_6	Gillia_Amel_5	ST-E00600:167:H73W3ALXX:2:2463:24849:6355	k111_118594	B2250
MEG_6	Lac_kunkeei_1	ST-E00600:132:HCTVJALXX:2:2243:23312:14998	k111_4409	B2252
MEG_6	Snod_Amel_1	ST-E00600:132:HCTVJALXX:2:2166:14886:33943	k111_28581	B2252
MEG_6	Gillia_Amel_1	ST-E00600:132:HCTVJALXX:1:2237:15284:24392	k111_204861	B2252
MEG_6	Bifido_Amel_4	ST-E00600:132:HCTVJALXX:2:2253:21576:12211	k111_273913	B2252
MEG_6	Gillia_Amel_5	ST-E00600:167:H73W3ALXX:2:1410:6515:9674	k111_92837	B2284
MEG_6	Gillia_Amel_1	ST-E00600:167:H73W3ALXX:1:2261:11993:6762	k111_96907	B2284
MEG_6	Frischella_Amel	ST-E00600:167:H73W3ALXX:1:2247:21061:18427	k111_148766	B2284
MEG_6	Gillia_Amel_1	ST-E00600:167:H73W3ALXX:2:2442:30644:11725	k111_224410	B2284
MEG_6	Gillia_Amel_4	ST-E00600:167:H73W3ALXX:1:1335:9552:27211	k111_189414	B2286
MEG_6	Gillia_Amel_1	ST-E00600:167:H73W3ALXX:1:1360:14488:22858	k111_203373	B2286
MEG_6	Gillia_Amel_6	ST-E00600:167:H73W3ALXX:1:1372:20292:3067	k111_176557	B2290
MEG_6	Gillia_Amel_6	ST-E00600:168:HCTKGALXX:1:2265:3233:35117	k111_31239	B2357
MEG_6	Snod_Amel_2	ST-E00600:132:HCTVJALXX:1:2388:7202:17754	k111_70396	B2357
MEG_6	Gillia_Amel_4	ST-E00600:168:HCTKGALXX:1:1230:7780:22701	k111_130415	B2357
MEG_6	Gillia_Amel_6	ST-E00600:168:HCTKGALXX:1:2416:17282:29888	k111_145981	B2357
MEG_6	Gillia_Amel_5	ST-E00600:167:H73W3ALXX:1:1385:20998:2096	k111_28768	B2362
MEG_6	Gillia_Amel_2	ST-E00600:170:HCTYFALXX:2:2417:22544:4210	k111_21998	B2364
MEG_6	Gillia_Amel_2	ST-E00600:170:HCTYFALXX:1:2223:15383:25410	k111_136250	B2364
MEG_6	Gillia_Amel_4	ST-E00600:167:H73W3ALXX:2:1350:5321:2190	k111_153651	B2398
MEG_6	Gillia_Amel_1	ST-E00600:167:H73W3ALXX:1:1327:29062:8077	k111_205194	B2402
MEG_6	Lac_Firm4_2	ST-E00600:170:HCTYFALXX:2:2271:25654:35900	k111_30397	B2404
MEG_6	Gillia_Amel_3	ST-E00600:167:H73W3ALXX:2:2222:27959:13088	k111_64228	B2440
MEG_6	Gillia_Amel_1	ST-E00600:167:H73W3ALXX:1:2253:28366:8187	k111_140533	B2440
MEG_6093	Bifido_Acer_1	CL100063235L2C016R069_423090	NODE_9_length_296266_cov_24.792310	B0455
MEG_6093	Lac_kunkeei_1	CL100063235L2C004R018_122103	NODE_10_length_280666_cov_19.154299	B0455
MEG_6093	Bifido_Acer_1	CL100063235L2C014R074_455120	NODE_54_length_91265_cov_22.520447	B0455
MEG_6093	Bifido_Acer_1	CL100063235L2C004R021_189543	NODE_155_length_30191_cov_26.237390	B0455
MEG_6093	Bifido_Acer_1	CL100063218L2C014R014_460297	NODE_20_length_156845_cov_18.893966	B0745
MEG_6093	Bifido_Acer_1	CL100063218L2C001R076_283748	NODE_33_length_80923_cov_17.529480	B0745
MEG_6093	Bifido_Amel_7	CL100063218L2C014R045_202808	NODE_58421_length_400_cov_2.478261	B0745
MEG_6093	Bifido_Amel_7	CL100063218L2C009R074_297566	NODE_63907_length_381_cov_2.423313	B0745
MEG_6093	Bifido_Acer_1	CL100063235L1C015R034_356726	NODE_25_length_91611_cov_18.893126	B0751
MEG_6093	Bifido_Acer_2	ST-E00600:220:HJC2FALXX:3:1629:5376:11678	NODE_7310_length_1826_cov_5.427442	B10350
MEG_6093	Bifido_Acer_1	ST-E00600:307:HJCLVALXX:2:1638:3540:5118	NODE_53_length_46467_cov_7.135935	B10382
MEG_6093	Bifido_Acer_1	ST-E00600:307:HJCLVALXX:2:2366:26449:27759	NODE_140_length_15529_cov_7.458446	B10382
MEG_6093	Bifido_Acer_1	ST-E00600:191:H7YCJALXX:2:1543:14326:31501	NODE_30_length_82969_cov_16.318993	B10867
MEG_6093	Bifido_Acer_1	ST-E00600:191:H7YCJALXX:1:2535:22227:31344	NODE_82_length_74467_cov_16.023410	B10869
MEG_6093	Lac_apin_Amel_Fhon13	ST-E00600:191:H7YCJALXX:1:2452:25174:33285	NODE_120_length_47218_cov_12.041622	B10869
MEG_6093	Bifido_Acer_1	CL100063236L1C011R015_85766	NODE_58_length_91820_cov_30.879682	B1235
MEG_6093	Bifido_Acer_1	CL100063236L1C002R041_526723	NODE_105_length_54424_cov_39.138884	B1235
MEG_6093	Bifido_Acer_1	CL100063236L1C004R014_244816	NODE_172_length_26118_cov_38.086022	B1235
MEG_6093	Bifido_Amel_9	CL100063218L2C003R029_116185	NODE_263_length_54143_cov_18.751590	B1282
MEG_6093	Bifido_Acer_1	CL100063218L2C017R007_321777	NODE_28_length_98123_cov_6.566780	B1284
MEG_6093	Bifido_Acer_1	CL100063218L2C005R079_495508	NODE_124_length_28405_cov_5.984444	B1284
MEG_6093	Bifido_Acer_1	CL100063218L2C011R096_138941	NODE_64_length_69182_cov_11.641833	B1286
MEG_6093	Bifido_Acer_2	ST-E00600:191:H7YCJALXX:1:1359:18620:3646	NODE_2445_length_2771_cov_3.719440	B14261
MEG_6093	Bifido_Acer_1	ST-E00600:314:H7GTGALXX:4:1248:1452:32033	NODE_31_length_143094_cov_39.010284	B14756
MEG_6093	Bifido_Acer_1	ST-E00600:314:H7GTGALXX:4:1230:15573:23390	NODE_34_length_141520_cov_42.612060	B14756
MEG_6093	Bifido_Acer_1	ST-E00600:135:H2GKWALXX:1:2255:7844:30420	NODE_5_length_307958_cov_30.202434	B4425
MEG_6093	Bifido_Acer_1	ST-E00600:135:H2GKWALXX:2:1234:4499:5118	NODE_17_length_138531_cov_32.318951	B4425
MEG_6093	Bifido_Acer_1	ST-E00600:135:H2GKWALXX:1:1474:7871:15311	NODE_18_length_135237_cov_28.229380	B4425
MEG_6093	Bifido_Acer_1	ST-E00600:167:H73W3ALXX:1:2438:14326:11397	NODE_11_length_292493_cov_34.408504	B4840
MEG_6093	Bifido_Acer_1	ST-E00600:167:H73W3ALXX:2:1142:7808:11036	NODE_20_length_142530_cov_32.083383	B4840
MEG_6093	Bifido_Acer_1	ST-E00600:167:H73W3ALXX:2:1362:21477:15984	NODE_23_length_135132_cov_36.344426	B4840
MEG_6093	Bifido_Acer_1	ST-E00600:130:H73WHALXX:2:1336:13169:33818	NODE_82_length_44818_cov_23.267542	B4844
MEG_6093	Bifido_Amel_9	ST-E00600:130:H73WHALXX:1:2449:7618:22827	NODE_115_length_37734_cov_26.384325	B4844
MEG_6093	Bifido_Acer_1	ST-E00600:167:H73W3ALXX:2:2329:20537:28416	NODE_46_length_102931_cov_56.025438	B4846
MEG_6093	Bifido_Xyl_2	ST-E00600:167:H73W3ALXX:2:2272:13015:18145	NODE_57_length_80660_cov_17.416103	B4846
MEG_6093	Bifido_Acer_2	ST-E00600:167:H73W3ALXX:1:1166:4490:7545	NODE_265_length_16601_cov_12.646561	B4846
MEG_6093	Bifido_Acer_1	ST-E00600:167:H73W3ALXX:2:2480:27190:13291	NODE_2746_length_2518_cov_55.675193	B4846
MEG_6093	Bifido_Acer_2	ST-E00600:167:H73W3ALXX:2:1256:3143:28197	NODE_3082_length_2385_cov_50.186266	B4846
MEG_6093	Bifido_Acer_1	ST-E00600:167:H73W3ALXX:1:2483:30861:19272	NODE_58_length_50085_cov_8.074555	B4848
MEG_6093	Bifido_Amel_9	ST-E00600:167:H73W3ALXX:1:2164:3161:23437	NODE_69_length_67469_cov_45.819503	B4850
MEG_6093	Snod_Acer_1	ST-E00600:167:H73W3ALXX:1:1111:24551:14262	NODE_98_length_49581_cov_20.756855	B4850
MEG_6093	Bifido_Acer_2	ST-E00600:167:H73W3ALXX:2:1470:22345:2362	NODE_270_length_12985_cov_14.405027	B4850
MEG_6093	Bifido_Acer_2	ST-E00600:194:HCT57ALXX:1:2216:5213:30718	NODE_710_length_7239_cov_6.268096	B8210
MEG_6093	Bifido_Acer_1	ST-E00600:191:H7YCJALXX:1:1345:29188:13839	NODE_9_length_314826_cov_50.230981	B9220
MEG_6093	Bifido_Acer_1	ST-E00600:191:H7YCJALXX:1:1342:32018:8124	NODE_21_length_143054_cov_49.000573	B9220
MEG_6093	Bifido_Acer_1	ST-E00600:191:H7YCJALXX:1:1268:21332:29199	NODE_22_length_141738_cov_53.065103	B9220
MEG_6093	Bifido_Amel_1	ST-E00600:130:H73WHALXX:2:2318:25084:9017	k111_1566	B1538
MEG_6093	Bifido_Amel_2	ST-E00600:130:H73WHALXX:2:2264:28275:16423	k111_18291	B1538
MEG_6093	Bifido_Amel_6	ST-E00600:130:H73WHALXX:2:1337:20311:35352	k111_165447	B1538
MEG_6093	Bifido_Amel_2	ST-E00600:132:HCTVJALXX:1:1243:21649:10770	k111_17033	B1540
MEG_6093	Bifido_Amel_2	ST-E00600:132:HCTVJALXX:1:2343:6361:9721	k111_143200	B1540
MEG_6093	Bifido_Amel_4	ST-E00600:170:HCTYFALXX:2:2384:31222:27195	k111_1616	B1542
MEG_6093	Bartonella_Amel_2	ST-E00600:170:HCTYFALXX:1:1369:5330:28354	k111_5576	B1542
MEG_6093	Bifido_Amel_4	ST-E00600:170:HCTYFALXX:2:2268:3242:20572	k111_16148	B1542
MEG_6093	Bifido_Amel_7	ST-E00600:170:HCTYFALXX:1:1170:14624:1454	k111_235468	B1542
MEG_6093	Bifido_Amel_4	ST-E00600:191:H77CMALXX:2:1421:14968:29418	k111_2734	B1585
MEG_6093	Bifido_Amel_1	ST-E00600:191:H77CMALXX:2:2356:16052:15452	k111_56998	B1585
MEG_6093	Bifido_Amel_7	ST-E00600:191:H77CMALXX:2:2332:19614:5963	k111_99829	B1585
MEG_6093	Bifido_Amel_4	ST-E00600:191:H77CMALXX:1:1136:30092:21042	k111_134478	B1585
MEG_6093	Bifido_Amel_2	ST-E00600:191:H77CMALXX:2:2244:30147:26866	k111_12861	B1587
MEG_6093	Bifido_Amel_4	ST-E00600:191:H77CMALXX:2:1327:1615:5822	k111_163934	B1587
MEG_6093	Bifido_Amel_2	ST-E00600:170:HCTYFALXX:2:1481:28058:18615	k111_8303	B1591
MEG_6093	Bifido_Amel_4	ST-E00600:170:HCTYFALXX:1:1207:3025:5791	k111_90323	B1591
MEG_6093	Bifido_Amel_2	ST-E00600:170:HCTYFALXX:2:1334:28556:13369	k111_24530	B1593
MEG_6093	Bifido_Acer_2	ST-E00600:170:HCTYFALXX:2:1350:22028:14434	k111_26850	B1623
MEG_6093	Alpha2_1	ST-E00600:170:HCTYFALXX:2:1341:17888:6042	k111_148510	B1623
MEG_6093	Bifido_Amel_5	ST-E00600:170:HCTYFALXX:2:1369:28546:33583	k111_3346	B1625
MEG_6093	Bifido_Amel_1	ST-E00600:170:HCTYFALXX:1:1428:24985:26068	k111_131788	B1625
MEG_6093	Bifido_Amel_1	ST-E00600:170:HCTYFALXX:1:2448:16016:1266	k111_155760	B1625
MEG_6093	Bifido_Amel_4	ST-E00600:170:HCTYFALXX:1:2153:14208:20118	k111_14446	B1627
MEG_6093	Bifido_Amel_7	ST-E00600:170:HCTYFALXX:2:1114:28646:22388	k111_17005	B1627
MEG_6093	Bifido_Amel_7	ST-E00600:170:HCTYFALXX:2:2145:21350:3114	k111_55774	B1627
MEG_6093	Bifido_Amel_2	ST-E00600:170:HCTYFALXX:2:1322:5674:8938	k111_95158	B1627
MEG_6093	Bifido_Amel_1	ST-E00600:170:HCTYFALXX:1:1207:5050:34162	k111_118811	B1627
MEG_6093	Bifido_Amel_6	ST-E00600:170:HCTYFALXX:2:1370:11695:8375	k111_2488	B2211
MEG_6093	Bifido_Amel_2	ST-E00600:170:HCTYFALXX:1:1124:6849:16297	k111_1507	B2216
MEG_6093	Bifido_Amel_7	ST-E00600:170:HCTYFALXX:1:2126:30870:25833	k111_173214	B2216
MEG_6093	Bifido_Amel_2	ST-E00600:132:HCTVJALXX:1:1429:25744:31986	k111_10027	B2218
MEG_6093	Bifido_Amel_4	ST-E00600:132:HCTVJALXX:2:2237:9236:24815	k111_21396	B2218
MEG_6093	Bartonella_Amel_2	ST-E00600:132:HCTVJALXX:1:2161:5791:3129	k111_138418	B2218
MEG_6093	Bifido_Amel_7	ST-E00600:170:HCTYFALXX:2:2315:14235:28119	k111_47752	B2220
MEG_6093	Bifido_Amel_4	ST-E00600:170:HCTYFALXX:2:2427:3667:12947	k111_92459	B2220
MEG_6093	Bifido_Amel_7	ST-E00600:170:HCTYFALXX:2:2407:23628:8782	k111_102873	B2220
MEG_6093	Bifido_Amel_1	ST-E00600:132:HCTVJALXX:1:1213:12997:23813	k111_6539	B2246
MEG_6093	Bifido_Amel_7	ST-E00600:132:HCTVJALXX:2:1209:16803:10582	k111_18615	B2246
MEG_6093	Bifido_Amel_2	ST-E00600:132:HCTVJALXX:2:1144:31412:4820	k111_95772	B2246
MEG_6093	Lac_Firm5_Amel_6	ST-E00600:132:HCTVJALXX:2:1209:16803:10582	k111_18615	B2248
MEG_6093	Bifido_Amel_2	ST-E00600:170:HCTYFALXX:1:2142:21531:30514	k111_25983	B2248
MEG_6093	Bifido_Amel_7	ST-E00600:170:HCTYFALXX:1:1385:30834:17691	k111_41326	B2248
MEG_6093	Bifido_Amel_4	ST-E00600:170:HCTYFALXX:1:2460:30707:8108	k111_160927	B2248
MEG_6093	Bifido_Amel_7	ST-E00600:167:H73W3ALXX:2:2465:19027:36479	k111_26341	B2250
MEG_6093	Bifido_Amel_1	ST-E00600:167:H73W3ALXX:1:2380:22535:5196	k111_27113	B2250
MEG_6093	Bifido_Amel_4	ST-E00600:167:H73W3ALXX:1:1438:30599:12931	k111_53532	B2250
MEG_6093	Bifido_Amel_1	ST-E00600:167:H73W3ALXX:2:2376:13810:31798	k111_101443	B2250
MEG_6093	Bifido_Amel_4	ST-E00600:132:HCTVJALXX:2:2432:32805:11021	k111_4107	B2252
MEG_6093	Bifido_Amel_8	ST-E00600:132:HCTVJALXX:1:1330:32579:34585	k111_34319	B2252
MEG_6093	Bifido_Amel_4	ST-E00600:132:HCTVJALXX:1:2368:23900:21966	k111_92644	B2252
MEG_6093	Bifido_Amel_5	ST-E00600:167:H73W3ALXX:2:2362:12771:22952	k111_6823	B2284
MEG_6093	Bifido_Amel_9	ST-E00600:167:H73W3ALXX:1:1421:23140:22091	k111_29063	B2284
MEG_6093	Bifido_Amel_2	ST-E00600:167:H73W3ALXX:1:2259:17508:34632	k111_50233	B2284
MEG_6093	Bifido_Amel_1	ST-E00600:167:H73W3ALXX:2:1241:3341:34679	k111_2160	B2286
MEG_6093	Bifido_Amel_4	ST-E00600:167:H73W3ALXX:1:2264:29966:25426	k111_176661	B2286
MEG_6093	Bifido_Acer_2	ST-E00600:167:H73W3ALXX:1:1140:29984:19319	k111_201045	B2286
MEG_6093	Bifido_Amel_2	A00199:329:HJN5CDSXX:2:2625:13105:10473	k111_208970	B2286
MEG_6093	Bifido_Amel_7	ST-E00600:168:HCTKGALXX:2:1220:15980:26631	k111_4274	B2357
MEG_6093	Bifido_Amel_4	ST-E00600:168:HCTKGALXX:2:1162:25907:25441	k111_4656	B2357
MEG_6093	Bifido_Amel_1	ST-E00600:168:HCTKGALXX:1:2279:16007:14685	k111_5207	B2357
MEG_6093	Bifido_Amel_7	ST-E00600:168:HCTKGALXX:1:2286:13991:29262	k111_18290	B2357
MEG_6093	Bifido_Amel_4	ST-E00600:168:HCTKGALXX:1:2225:9652:9752	k111_80873	B2357
MEG_6093	Bifido_Amel_1	ST-E00600:167:H73W3ALXX:2:2233:10420:30373	k111_14259	B2359
MEG_6093	Bifido_Amel_1	ST-E00600:167:H73W3ALXX:1:2339:29441:25050	k111_20952	B2359
MEG_6093	Bifido_Amel_7	ST-E00600:167:H73W3ALXX:2:2315:16486:36746	k111_107667	B2359
MEG_6093	Bifido_Amel_4	ST-E00600:167:H73W3ALXX:1:1375:13141:3771	k111_8621	B2362
MEG_6093	Bifido_Amel_7	ST-E00600:167:H73W3ALXX:1:1249:12590:5572	k111_114794	B2362
MEG_6093	Bifido_Amel_4	ST-E00600:170:HCTYFALXX:2:1208:22263:5697	k111_21106	B2364
MEG_6093	Bifido_Amel_7	ST-E00600:170:HCTYFALXX:1:1471:26576:23500	k111_25823	B2364
MEG_6093	Bifido_Amel_7	ST-E00600:167:H73W3ALXX:2:2258:6768:34256	k111_3076	B2398
MEG_6093	Bifido_Amel_4	ST-E00600:167:H73W3ALXX:2:2465:12129:16673	k111_10196	B2398
MEG_6093	Gillia_Amel_6	A00199:330:HJNFHDSXX:3:2153:5656:2300	k111_42688	B2398
MEG_6093	Bifido_Amel_7	ST-E00600:167:H73W3ALXX:2:1432:5032:13338	k111_151147	B2398
MEG_6093	Bifido_Amel_1	ST-E00600:167:H73W3ALXX:2:1256:8784:22435	k111_8222	B2400
MEG_6093	Bifido_Amel_1	ST-E00600:167:H73W3ALXX:2:2248:10203:21010	k111_201	B2402
MEG_6093	Bifido_Amel_9	ST-E00600:170:HCTYFALXX:2:2146:23276:23453	k111_16219	B2404
MEG_6093	Bifido_Amel_7	ST-E00600:167:H73W3ALXX:2:2178:21151:2456	k111_3174	B2438
MEG_6093	Lac_kunkeei_1	ST-E00600:170:HCTYFALXX:1:1369:5330:28354	k111_5576	B2438
MEG_6093	Gillia_Amel_2	A00199:329:HJN5CDSXX:1:1471:8205:18959	k111_86010	B2438
MEG_6093	Bifido_Amel_7	ST-E00600:167:H73W3ALXX:1:2385:10646:21652	k111_114411	B2438
MEG_6093	Bifido_Amel_2	ST-E00600:167:H73W3ALXX:1:2165:30779:25050	k111_200471	B2438
MEG_6093	Bifido_Amel_4	ST-E00600:167:H73W3ALXX:1:1485:27489:4445	k111_7962	B2440
MEG_6093	Bifido_Amel_7	ST-E00600:167:H73W3ALXX:2:1311:26946:23202	k111_8473	B2440
MEG_6093	Bifido_Amel_5	ST-E00600:167:H73W3ALXX:2:1324:18295:13823	k111_87401	B2440
MEG_6093	Lac_Firm5_Amel_5	ST-E00600:132:HCTVJALXX:2:1226:10565:30091	k111_206129	B2440
MEG_6093	Bifido_Amel_4	ST-E00600:167:H73W3ALXX:1:1263:26765:24361	k111_8181	B2442
MEG_6093	Bifido_Amel_2	ST-E00600:132:HCTVJALXX:2:1435:23583:15969	k111_64568	B2442
MEG_6093	Bifido_Amel_1	ST-E00600:167:H73W3ALXX:2:2308:15013:9455	k111_141490	B2442
MEG_6094	Gillia_Amel_1	ST-E00600:314:H7GTGALXX:3:1274:21685:13651	NODE_104614_length_448_cov_4.091603	B14757
MEG_6094	Snod_Acer_Aand_Aflo_1	ST-E00600:220:HJC2FALXX:3:2363:14461:9784	NODE_8_length_112126_cov_16.301229	B5086
MEG_6094	Lac_Firm5_Acer	ST-E00600:220:HJC2FALXX:3:1341:32506:7811	NODE_36_length_42470_cov_41.575268	B5086
MEG_6094	Gillia_Acer_2	ST-E00600:220:HJC2FALXX:3:2378:19859:14528	NODE_68_length_58645_cov_13.261734	B7228
MEG_6099	Gillia_Acer_3	CL100063235L2C014R032_564595	NODE_40_length_47158_cov_16.022355	B0496
MEG_6099	Snod_Acer_1	CL100063235L2C006R083_267781	NODE_44827_length_397_cov_1.049708	B0496
MEG_6099	Apibacter_Acer	CL100063235L2C007R021_244951	NODE_2_length_637526_cov_118.384248	B1009
MEG_6099	Gillia_Acer_2	CL100063235L2C004R047_305458	NODE_312_length_23930_cov_161.294534	B1009
MEG_6099	Snod_Acer_Aand_Aflo_1	CL100063235L2C007R035_534776	NODE_607_length_12950_cov_53.854672	B1009
MEG_6099	Gillia_Acer_5	CL100063236L1C003R014_349972	NODE_24_length_233702_cov_105.425646	B1231
MEG_6099	Snod_Acer_Aand_Aflo_1	CL100063236L1C011R092_260689	NODE_250_length_15655_cov_39.459103	B1231
MEG_6099	Schmidhempelia_1	ST-E00600:314:H7GTGALXX:3:1217:16966:30060	NODE_252447_length_133_cov_92.064103	B14757
MEG_6099	Snod_Acer_Aand_Aflo_1	ST-E00600:167:H73W3ALXX:2:1377:29722:22373	NODE_29_length_114746_cov_131.876346	B4399
MEG_6099	Gillia_Acer_3	ST-E00600:220:HJC2FALXX:3:1637:12554:18380	NODE_65_length_63828_cov_10.991674	B7228
MEG_6099	Snod_Acer_1	ST-E00600:222:H7NLHALXX:2:2215:7627:17362	NODE_173_length_36135_cov_9.312500	B8168
MEG_6099	Bifido_Bom_4	ST-E00600:191:H7YCJALXX:1:1218:4101:10473	NODE_145674_length_327_cov_1.746324	B9218
MEG_6107	Alpha2_5	CL100063235L2C005R020_325460	NODE_21407_length_573_cov_1.359073	B0496
MEG_6107	Snod_Acer_Aand_Aflo_1	CL100063235L2C005R096_333431	NODE_358_length_8225_cov_26.286781	B0964
MEG_6107	Gillia_Amel_2	ST-E00600:314:H7GTGALXX:3:2331:27624:23938	NODE_255286_length_106_cov_30.411765	B14757
MEG_6113	Snod_Acer_Aand_Aflo_1	CL100063218L2C003R007_362417	NODE_1125_length_7093_cov_11.340580	B1282
MEG_6113	Gillia_Amel_1	CL100063218L2C016R082_564868	NODE_21434_length_723_cov_2.357784	B1282
MEG_6113	Snod_Acer_Aand_Aflo_1	ST-E00600:314:H7GTGALXX:4:1534:11921:25363	NODE_18_length_112063_cov_36.474136	B14780
MEG_6113	Lac_Firm5_Acer	ST-E00600:314:H7GTGALXX:4:1266:21739:4351	NODE_57_length_50477_cov_22.154575	B14780
MEG_6113	Lac_Firm5_Amel_6	ST-E00192:776:HT32CCCXY:5:2205:7486:16568	k111_2278	B1538
MEG_6113	Bifido_Amel_6	ST-E00192:776:HT32CCCXY:5:1117:14204:38860	k111_186706	B1538
MEG_6113	Snod_Bom_4	A00199:329:HJN5CDSXX:2:1513:25328:4460	k111_68352	B2364
MEG_6122	Lac_Firm5_Acer	ST-E00600:314:H7GTGALXX:3:1608:22426:8265	NODE_371_length_23875_cov_42.657893	B14757
MEG_6122	Alpha2_5	ST-E00600:220:HJC2FALXX:3:1407:25608:21825	NODE_31826_length_752_cov_2.707317	B7228
MEG_6127	Bartonella_Amel_2	CL100063235L1C007R062_287671	NODE_3_length_509392_cov_9.480682	B0073
MEG_6135	Alpha2_1	ST-E00600:220:HJC2FALXX:3:2269:9426:11115	NODE_8335_length_1328_cov_2.365279	B7228
MEG_6135	Lac_Firm5_Acer	ST-E00600:222:H7NLHALXX:2:1517:17698:7748	NODE_146_length_38364_cov_241.192122	B8168
MEG_6143	Snod_Acer_Aand_Aflo_1	CL100063235L1C007R005_332488	NODE_890_length_6742_cov_6.405114	B0073
MEG_6143	Snod_Acer_Aand_Aflo_1	CL100063235L1C006R040_150139	NODE_26_length_106206_cov_6.887340	B0088
MEG_6143	Snod_Acer_Aand_Aflo_1	CL100063235L1C013R033_103013	NODE_594_length_16861_cov_5.030822	B0091
MEG_6143	Snod_Acer_Aand_Aflo_1	CL100063236L1C015R068_527503	NODE_217_length_19158_cov_34.867351	B1231
MEG_6143	Snod_Acer_Aand_Aflo_1	CL100063236L1C015R069_249076	NODE_44_length_113158_cov_13.585908	B1306
MEG_6143	Snod_Acer_Aand_Aflo_1	ST-E00192:776:HT32CCCXY:6:2207:2615:37840	NODE_26_length_113521_cov_74.573934	B13976
MEG_6143	Snod_Acer_Aand_Aflo_1	ST-E00600:192:HC23VALXX:4:2235:9155:15749	NODE_18_length_113707_cov_85.702047	B13986
MEG_6143	Snod_Acer_Aand_Aflo_1	ST-E00600:192:HC23VALXX:4:1505:20952:7623	NODE_114_length_18725_cov_33.411302	B14257
MEG_6143	Snod_Acer_Aand_Aflo_1	ST-E00600:314:H7GTGALXX:4:1362:29270:34115	NODE_41_length_113116_cov_78.448873	B14758
MEG_6143	Snod_Acer_Aand_Aflo_1	ST-E00600:167:H73W3ALXX:1:1321:8883:36104	NODE_2029_length_2373_cov_4.531924	B4430
MEG_6143	Snod_Acer_Aand_Aflo_1	ST-E00600:167:H73W3ALXX:2:1419:17517:10723	NODE_1039_length_3406_cov_4.745151	B4840
MEG_6143	Snod_Acer_Aand_Aflo_1	ST-E00600:220:HJC2FALXX:4:2348:14235:34006	NODE_145_length_18807_cov_32.332178	B5106
MEG_6143	Snod_Acer_Aand_Aflo_1	ST-E00600:220:HJC2FALXX:2:1551:4408:6590	NODE_48_length_113599_cov_51.969210	B7200
MEG_6143	Snod_Acer_Aand_Aflo_1	ST-E00600:220:HJC2FALXX:3:1655:27932:8688	NODE_283_length_11072_cov_4.916039	B7232
MEG_6143	Snod_Acer_Aand_Aflo_1	ST-E00600:194:HCT57ALXX:2:1473:22037:9784	NODE_183_length_17180_cov_23.810161	B8104
MEG_6143	Snod_Acer_Aand_Aflo_1	ST-E00600:194:HCT57ALXX:1:2179:12635:3114	NODE_252_length_17203_cov_30.869139	B8210
MEG_6143	Snod_Acer_Aand_Aflo_1	ST-E00600:194:HCT57ALXX:2:1385:23104:30326	NODE_183_length_18785_cov_104.986172	B8390
MEG_6143	Snod_Acer_Aand_Aflo_1	ST-E00600:191:H7YCJALXX:1:1661:8006:19742	NODE_103_length_20255_cov_9.466139	B9218
MEG_6143	Snod_Amel_1	ST-E00600:170:HCTYFALXX:1:2125:14940:37012	k111_71260	B2220
MEG_6143	Snod_Amel_1	ST-E00600:167:H73W3ALXX:1:2427:11351:6652	k111_7987	B2284
MEG_6145	Lac_Firm4_2	CL100063235L2C005R049_507489	NODE_24560_length_568_cov_30.982456	B1006
MEG_6145	Lac_bom_1	ST-E00600:191:H7YCJALXX:1:1552:18295:35336	NODE_322_length_10563_cov_65.167777	B10869
MEG_6145	Gillia_Amel_1	ST-E00600:314:H7GTGALXX:3:2574:14986:25974	NODE_13945_length_1381_cov_11.763198	B14757
MEG_6145	Lac_Firm4_2	ST-E00600:135:H2GKWALXX:1:1134:30454:25207	NODE_174852_length_255_cov_58.960000	B4425
MEG_6145	Lac_Firm4_1	ST-E00600:130:H73WHALXX:1:2283:8684:23077	NODE_16444_length_1215_cov_4.476724	B4844
MEG_6145	Bifido_Acer_2	ST-E00600:167:H73W3ALXX:2:2462:25192:12680	NODE_150_length_29519_cov_54.885386	B4846
MEG_6145	Bifido_Acer_2	ST-E00600:191:H7YCJALXX:1:1458:19822:22670	NODE_64_length_37184_cov_8198.554338	B9220
MEG_6145	Lac_Firm5_Amel_5	ST-E00600:170:HCTYFALXX:2:1421:7654:13526	k111_18120	B1625
MEG_6145	Lac_Firm4_2	ST-E00600:132:HCTVJALXX:2:1326:11704:17691	k111_117903	B2218
MEG_6145	Alpha2_4	ST-E00600:170:HCTYFALXX:1:2341:11089:34413	k111_151692	B2220
MEG_6145	Lac_Firm4_1	ST-E00600:132:HCTVJALXX:1:2277:30897:11443	k111_46779	B2246
MEG_6145	Lac_Firm4_2	ST-E00600:167:H73W3ALXX:2:2111:6171:7701	k111_138709	B2286
MEG_6145	Lac_Firm4_2	ST-E00600:167:H73W3ALXX:1:2473:24316:22686	k111_46995	B2290
MEG_6145	Gillia_Amel_5	ST-E00600:167:H73W3ALXX:1:2327:24994:35916	k111_189508	B2442
MEG_6146	Gillia_Acer_1	CL100063235L1C014R047_525681	NODE_60_length_137873_cov_160.793039	B0091
MEG_6146	Gillia_Acer_1	CL100063235L1C011R030_81963	NODE_126_length_32755_cov_199.221315	B0094
MEG_6146	Lac_kunkeei_1	CL100063218L2C001R033_205258	NODE_3669_length_1356_cov_4.346656	B0670
MEG_6146	Alpha2_2	CL100063218L2C008R023_474157	NODE_94321_length_302_cov_1.271255	B0745
MEG_6146	Lac_Firm5_Acer	CL100063218L2C002R016_169125	NODE_148808_length_162_cov_312.392523	B0745
MEG_6146	Snod_Amel_2	ST-E00600:220:HJC2FALXX:4:2243:21730:21339	NODE_1715_length_2706_cov_3.125990	B10430
MEG_6146	Lac_Firm5_Acer	ST-E00600:191:H7YCJALXX:2:1612:23873:18161	NODE_2_length_399549_cov_239.885645	B10865
MEG_6146	Lac_kunkeei_1	CL100063218L2C009R058_89185	NODE_150428_length_240_cov_1.994595	B1284
MEG_6146	Apibacter_Acer	ST-E00600:314:H7GTGALXX:3:1659:5846:8390	NODE_39326_length_818_cov_2.720839	B14757
MEG_6146	Apibacter_Ador	ST-E00600:183:H7C5TALXX:2:2465:15067:20666	NODE_294183_length_80_cov_122.680000	B4401
MEG_6146	Snod_Acer_Aand_Aflo_1	ST-E00600:307:HJCLVALXX:2:1145:16052:12414	NODE_111_length_23730_cov_7.739345	B5104
MEG_6146	Schmidhempelia_1	ST-E00600:220:HJC2FALXX:3:1126:21594:34381	NODE_2_length_489050_cov_246.031105	B7228
MEG_6146	Alpha2_2	ST-E00600:194:HCT57ALXX:1:2268:15971:1344	NODE_152253_length_281_cov_2.101770	B8294
MEG_6146	Gillia_Acer_3	ST-E00600:194:HCT57ALXX:2:2185:5177:17503	NODE_34_length_95585_cov_636.687302	B8390
MEG_6146	Gillia_Amel_1	ST-E00600:170:HCTYFALXX:1:2463:20347:13933	k111_36505	B1542
MEG_6146	Gillia_Amel_6	ST-E00600:132:HCTVJALXX:2:1320:17951:3458	k111_45945	B2252
MEG_6146	Lac_Firm4_2	ST-E00600:167:H73W3ALXX:2:2381:29496:20196	k111_22876	B2438
MEG_6147	Gillia_Acer_3	CL100063235L2C003R006_309221	NODE_3_length_374293_cov_213.065555	B1006
MEG_6147	Melissococcus-plutonius	ST-E00600:220:HJC2FALXX:4:1346:2654:18740	NODE_4809_length_2215_cov_4.285648	B10442
MEG_6147	Spiroplasma-melliferum	ST-E00600:191:H7YCJALXX:1:2514:13386:23954	NODE_152909_length_299_cov_2.336066	B14261
MEG_6147	Lac_Firm5_Acer	ST-E00600:167:H73W3ALXX:1:1286:8296:28447	NODE_10_length_209883_cov_330.896549	B4399
MEG_6147	Lac_Firm5_Acer	ST-E00600:135:H2GKWALXX:1:1609:17029:25003	NODE_196206_length_162_cov_549.355140	B4404
MEG_6147	Gillia_Acer_4	ST-E00600:220:HJC2FALXX:3:1369:31910:13103	NODE_123_length_24119_cov_111.179355	B5102
MEG_6147	Bifido_Acer_2	ST-E00600:194:HCT57ALXX:2:1260:27019:32283	NODE_574_length_5488_cov_9.651758	B8104
MEG_6147	Gillia_Amel_1	ST-E00600:130:H73WHALXX:2:2149:24252:16845	k111_158651	B1538
MEG_6147	Gillia_Amel_1	ST-E00600:132:HCTVJALXX:2:1180:31738:29747	k111_26698	B1540
MEG_6147	Gillia_Amel_6	ST-E00600:170:HCTYFALXX:1:2215:19162:33802	k111_110876	B1591
MEG_6147	Lac_Firm5_Amel_5	ST-E00600:170:HCTYFALXX:2:1446:28094:31610	k111_160912	B1627
MEG_6147	Gillia_Amel_2	ST-E00600:170:HCTYFALXX:2:1254:26069:31172	k111_162056	B2216
MEG_6147	Bifido_Amel_4	ST-E00600:132:HCTVJALXX:2:2353:18566:19116	k111_144621	B2218
MEG_6582	Bartonella_Amel_3	ST-E00600:220:HJC2FALXX:3:2561:12436:28792	NODE_889_length_4882_cov_151.810441	B5102
MEG_6582	Gillia_Acer_4	ST-E00600:170:HCTYFALXX:1:2138:27507:27680	k111_78601	B2216
MEG_6582	Gillia_Acer_4	ST-E00600:170:HCTYFALXX:2:1281:31792:22075	k111_61418	B2220
MEG_6582	Gillia_Acer_4	ST-E00600:132:HCTVJALXX:2:2261:2709:18771	k111_2166	B2246
MEG_6582	Gillia_Acer_4	ST-E00600:167:H73W3ALXX:1:1158:8531:12633	k111_136622	B2286
MEG_6582	Gillia_Acer_4	ST-E00600:167:H73W3ALXX:1:1268:17924:35665	k111_181780	B2438
MEG_6617	Snod_Amel_2	ST-E00600:191:H77CMALXX:2:1365:23086:34741	k111_93605	B1585
MEG_6617	Gillia_Acer_4	ST-E00600:132:HCTVJALXX:1:2451:23891:15906	k111_30737	B2218
MEG_6617	Snod_Amel_2	ST-E00600:170:HCTYFALXX:2:2384:25708:5682	k111_53637	B2404
MEG_6618	Lac_Firm5_Acer	CL100063235L2C015R042_171406	NODE_638_length_12187_cov_132.269123	B1009
MEG_6618	Bartonella_Amel_2	ST-E00600:170:HCTYFALXX:1:2103:24153:1579	k111_10658	B1542
[truncated: 1,316 more rows]
