# Supplementary material for: Geographical resistome profiling in the honeybee microbiome reveals resistance gene transfer conferred by mobilizable plasmids
Source: Microbiome. 2022 May 3;10:69. doi: 10.1186/s40168-022-01268-1 (PMC9063374; doi:10.1186/s40168-022-01268-1)
Supplement: Supplementary file 6 — Additional file 5: Dataset S4. Taxonomic assignment of transferrable ARGs in each sample. [file 40168_2022_1268_MOESM5_ESM.xlsx]

## Sheet: Sheet1
Dataset S4. Taxonomic assignment of transferrable ARGs in each sample.
Sample_ID	Predicted_phenotype	Resistance_gene	Contig_ID	Taxonomy
B10426	Aminoglycoside resistance Alternate name; aph(3'')-Ib	aph(3'')-Ib	NODE_1207_length_7923_cov_23.863879	Gillia_Amel_5
B10426	Beta-lactam resistance Alternate name; RblaTEM-1	blaTEM-1C	NODE_39181_length_814_cov_69.527009	Gillia_Acer_1
B10426	Sulphonamide resistance	sul2	NODE_1207_length_7923_cov_23.863879	Gillia_Amel_5
B10426	Tetracycline resistance	tet(B)	NODE_1347_length_6781_cov_25.428040	Gillia_Acer_3
B10428	Beta-lactam resistance Alternate name; RblaTEM-1	blaTEM-1C	NODE_631_length_5051_cov_11.199560	Gillia_Acer_2
B10430	Aminoglycoside resistance Alternate name; aph(3'')-Ib	aph(3'')-Ib	NODE_181_length_10117_cov_5.010237	Gillia_Acer_1
B10430	Beta-lactam resistance AmpC-type	blaACT-7	NODE_4_length_490578_cov_424.639621	Gillia_Bom_7
B10430	Beta-lactam resistance Alternate name; RblaTEM-1	blaTEM-1C	NODE_59_length_34122_cov_5.412657	Gillia_Acer_2
B10430	Fosfomycin resistance	fosA	NODE_4_length_490578_cov_424.639621	Gillia_Bom_7
B10438	Aminoglycoside resistance Alternate name; aph(3'')-Ib	aph(3'')-Ib	NODE_20350_length_1233_cov_15.539049	Gillia_Amel_5
B10438	Beta-lactam resistance Alternate name; RblaTEM-1	blaTEM-1C	NODE_1160_length_3530_cov_107.990791	Gillia_Acer_1
B10438	Tetracycline resistance	tet(B)	NODE_311_length_7405_cov_115.843810	Gillia_Amel_5
B10440	Aminoglycoside resistance Alternate name; aph(3'')-Ib	aph(3'')-Ib	NODE_1078_length_3299_cov_33.077682	Gillia_Amel_5
B10440	Beta-lactam resistance Alternate name; RblaTEM-1	blaTEM-1C	NODE_8138_length_1475_cov_51.001408	Gillia_Acer_1
B10440	Sulphonamide resistance	sul2	NODE_1078_length_3299_cov_33.077682	Gillia_Amel_5
B10440	Tetracycline resistance	tet(B)	NODE_181_length_14582_cov_19.757142	Gillia_Acer_4
B10442	Aminoglycoside resistance Alternate name; aph(3'')-Ib	aph(3'')-Ib	NODE_30281_length_1044_cov_178.402427	Alpha2_4
B10442	Sulphonamide resistance	sul2	NODE_4_length_416698_cov_80.960170	Apibacter_Acer
B10442	Tetracycline resistance	tet(Y)	NODE_13_length_232180_cov_74.393422	Apibacter_Acer
B10442	Tetracycline resistance	tet(B)	NODE_489_length_6361_cov_81.542816	Gillia_Acer_3
B7198	Beta-lactam resistance Amino acid sequences of CTX-M-14 and CTX-M-18 are identical	blaCTX-M-14	NODE_785_length_4777_cov_64.194621	Frischella_Amel
B7200	Tetracycline resistance	tet(B)	NODE_3156_length_2588_cov_3.370312	Gillia_Acer_2
B5082	Aminoglycoside resistance Alternate name; aph(3'')-Ib	aph(3'')-Ib	NODE_4_length_399249_cov_51.939310	Gillia_Acer_4
B5082	Beta-lactam resistance Alternate name; RblaTEM-1	blaTEM-1C	NODE_4_length_399249_cov_51.939310	Gillia_Acer_4
B5082	Sulphonamide resistance	sul2	NODE_4_length_399249_cov_51.939310	Gillia_Acer_4
B5082	Tetracycline resistance	tet(B)	NODE_4_length_399249_cov_51.939310	Gillia_Acer_4
B5084	Aminoglycoside resistance	aadA16	NODE_40889_length_868_cov_2.800738	Snod_Acer_Aand_Aflo_1
B5084	Aminoglycoside resistance Alternate name; aph(3'')-Ib	aph(3'')-Ib	NODE_55328_length_727_cov_2.686012	Gillia_Acer_4
B5084	Beta-lactam resistance Alternate name; RblaTEM-1	blaTEM-1C	NODE_833_length_4996_cov_6.619915	Gillia_Acer_2
B5086	Aminoglycoside resistance Alternate name; aph(6)-Id	aph(6)-Id	NODE_9723_length_1803_cov_8.612700	Snod_Amel_2
B5086	Aminoglycoside resistance Alternate name; aph(3'')-Ib	aph(3'')-Ib	NODE_9723_length_1803_cov_8.612700	Snod_Amel_2
B5086	Aminoglycoside resistance	aadA1	NODE_16910_length_1426_cov_5.110868	Snod_Acer_Aand_Aflo_1
B5086	Aminoglycoside resistance	aadA8b	NODE_40569_length_926_cov_2.522388	Snod_Acer_Aand_Aflo_1
B5086	Aminoglycoside resistance	aadA2	NODE_40569_length_926_cov_2.522388	Snod_Acer_Aand_Aflo_1
B5086	Aminoglycoside resistance	aph(3')-Ia	NODE_65876_length_692_cov_2.337520	Lac_Firm5_Amel_6
B5086	Beta-lactam resistance	blaCMY-76	NODE_54_length_35094_cov_14.973144	Gillia_Bom_7
B5086	Beta-lactam resistance Alternate name; RblaTEM-1	blaTEM-1B	NODE_14006_length_1547_cov_6.206434	Snod_Amel_2
B5086	Beta-lactam resistance Amino acid sequences of CTX-M-55 and CTX-M-57 are identical	blaCTX-M-55	NODE_39005_length_946_cov_3.468013	Snod_Acer_Aand_Aflo_1
B5086	Beta-lactam resistance	blaCTX-M-79	NODE_39005_length_946_cov_3.468013	Snod_Acer_Aand_Aflo_1
B5086	Phenicol resistance	floR	NODE_4143_length_2547_cov_5.919743	Bartonella_Amel_1
B5086	Phenicol resistance	catA2	NODE_14966_length_1505_cov_7.982759	Snod_Amel_2
B5086	Quinolone	qnrS1	NODE_955_length_5378_cov_10.195003	Alpha2_4
B5086	Sulphonamide resistance	sul3	NODE_1567_length_4039_cov_4.748996	Snod_Amel_2
B5086	Sulphonamide resistance	sul2	NODE_8856_length_1871_cov_10.377203	Snod_Amel_2
B5086	Tetracycline resistance	tet(M)	NODE_170_length_18142_cov_26.253165	Lac_Firm5_Acer
B5086	Tetracycline resistance	tet(A)	NODE_5971_length_2199_cov_33.578825	Alpha2_4
B5086	Trimethoprim resistance	dfrA14	NODE_54336_length_781_cov_6.949036	Snod_Amel_2
B5086	Trimethoprim resistance	dfrA17	NODE_87778_length_565_cov_3.231373	Bartonella_Amel_1
B5086	Trimethoprim resistance	dfrA12	NODE_96740_length_523_cov_3.316239	Snod_Acer_Aand_Aflo_1
B5086	Trimethoprim resistance	dfrA1	NODE_123341_length_418_cov_2.093664	Snod_Acer_Aand_Aflo_1
B5102	Aminoglycoside resistance	aadA16	NODE_709_length_5659_cov_5.200749	Snod_Acer_Aand_Aflo_1
B5102	Aminoglycoside resistance Alternate name; aph(3'')-Ib	aph(3'')-Ib	NODE_19271_length_1232_cov_163.283772	Gillia_Amel_5
B5102	Beta-lactam resistance Alternate name; RblaTEM-1	blaTEM-1C	NODE_12680_length_1475_cov_333.761972	Gillia_Acer_2
B5102	Sulphonamide resistance	sul1	NODE_709_length_5659_cov_5.200749	Snod_Acer_Aand_Aflo_1
B5102	Sulphonamide resistance	sul2	NODE_889_length_4882_cov_151.810441	Bartonella_Amel_3
B5102	Tetracycline resistance	tet(W)	NODE_150_length_20072_cov_5.787281	Bifido_Acer_2
B5102	Tetracycline resistance	tet(B)	NODE_528_length_7015_cov_190.439655	Gillia_Acer_3
B5102	Tetracycline resistance	tet(A)	NODE_38283_length_884_cov_2.062726	Alpha2_4
B5104	Aminoglycoside resistance Alternate name; aph(3'')-Ib	aph(3'')-Ib	NODE_7_length_208518_cov_38.509654	Apibacter_Acer
B5104	Aminoglycoside resistance	aadA4	NODE_864_length_4533_cov_14.793881	Snod_Acer_Aand_Aflo_1
B5104	Aminoglycoside resistance	aadA16	NODE_21204_length_1030_cov_9.860513	Snod_Acer_Aand_Aflo_1
B5104	Beta-lactam resistance	blaOXA-1	NODE_864_length_4533_cov_14.793881	Snod_Acer_Aand_Aflo_1
B5104	Beta-lactam resistance Alternate name; RblaTEM-1	blaTEM-1C	NODE_9095_length_1484_cov_33.523443	Snod_Amel_2
B5104	Sulphonamide resistance	sul2	NODE_7_length_208518_cov_38.509654	Apibacter_Acer
B5104	Sulphonamide resistance	sul1	NODE_3922_length_2103_cov_28.488281	Snod_Acer_Aand_Aflo_1
B5104	Tetracycline resistance	tet(Y)	NODE_7_length_208518_cov_38.509654	Apibacter_Acer
B5104	Tetracycline resistance	tet(B)	NODE_476_length_6592_cov_19.959003	Gillia_Amel_2
B5106	Aminoglycoside resistance	aadA16	NODE_477_length_6560_cov_6.926979	Snod_Acer_Aand_Aflo_1
B5106	Aminoglycoside resistance Alternate name; aph(3'')-Ib	aph(3'')-Ib	NODE_787_length_4753_cov_12.332482	Gillia_Amel_5
B5106	Beta-lactam resistance Alternate name; RblaTEM-1	blaTEM-1C	NODE_13836_length_1475_cov_43.623239	Gillia_Acer_1
B5106	Sulphonamide resistance	sul1	NODE_477_length_6560_cov_6.926979	Snod_Acer_Aand_Aflo_1
B5106	Sulphonamide resistance	sul2	NODE_787_length_4753_cov_12.332482	Gillia_Amel_5
B5106	Tetracycline resistance	tet(B)	NODE_466_length_6680_cov_28.781132	Gillia_Amel_2
B8102	Aminoglycoside resistance	aadA16	NODE_1156_length_4094_cov_13.210448	Snod_Acer_Aand_Aflo_1
B8102	Beta-lactam resistance Alternate name; RblaTEM-1	blaTEM-1C	NODE_334_length_12237_cov_264.979724	Gillia_Acer_1
B8102	Sulphonamide resistance	sul1	NODE_1156_length_4094_cov_13.210448	Snod_Acer_Aand_Aflo_1
B8102	Tetracycline resistance	tet(B)	NODE_334_length_12237_cov_264.979724	Gillia_Acer_1
B8104	Aminoglycoside resistance Alternate name; aph(3'')-Ib	aph(3'')-Ib	NODE_4721_length_2133_cov_7.790183	Gillia_Acer_4
B8104	Beta-lactam resistance Alternate name; RblaTEM-1	blaTEM-1C	NODE_217_length_13302_cov_39.308145	Gillia_Acer_1
B8104	Sulphonamide resistance	sul2	NODE_4721_length_2133_cov_7.790183	Gillia_Acer_4
B8104	Tetracycline resistance	tet(B)	NODE_217_length_13302_cov_39.308145	Gillia_Acer_1
B8210	Tetracycline resistance	tet(B)	NODE_791_length_6651_cov_25.475097	Gillia_Acer_5
B8212	Tetracycline resistance	tet(B)	NODE_32150_length_902_cov_2.467532	Gillia_Amel_4
B10348	Tetracycline resistance	tet(B)	NODE_506_length_5903_cov_49.534240	Gillia_Amel_5
B10350	Lincosamide resistance	lnu(C)	NODE_32443_length_958_cov_6.968992	Lac_Firm5_Acer
B10382	Lincosamide resistance	lnu(C)	NODE_5907_length_1737_cov_5.652794	Lac_Firm5_Acer
B4399	Aminoglycoside resistance Alternate name; aph(3'')-Ib	aph(3'')-Ib	NODE_131_length_11564_cov_91.367278	Gillia_Amel_5
B4399	Aminoglycoside resistance	aadA16	NODE_648_length_3986_cov_123.786823	Snod_Acer_Aand_Aflo_1
B4399	Fluoroquinolone and aminoglycoside resistance	aac(6')-Ib-cr	NODE_3077_length_1917_cov_5.738453	Snod_Acer_Aand_Aflo_1
B4399	Aminoglycoside resistance	aadA2	NODE_3327_length_1861_cov_9.589147	Snod_Acer_Aand_Aflo_1
B4399	Aminoglycoside resistance	aph(3')-Ia	NODE_13154_length_1147_cov_9.678571	Lac_Firm5_Amel_6
B4399	Beta-lactam resistance Alternate name; RblaTEM-1	blaTEM-1C	NODE_131_length_11564_cov_91.367278	Gillia_Amel_5
B4399	Beta-lactam resistance Alternate name; UOE-1	blaCTX-M-15	NODE_4840_length_1630_cov_118.603810	Snod_Acer_Aand_Aflo_1
B4399	Lincosamide resistance	lnu(C)	NODE_2_length_353119_cov_298.164446	Lac_Firm5_Acer
B4399	Macrolide resistance	erm(B)	NODE_85_length_25357_cov_260.819659	Bifido_Acer_2
B4399	Macrolide resistance	mph(A)	NODE_839_length_3416_cov_8.940791	Snod_Acer_Aand_Aflo_1
B4399	Phenicol resistance	floR	NODE_326_length_5790_cov_5.787969	Gillia_Amel_1
B4399	Phenicol resistance	catA2	NODE_6153_length_1505_cov_6.249655	Snod_Amel_2
B4399	Quinolone resistance	oqxB	NODE_39_length_89467_cov_11.492719	Snod_Bom_3
B4399	Quinolone resistance	oqxA	NODE_39_length_89467_cov_11.492719	Snod_Bom_3
B4399	Quinolone	qnrB52	NODE_472_length_4767_cov_5.916171	Snod_Acer_Aand_Aflo_1
B4399	Rifampicin resistance	ARR-3	NODE_3077_length_1917_cov_5.738453	Snod_Acer_Aand_Aflo_1
B4399	Sulphonamide resistance	sul2	NODE_131_length_11564_cov_91.367278	Gillia_Amel_5
B4399	Sulphonamide resistance	sul1	NODE_648_length_3986_cov_123.786823	Snod_Acer_Aand_Aflo_1
B4399	Tetracycline resistance	tet(W)	NODE_85_length_25357_cov_260.819659	Bifido_Acer_2
B4399	Tetracycline resistance	tet(B)	NODE_260_length_6677_cov_125.608728	Snod_Amel_2
B4399	Tetracycline resistance	tet(D)	NODE_759_length_3632_cov_6.451216	Snod_Amel_2
B4399	Trimethoprim resistance	dfrA27	NODE_3077_length_1917_cov_5.738453	Snod_Acer_Aand_Aflo_1
B4399	Trimethoprim resistance	dfrA12	NODE_3327_length_1861_cov_9.589147	Snod_Acer_Aand_Aflo_1
B4401	Aminoglycoside resistance Alternate name; aph(3'')-Ib	aph(3'')-Ib	NODE_50_length_51796_cov_197.783247	Gillia_Acer_1
B4401	Beta-lactam resistance Alternate name; RblaTEM-1	blaTEM-1C	NODE_50_length_51796_cov_197.783247	Gillia_Acer_1
B4401	Lincosamide resistance	lnu(C)	NODE_6_length_283296_cov_238.477293	Lac_Firm5_Acer
B4401	Macrolide resistance	erm(B)	NODE_78_length_25357_cov_223.191882	Bifido_Acer_2
B4401	Phenicol resistance	catA1	NODE_50_length_51796_cov_197.783247	Gillia_Acer_1
B4401	Sulphonamide resistance	sul2	NODE_50_length_51796_cov_197.783247	Gillia_Acer_1
B4401	Tetracycline resistance	tet(Y)	NODE_20_length_129102_cov_15.692662	Apibacter_Acer
B4401	Tetracycline resistance	tet(B)	NODE_50_length_51796_cov_197.783247	Gillia_Acer_1
B4401	Tetracycline resistance	tet(M)	NODE_56_length_41598_cov_24.248995	Lac_Firm4_2
B4401	Tetracycline resistance	tet(W)	NODE_78_length_25357_cov_223.191882	Bifido_Acer_2
B4404	Aminoglycoside resistance Alternate name; aph(3'')-Ib	aph(3'')-Ib	NODE_394_length_4892_cov_38.758941	Gillia_Acer_5
B4404	Beta-lactam resistance Alternate name; RblaTEM-1	blaTEM-1C	NODE_19247_length_814_cov_78.478261	Gillia_Acer_1
B4404	Lincosamide resistance	lnu(C)	NODE_2_length_386745_cov_128.041783	Lac_Firm5_Acer
B4404	Macrolide resistance	erm(B)	NODE_77_length_25357_cov_133.648052	Bifido_Acer_2
B4404	Sulphonamide resistance	sul2	NODE_394_length_4892_cov_38.758941	Gillia_Acer_5
B4404	Tetracycline resistance	tet(M)	NODE_48_length_41195_cov_10.382426	Lac_Firm4_2
B4404	Tetracycline resistance	tet(B)	NODE_53_length_39902_cov_38.537631	Gillia_Acer_2
B4404	Tetracycline resistance	tet(W)	NODE_77_length_25357_cov_133.648052	Bifido_Acer_2
B4404	Tetracycline resistance	tet(Y)	NODE_82_length_22076_cov_5.312656	Apibacter_Acer
B4425	Aminoglycoside resistance Alternate name; aph(3'')-Ib	aph(3'')-Ib	NODE_6_length_296958_cov_12.044681	Apibacter_Acer
B4425	Macrolide resistance	erm(B)	NODE_7208_length_1193_cov_3.306678	Lac_kunkeei_1
B4425	Sulphonamide resistance	sul2	NODE_6_length_296958_cov_12.044681	Apibacter_Acer
B4425	Tetracycline resistance	tet(Y)	NODE_6_length_296958_cov_12.044681	Apibacter_Acer
B4425	Tetracycline resistance	tet(W)	NODE_93_length_23548_cov_22.727153	Bifido_Acer_2
B4425	Tetracycline resistance	tet(M)	NODE_124_length_18095_cov_28.909978	Lac_Firm5_Acer
B4428	Aminoglycoside resistance Alternate name; aph(3'')-Ib	aph(3'')-Ib	NODE_3_length_203212_cov_197.366977	Snod_Acer_Aand_Aflo_1
B4428	Beta-lactam resistance Alternate name; UOE-1	blaCTX-M-15	NODE_3_length_203212_cov_197.366977	Snod_Acer_Aand_Aflo_1
B4428	Beta-lactam resistance Alternate name; RblaTEM-1	blaTEM-1C	NODE_3_length_203212_cov_197.366977	Snod_Acer_Aand_Aflo_1
B4428	Macrolide resistance	erm(B)	NODE_40_length_25355_cov_9.464150	Bifido_Acer_2
B4428	Sulphonamide resistance	sul2	NODE_3_length_203212_cov_197.366977	Snod_Acer_Aand_Aflo_1
B4428	Tetracycline resistance	tet(B)	NODE_3_length_203212_cov_197.366977	Snod_Acer_Aand_Aflo_1
B4428	Tetracycline resistance	tet(W)	NODE_40_length_25355_cov_9.464150	Bifido_Acer_2
B4430	Aminoglycoside resistance Alternate name; aph(3'')-Ib	aph(3'')-Ib	NODE_45_length_81130_cov_27.112525	Apibacter_Acer
B4430	Aminoglycoside resistance	aadA16	NODE_3242_length_1966_cov_4.507064	Snod_Acer_Aand_Aflo_1
B4430	Beta-lactam resistance Alternate name; RblaTEM-1	blaTEM-1C	NODE_7_length_213210_cov_99.619455	Gillia_Acer_3
B4430	Beta-lactam resistance Alternate name; UOE-1	blaCTX-M-15	NODE_773_length_4003_cov_6.125127	Snod_Acer_Aand_Aflo_1
B4430	Macrolide resistance	erm(B)	NODE_122_length_25351_cov_36.909235	Bifido_Acer_2
B4430	Sulphonamide resistance	sul2	NODE_45_length_81130_cov_27.112525	Apibacter_Acer
B4430	Sulphonamide resistance	sul1	NODE_3242_length_1966_cov_4.507064	Snod_Acer_Aand_Aflo_1
B4430	Tetracycline resistance	tet(B)	NODE_7_length_213210_cov_99.619455	Gillia_Acer_3
B4430	Tetracycline resistance	tet(Y)	NODE_33_length_106541_cov_25.715117	Apibacter_Acer
B4430	Tetracycline resistance	tet(W)	NODE_122_length_25351_cov_36.909235	Bifido_Acer_2
B0455	Tetracycline resistance	tet(W)	NODE_289_length_13067_cov_4.508300	Bifido_Acer_2
B10865	Lincosamide resistance	lnu(C)	NODE_4437_length_1893_cov_10.542982	Lac_Firm5_Acer
B10867	Lincosamide resistance	lnu(C)	NODE_5668_length_1898_cov_5.115572	Lac_Firm5_Acer
B10869	Lincosamide resistance	lnu(C)	NODE_6174_length_1847_cov_19.979353	Lac_Firm5_Acer
B10869	Tetracycline resistance	tet(M)	NODE_151_length_34520_cov_11.348586	Lac_Firm4_2
B9218	Aminoglycoside resistance Alternate name; aph(6)-Id	aph(6)-Id	NODE_30735_length_1071_cov_2.754921	Snod_Amel_2
B9218	Beta-lactam resistance	blaTEM-219	NODE_87321_length_559_cov_1.890873	Gillia_Acer_1
B9218	Beta-lactam resistance	blaTEM-168	NODE_87321_length_559_cov_1.890873	Gillia_Acer_1
B9218	Beta-lactam resistance	blaTEM-150	NODE_87321_length_559_cov_1.890873	Gillia_Acer_1
B9218	Beta-lactam resistance Alternate name; blaTEM-1	blaTEM-98	NODE_87321_length_559_cov_1.890873	Gillia_Acer_1
B9218	Beta-lactam resistance	blaTEM-54	NODE_87321_length_559_cov_1.890873	Gillia_Acer_1
B9218	Beta-lactam resistance Alternate name; RblaTEM-1	blaTEM-1A	NODE_87321_length_559_cov_1.890873	Gillia_Acer_1
B9218	Sulphonamide resistance	sul1	NODE_5139_length_2250_cov_3.945786	Snod_Acer_Aand_Aflo_1
B9218	Sulphonamide resistance	sul2	NODE_45154_length_867_cov_2.644089	Gillia_Acer_4
B9218	Trimethoprim resistance	dfrA27	NODE_27692_length_1130_cov_2.313488	Snod_Acer_Aand_Aflo_1
B9220	Beta-lactam resistance Alternate name; RblaTEM-1	blaTEM-1C	NODE_82_length_29346_cov_88.861433	Gillia_Acer_2
B1231	Aminoglycoside resistance Alternate name; aph(6)-Id	aph(6)-Id	NODE_36_length_176960_cov_33.829089	Snod_Acer_Aand_Aflo_1
B1231	Aminoglycoside resistance Alternate name; aph(3'')-Ib	aph(3'')-Ib	NODE_36_length_176960_cov_33.829089	Snod_Acer_Aand_Aflo_1
B1231	Beta-lactam resistance Alternate name; RblaTEM-1	blaTEM-1C	NODE_36_length_176960_cov_33.829089	Snod_Acer_Aand_Aflo_1
B1231	Sulphonamide resistance	sul2	NODE_36_length_176960_cov_33.829089	Snod_Acer_Aand_Aflo_1
B1231	Tetracycline resistance	tet(B)	NODE_36_length_176960_cov_33.829089	Snod_Acer_Aand_Aflo_1
B1235	Tetracycline resistance	tet(A)	NODE_12_length_295848_cov_17.982153	Alpha2_4
B0061	Beta-lactam resistance Alternate name; RblaTEM-1	blaTEM-1C	NODE_31_length_91919_cov_44.862220	Gillia_Acer_2
B0061	Tetracycline resistance	tet(B)	NODE_31_length_91919_cov_44.862220	Gillia_Acer_2
B0070	Aminoglycoside resistance Alternate name; aph(3'')-Ib	aph(3'')-Ib	NODE_7_length_205100_cov_97.808457	Gillia_Acer_1
B0070	Beta-lactam resistance Alternate name; RblaTEM-1	blaTEM-1C	NODE_7_length_205100_cov_97.808457	Gillia_Acer_1
B0070	Sulphonamide resistance	sul2	NODE_7_length_205100_cov_97.808457	Gillia_Acer_1
B0070	Tetracycline resistance	tet(B)	NODE_7_length_205100_cov_97.808457	Gillia_Acer_1
B0073	Aminoglycoside resistance Alternate name; aph(6)-Id	aph(6)-Id	NODE_321_length_18395_cov_4.356379	Snod_Acer_1
B0073	Aminoglycoside resistance Alternate name; aph(3'')-Ib	aph(3'')-Ib	NODE_321_length_18395_cov_4.356379	Snod_Acer_1
B0073	Beta-lactam resistance Alternate name; RblaTEM-1	blaTEM-1C	NODE_321_length_18395_cov_4.356379	Snod_Acer_1
B0073	Sulphonamide resistance	sul2	NODE_321_length_18395_cov_4.356379	Snod_Acer_1
B0073	Tetracycline resistance	tet(B)	NODE_321_length_18395_cov_4.356379	Snod_Acer_1
B0091	Beta-lactam resistance Alternate name; RblaTEM-1	blaTEM-1C	NODE_3427_length_1943_cov_2.388771	Snod_Amel_2
B0091	Sulphonamide resistance	sul2	NODE_6645_length_1228_cov_1.678602	Gillia_Acer_4
B0091	Tetracycline resistance	tet(B)	NODE_8197_length_1088_cov_2.232333	Gillia_Acer_2
B0094	Aminoglycoside resistance Alternate name; aph(3'')-Ib	aph(3'')-Ib	NODE_500_length_9366_cov_28.591558	Gillia_Acer_1
B0094	Beta-lactam resistance Alternate name; RblaTEM-1	blaTEM-1C	NODE_500_length_9366_cov_28.591558	Gillia_Acer_1
B0094	Sulphonamide resistance	sul2	NODE_500_length_9366_cov_28.591558	Gillia_Acer_1
B0094	Tetracycline resistance	tet(B)	NODE_602_length_7858_cov_35.433167	Snod_Amel_2
B0670	Macrolide resistance	erm(T)	NODE_925_length_2800_cov_25.996357	Lac_kunkeei_1
B0670	Tetracycline resistance	tet(M)	NODE_6_length_318224_cov_159.557946	Lac_Firm5_Acer
B0673	Aminoglycoside resistance Alternate name; aph(3'')-Ib	aph(3'')-Ib	NODE_188_length_13087_cov_71.276013	Gillia_Acer_2
B0673	Beta-lactam resistance Alternate name; RblaTEM-1	blaTEM-1C	NODE_115_length_29550_cov_74.368266	Gillia_Acer_1
B0673	Beta-lactam resistance Alternate name; RblaTEM-1	blaTEM-1C	NODE_188_length_13087_cov_71.276013	Gillia_Acer_2
B0673	Macrolide resistance	erm(T)	NODE_106_length_32540_cov_3.667539	Lac_Firm4_2
B0673	Sulphonamide resistance	sul2	NODE_188_length_13087_cov_71.276013	Gillia_Acer_2
B0673	Tetracycline resistance	tet(M)	NODE_8_length_318224_cov_270.938181	Lac_Firm5_Acer
B0673	Tetracycline resistance	tet(Q)	NODE_73_length_51313_cov_51.141988	Apibacter_Acer
B0745	Aminoglycoside resistance Alternate name; aph(3'')-Ib	aph(3'')-Ib	NODE_1244_length_3482_cov_83.081121	Gillia_Amel_5
B0745	Beta-lactam resistance Alternate name; RblaTEM-1	blaTEM-1C	NODE_473_length_7043_cov_114.079136	Gillia_Acer_2
B0745	Phenicol resistance	catA1	NODE_2918_length_1959_cov_49.788340	Bifido_Amel_2
B0745	Sulphonamide resistance	sul2	NODE_1244_length_3482_cov_83.081121	Gillia_Amel_5
B0745	Tetracycline resistance	tet(Q)	NODE_1_length_751560_cov_18.303172	Apibacter_Acer
B0745	Tetracycline resistance	tet(B)	NODE_1012_length_3996_cov_100.577518	Gillia_Acer_3
B0751	Beta-lactam resistance	blaTEM-116	NODE_654_length_4195_cov_76.338647	Snod_Amel_2
B0751	Tetracycline resistance	tet(W)	NODE_83_length_36274_cov_14.243408	Bifido_Acer_2
B14757	Aminoglycoside resistance	aadA2	NODE_88_length_76307_cov_9.086017	Snod_Acer_Aand_Aflo_1
B14757	Beta-lactam	blaDHA-18	NODE_213_length_36780_cov_7.377590	Frischella_Amel
B14757	Beta-lactam resistance AmpC-type	blaACT-15	NODE_548_length_17458_cov_17.977820	Gillia_Bom_5
B14757	Fosfomycin resistance	fosA	NODE_48_length_108638_cov_38.743689	Schmidhempelia_1
B14757	Sulphonamide resistance	sul1	NODE_88_length_76307_cov_9.086017	Snod_Acer_Aand_Aflo_1
B14757	Trimethoprim resistance	dfrA12	NODE_88_length_76307_cov_9.086017	Snod_Acer_Aand_Aflo_1
B14780	Aminoglycoside resistance Alternate name; aph(6)-Id	aph(6)-Id	NODE_13341_length_1442_cov_3.914924	Snod_Amel_2
B14780	Aminoglycoside	aadA2b	NODE_15283_length_1359_cov_3.660276	Snod_Acer_Aand_Aflo_1
B14780	Aminoglycoside resistance	aph(3')-Ia	NODE_22386_length_1139_cov_5.238007	Snod_Amel_2
B14780	Beta-lactam resistance	blaCMG	NODE_100_length_32046_cov_11.561971	Gillia_Bom_7
B14780	Fosfomycin resistance	fosA	NODE_2_length_426053_cov_10.523641	Snod_Amel_2
B14780	Phenicol resistance	floR	NODE_1937_length_3079_cov_2.991733	Gillia_Amel_1
B14780	Sulphonamide resistance	sul2	NODE_2539_length_2775_cov_5.977206	Snod_Amel_2
B14780	Tetracycline resistance	tet(C)	NODE_1545_length_3362_cov_5.733898	Snod_Amel_2
B14780	Trimethoprim resistance	dfrA32	NODE_15306_length_1358_cov_5.237145	Snod_Acer_Aand_Aflo_1
B13976	Beta-lactam resistance Alternate name; RblaTEM-1	blaTEM-1C	NODE_111_length_30767_cov_10.693410	Gillia_Acer_2
B13976	Beta-lactam resistance	blaOXA-301	NODE_115_length_30048_cov_5.076618	Gillia_Acer_2
B13984	Aminoglycoside resistance	aadA16	NODE_4087_length_2632_cov_8.270858	Frischella_Amel
B13984	Beta-lactam resistance Alternate name; RblaTEM-1	blaTEM-1C	NODE_414_length_6058_cov_4.517075	Gillia_Acer_1
B13984	Tetracycline resistance	tet(B)	NODE_16691_length_1515_cov_2.690411	Gillia_Amel_4
B14259	Aminoglycoside resistance Alternate name; aph(3'')-Ib	aph(3'')-Ib	NODE_95_length_35097_cov_26.582929	Apibacter_Acer
B14259	Beta-lactam resistance Alternate name; RblaTEM-1	blaTEM-1C	NODE_1894_length_3530_cov_58.404317	Gillia_Acer_1
B14259	Sulphonamide resistance	sul2	NODE_45478_length_862_cov_44.804213	Gillia_Acer_4
B14259	Tetracycline resistance	tet(Y)	NODE_95_length_35097_cov_26.582929	Apibacter_Acer
B14259	Tetracycline resistance	tet(B)	NODE_167_length_20046_cov_44.105648	Gillia_Acer_3
B0961	Aminoglycoside resistance	aadA16	NODE_267_length_13333_cov_18.775795	Snod_Acer_Aand_Aflo_1
B0961	Beta-lactam resistance Alternate name; RblaTEM-1	blaTEM-1C	NODE_606_length_5060_cov_8.728871	Gillia_Acer_2
B0961	Lincosamide resistance	lnu(C)	NODE_354_length_8594_cov_62.670570	Lac_Firm5_Acer
B0961	Sulphonamide resistance	sul1	NODE_267_length_13333_cov_18.775795	Snod_Acer_Aand_Aflo_1
B0961	Tetracycline resistance	tet(B)	NODE_442_length_6598_cov_8.884762	Gillia_Amel_2
B0964	Aminoglycoside resistance	aadA16	NODE_250_length_13441_cov_22.371732	Snod_Acer_Aand_Aflo_1
B0964	Lincosamide resistance	lnu(C)	NODE_112_length_48141_cov_229.293890	Lac_Firm5_Acer
B0964	Sulphonamide resistance	sul1	NODE_250_length_13441_cov_22.371732	Snod_Acer_Aand_Aflo_1
B0964	Tetracycline resistance	tet(B)	NODE_423_length_6677_cov_27.811688	Snod_Amel_2
B1006	Aminoglycoside resistance	aadA16	NODE_8656_length_926_cov_49.154994	Snod_Acer_Aand_Aflo_1
B1006	Phenicol resistance	catB3	NODE_3754_length_1537_cov_50.836707	Snod_Acer_Aand_Aflo_1
B1006	Sulphonamide resistance	sul1	NODE_299_length_10093_cov_27.949791	Snod_Acer_Aand_Aflo_1
B1009	Aminoglycoside resistance Alternate name; aph(6)-Id	aph(6)-Id	NODE_700_length_11146_cov_264.791453	Gillia_Amel_5
B1009	Aminoglycoside resistance Alternate name; aph(3'')-Ib	aph(3'')-Ib	NODE_700_length_11146_cov_264.791453	Gillia_Amel_5
B1009	Lincosamide resistance	lnu(C)	NODE_96_length_50189_cov_8.174014	Lac_Firm5_Amel_5
B1009	Sulphonamide resistance	sul2	NODE_700_length_11146_cov_264.791453	Gillia_Amel_5
B1009	Tetracycline resistance	tet(M)	NODE_255_length_27358_cov_6.777717	Lac_Firm5_Amel_5
B1009	Tetracycline resistance	tet(A)	NODE_700_length_11146_cov_264.791453	Gillia_Amel_5
sample	predicted_phenotype	resistance_gene	contig	midas
B1538	Aminoglycoside resistance Alternate name; aph(3'')-Ib	aph(3'')-Ib	k111_80483	Lac_Firm5_Amel_1
B1538	Aminoglycoside resistance Alternate name; aph(6)-Id	aph(6)-Id	k111_211838	Gillia_Amel_1
B1538	Beta-lactam resistance Alternate name; RblaTEM-1	blaTEM-1C	k111_212617	Gillia_Ador_1
B1538	Macrolide resistance	erm(T)	k111_114766	Bifido_Amel_1
B1538	Sulphonamide resistance	sul2	k111_80483	Lac_Firm5_Amel_1
B1538	Tetracycline resistance	tet(B)	k111_10001	Gillia_Amel_4
B1540	Aminoglycoside resistance Alternate name; aph(6)-Id	aph(6)-Id	k111_61565	Gillia_Amel_1
B1540	Aminoglycoside resistance Alternate name; aph(3'')-Ib	aph(3'')-Ib	k111_197002	Bartonella_Amel_2
B1540	Beta-lactam resistance Alternate name; RblaTEM-1	blaTEM-1C	k111_58775	Bartonella_Amel_3
B1540	Lincosamide resistance	lnu(C)	k111_23745	Lac_Firm5_Amel_5
B1540	Macrolide resistance	erm(T)	k111_73295	Gillia_Amel_5
B1540	Lincosamide resistance	lnu(A)	k111_200003	Gillia_Amel_2
B1540	Phenicol resistance	catA1	k111_89613	Lac_Firm4_1
B1540	Sulphonamide resistance	sul2	k111_197002	Bartonella_Amel_2
B1540	Sulphonamide resistance	sul1	k111_206901	Gillia_Amel_2
B1540	Tetracycline resistance	tet(B)	k111_22800	Bartonella_Amel_2
B1540	Tetracycline resistance	tet(M)	k111_37053	Gillia_Amel_2
B1540	Tetracycline resistance	tet(H)	k111_134317	Snod_Amel_2
B1540	Tetracycline resistance	tet(D)	k111_211043	Snod_Amel_2
B1542	Aminoglycoside resistance	aph(3')-Ia	k111_52420	Gillia_Amel_1
B1542	Aminoglycoside resistance Alternate name; aph(6)-Id	aph(6)-Id	k111_144234	Bartonella_Amel_1
B1542	Aminoglycoside resistance Alternate name; aph(3'')-Ib	aph(3'')-Ib	k111_145222	Snod_Amel_1
B1542	Aminoglycoside resistance	aph(3')-XV	k111_203049	Frischella_Amel
B1542	Aminoglycoside resistance	aadA1	k111_203049	Frischella_Amel
B1542	Aminoglycoside resistance Alternate name; ant(2'')-Ia	ant(2'')-Ia	k111_203049	Frischella_Amel
B1542	Aminoglycoside resistance	aadA16	k111_239444	Frischella_Amel
B1542	Beta-lactam resistance Alternate name; RblaTEM-1	blaTEM-1C	k111_9618	Gillia_Amel_1
B1542	Beta-lactam resistance	blaOXA-4	k111_203049	Frischella_Amel
B1542	Macrolide resistance	erm(T)	k111_57276	Bifido_Amel_1
B1542	Phenicol resistance	catA1	k111_22747	Gillia_Amel_2
B1542	Phenicol resistance	catB3	k111_203049	Frischella_Amel
B1542	Sulphonamide resistance	sul2	k111_68891	Bifido_Amel_1
B1542	Sulphonamide resistance	sul1	k111_203049	Frischella_Amel
B1542	Tetracycline resistance	tet(D)	k111_51182	Gillia_Amel_1
B1542	Tetracycline resistance	tet(A)	k111_53243	Lac_Firm5_Amel_4
B1542	Tetracycline resistance	tet(W)	k111_92294	Bartonella_Amel_3
B1542	Tetracycline resistance	tet(B)	k111_147088	Bartonella_Amel_3
B1542	Tetracycline resistance	tet(G)	k111_203049	Frischella_Amel
B1542	Trimethoprim resistance	dfrA1	k111_203049	Frischella_Amel
B1585	Aminoglycoside resistance Alternate name; aph(6)-Id	aph(6)-Id	k111_125466	Gillia_Amel_5
B1585	Aminoglycoside resistance Alternate name; aph(3'')-Ib	aph(3'')-Ib	k111_125466	Gillia_Amel_5
B1585	Beta-lactam resistance Alternate name; RblaTEM-1	blaTEM-1C	k111_8283	Bartonella_Amel_3
B1585	Macrolide resistance	erm(T)	k111_161325	Lac_Firm4_2
B1585	Phenicol resistance	cat(pC194)	k111_129834	Lac_Firm5_Amel_4
B1585	Phenicol resistance	catA1	k111_188247	Bartonella_Amel_3
B1585	Sulphonamide resistance	sul2	k111_171829	Gillia_Amel_2
B1585	Tetracycline resistance	tet(W)	k111_48863	Lac_Firm5_Amel_4
B1585	Tetracycline resistance	tet(B)	k111_85445	Gillia_Amel_4
B1587	Aminoglycoside resistance Alternate name; aph(6)-Id	aph(6)-Id	k111_68912	Lac_Firm5_Amel_3
B1587	Aminoglycoside resistance Alternate name; aph(3'')-Ib	aph(3'')-Ib	k111_68912	Lac_Firm5_Amel_3
B1587	Aminoglycoside resistance	aph(3')-XV	k111_169218	Bifido_Amel_4
B1587	Aminoglycoside resistance	aadA1	k111_169218	Bifido_Amel_4
B1587	Aminoglycoside resistance Alternate name; ant(2'')-Ia	ant(2'')-Ia	k111_169218	Bifido_Amel_4
B1587	Beta-lactam resistance Alternate name; RblaTEM-1	blaTEM-1C	k111_86564	Bartonella_Amel_3
B1587	Beta-lactam resistance	blaOXA-4	k111_169218	Bifido_Amel_4
B1587	Lincosamide resistance	lnu(A)	k111_156168	Gillia_Amel_2
B1587	Macrolide resistance	erm(T)	k111_168435	Bifido_Amel_2
B1587	Phenicol resistance	catB3	k111_169218	Bifido_Amel_4
B1587	Sulphonamide resistance	sul2	k111_68912	Lac_Firm5_Amel_3
B1587	Sulphonamide resistance	sul1	k111_169218	Bifido_Amel_4
B1587	Tetracycline resistance	tet(G)	k111_20229	Bifido_Amel_7
B1587	Tetracycline resistance	tet(M)	k111_51864	Bartonella_Amel_3
B1587	Tetracycline resistance	tet(A)	k111_80955	Frischella_Amel
B1587	Tetracycline resistance	tet(B)	k111_96545	Lac_Firm5_Amel_5
B1587	Tetracycline	tet(O/W)	k111_151872	Gillia_Amel_6
B1587	Trimethoprim resistance	dfrA1	k111_169218	Bifido_Amel_4
B1591	Aminoglycoside resistance Alternate name; aph(3'')-Ib	aph(3'')-Ib	k111_493	Gillia_Amel_2
B1591	Aminoglycoside resistance	aadA16	k111_3806	Bifido_Amel_9
B1591	Aminoglycoside resistance Alternate name; aph(6)-Id	aph(6)-Id	k111_169895	Gillia_Amel_1
B1591	Beta-lactam resistance Alternate name; RblaTEM-1	blaTEM-1C	k111_45693	Gillia_Amel_6
B1591	Macrolide resistance	erm(B)	k111_41011	Lac_Firm4_2
B1591	Macrolide resistance	erm(T)	k111_163935	Bartonella_Amel_2
B1591	Phenicol resistance	catB3	k111_4129	Gillia_Amel_2
B1591	Phenicol resistance	catA1	k111_118092	Bartonella_Amel_3
B1591	Sulphonamide resistance	sul2	k111_4022	Lac_Firm5_Amel_1
B1591	Sulphonamide resistance	sul1	k111_61400	Lac_Firm5_Amel_1
B1591	Tetracycline resistance	tet(A)	k111_7425	Lac_Firm5_Amel_1
B1591	Tetracycline resistance	tet(W)	k111_64826	Lac_Firm5_Amel_2
B1591	Tetracycline resistance	tet(G)	k111_73869	Frischella_Amel
B1591	Tetracycline resistance	tet(B)	k111_78302	Gillia_Amel_5
B1591	Tetracycline resistance	tet(M)	k111_104557	Bifido_Amel_8
B1591	Tetracycline resistance	tet(Y)	k111_167157	Lac_Firm5_Amel_1
B1593	Aminoglycoside resistance Alternate name; aph(3'')-Ib	aph(3'')-Ib	k111_56413	Lac_Firm5_Amel_1
B1593	Aminoglycoside resistance Alternate name; aph(6)-Id	aph(6)-Id	k111_125265	Lac_Firm5_Amel_2
B1593	Beta-lactam resistance Alternate name; RblaTEM-1	blaTEM-1C	k111_126017	Lac_Firm5_Amel_1
B1593	Sulphonamide resistance	sul2	k111_83666	Bifido_Amel_2
B1593	Tetracycline resistance	tet(B)	k111_78111	Gillia_Amel_2
B1623	Aminoglycoside resistance	aph(3')-Ia	k111_22429	Gillia_Bom_9
B1623	Aminoglycoside resistance Alternate name; aph(3'')-Ib	aph(3'')-Ib	k111_41832	Frischella_Amel
B1623	Aminoglycoside resistance Alternate name; aph(6)-Id	aph(6)-Id	k111_41832	Frischella_Amel
B1623	Beta-lactam resistance Alternate name; RblaTEM-1	blaTEM-1B	k111_80353	Snod_Amel_1
B1623	Macrolide resistance	erm(A)	k111_57987	Gillia_Amel_5
B1623	Macrolide resistance	erm(B)	k111_84585	Bifido_Amel_1
B1623	Macrolide resistance	erm(T)	k111_233977	Gillia_Amel_1
B1623	Phenicol resistance	cat	k111_72496	Bartonella_Amel_3
B1623	Sulphonamide resistance	sul2	k111_41832	Frischella_Amel
B1623	Tetracycline resistance	tet(M)	k111_8482	Gillia_Acer_3
B1623	Tetracycline resistance	tet(A)	k111_24443	Gillia_Amel_6
B1623	Tetracycline resistance	tet(B)	k111_30074	Bartonella_Amel_3
B1623	Tetracycline resistance	tet(W)	k111_180027	Frischella_Amel
B1625	Aminoglycoside resistance Alternate name; aph(3'')-Ib	aph(3'')-Ib	k111_73055	Lac_Firm5_Amel_3
B1625	Aminoglycoside resistance Alternate name; aph(6)-Id	aph(6)-Id	k111_170016	Gillia_Amel_2
B1625	Beta-lactam resistance Alternate name; RblaTEM-1	blaTEM-1D	k111_36287	Gillia_Amel_4
B1625	Macrolide resistance	erm(T)	k111_81023	Lac_Firm5_Amel_5
B1625	Lincosamide resistance	lnu(C)	k111_183597	Snod_Amel_2
B1625	Sulphonamide resistance	sul2	k111_73055	Lac_Firm5_Amel_3
B1625	Tetracycline resistance	tet(M)	k111_9876	Snod_Amel_2
B1625	Tetracycline resistance	tet(W)	k111_28182	Gillia_Amel_1
B1625	Tetracycline resistance	tet(B)	k111_106772	Bifido_Amel_4
B1627	Aminoglycoside resistance Alternate name; aph(3'')-Ib	aph(3'')-Ib	k111_99571	Frischella_Amel
B1627	Aminoglycoside resistance Alternate name; aph(6)-Id	aph(6)-Id	k111_138949	Gillia_Amel_4
B1627	Beta-lactam resistance Alternate name; RblaTEM-1	blaTEM-1C	k111_139777	Gillia_Amel_4
B1627	Lincosamide resistance	lnu(C)	k111_145429	Gillia_Amel_4
B1627	Macrolide resistance	erm(T)	k111_189889	Bartonella_Amel_2
B1627	Phenicol resistance	cat	k111_101045	Bifido_Amel_1
B1627	Sulphonamide resistance	sul2	k111_99571	Frischella_Amel
B1627	Tetracycline resistance	tet(M)	k111_126593	Lac_Firm5_Amel_1
B1627	Tetracycline resistance	tet(B)	k111_172190	Lac_Firm5_Amel_6
B2211	Aminoglycoside resistance Alternate name; aph(6)-Id	aph(6)-Id	k111_689	Gillia_Amel_5
B2211	Aminoglycoside resistance Alternate name; aph(3'')-Ib	aph(3'')-Ib	k111_689	Gillia_Amel_5
B2211	Aminoglycoside resistance	aph(3')-Ia	k111_29725	Gillia_Amel_2
B2211	Aminoglycoside resistance	aph(3')-XV	k111_176192	Bifido_Amel_2
B2211	Aminoglycoside resistance	aadA1	k111_176192	Bifido_Amel_2
B2211	Aminoglycoside resistance Alternate name; ant(2'')-Ia	ant(2'')-Ia	k111_176192	Bifido_Amel_2
B2211	Beta-lactam resistance Alternate name; RblaTEM-1	blaTEM-1B	k111_76635	Lac_Firm5_Amel_6
B2211	Beta-lactam resistance	blaOXA-4	k111_176192	Bifido_Amel_2
B2211	Lincosamide resistance	lnu(A)	k111_53903	Gillia_Amel_1
B2211	Lincosamide resistance	lnu(C)	k111_63465	Lac_Firm5_Amel_5
B2211	Phenicol resistance	cat	k111_166105	Gillia_Amel_5
B2211	Phenicol resistance	catB3	k111_176192	Bifido_Amel_2
B2211	Sulphonamide resistance	sul2	k111_689	Gillia_Amel_5
B2211	Sulphonamide resistance	sul1	k111_23741	Bifido_Amel_7
B2211	Tetracycline resistance	tet(M)	k111_4912	Frischella_Amel
B2211	Tetracycline resistance	tet(G)	k111_23741	Bifido_Amel_7
B2211	Tetracycline resistance	tet(D)	k111_25902	Gillia_Amel_2
B2211	Tetracycline resistance	tet(B)	k111_94024	Gillia_Amel_2
B2211	Tetracycline resistance	tet(W)	k111_110947	Gillia_Amel_1
B2211	Tetracycline resistance	tet(A)	k111_130925	Bartonella_Amel_2
B2211	Trimethoprim resistance	dfrA1	k111_176192	Bifido_Amel_2
B2216	Aminoglycoside resistance Alternate name; aph(6)-Id	aph(6)-Id	k111_110291	Bartonella_Amel_3
B2216	Aminoglycoside resistance Alternate name; aph(3'')-Ib	aph(3'')-Ib	k111_163866	Lac_Firm5_Amel_5
B2216	Beta-lactam resistance Alternate name; RblaTEM-1	blaTEM-1B	k111_34071	Bartonella_Amel_2
B2216	Macrolide resistance	erm(T)	k111_59185	Bartonella_Amel_3
B2216	Phenicol resistance	cat(pC194)	k111_78241	Bifido_Amel_9
B2216	Phenicol resistance	catA1	k111_94401	Frischella_Amel
B2216	Sulphonamide resistance	sul1	k111_129123	Gillia_Amel_2
B2216	Sulphonamide resistance	sul2	k111_163866	Lac_Firm5_Amel_5
B2216	Tetracycline resistance	tet(W)	k111_44536	Bifido_Amel_2
B2216	Tetracycline resistance	tet(M)	k111_80606	Lac_Firm5_Amel_1
B2216	Tetracycline resistance	tet(A)	k111_93173	Lac_Firm5_Amel_4
B2216	Tetracycline resistance	tet(G)	k111_145747	Bifido_Amel_2
B2218	Aminoglycoside resistance Alternate name; aph(3'')-Ib	aph(3'')-Ib	k111_48941	Gillia_Amel_2
B2218	Aminoglycoside resistance Alternate name; aph(6)-Id	aph(6)-Id	k111_49329	Gillia_Amel_4
B2218	Aminoglycoside resistance	aph(3')-Ia	k111_166175	Gillia_Amel_1
B2218	Aminoglycoside resistance	ant(6)-Ia	k111_261476	Gillia_Amel_5
B2218	Aminoglycoside resistance	aph(3')-VIa	k111_295248	Alpha2_4
B2218	Beta-lactam resistance Alternate name; RblaTEM-1	blaTEM-1C	k111_217050	Lac_Firm4_2
B2218	Macrolide resistance	erm(T)	k111_27795	Frischella_Amel
B2218	Lincosamide resistance	lnu(C)	k111_65962	Gillia_Amel_5
B2218	Macrolide resistance	erm(B)	k111_238198	Gillia_Amel_4
B2218	Lincosamide resistance	lnu(A)	k111_298351	Gillia_Amel_5
B2218	Phenicol resistance	cat	k111_198848	Bartonella_Amel_2
B2218	Sulphonamide resistance	sul1	k111_24764	Gillia_Amel_3
B2218	Sulphonamide resistance	sul2	k111_283712	Frischella_Amel
B2218	Tetracycline resistance	tet(B)	k111_6830	Gillia_Amel_2
B2218	Tetracycline resistance	tet(M)	k111_21448	Bifido_Amel_1
B2218	Tetracycline resistance	tet(G)	k111_24764	Gillia_Amel_3
B2218	Tetracycline resistance	tet(A)	k111_73890	Frischella_Amel
B2218	Tetracycline resistance	tet(W)	k111_248315	Bifido_Acer_2
B2220	Aminoglycoside resistance	aph(3')-Ia	k111_30826	Gillia_Amel_2
B2220	Aminoglycoside resistance Alternate name; aph(3'')-Ib	aph(3'')-Ib	k111_70797	Gillia_Amel_1
B2220	Aminoglycoside resistance	aadA16	k111_191067	Bifido_Amel_4
B2220	Beta-lactam resistance Alternate name; RblaTEM-1	blaTEM-1B	k111_25441	Alpha2_4
B2220	Lincosamide resistance	lnu(C)	k111_212651	Bartonella_Amel_3
B2220	Macrolide resistance	erm(T)	k111_226317	Bifido_Amel_1
B2220	Phenicol resistance	catB3	k111_51529	Bartonella_Amel_3
B2220	Phenicol resistance	catA1	k111_61875	Lac_Firm5_Amel_4
B2220	Phenicol resistance	cat	k111_106355	Snod_Acer_Aand_Aflo_1
B2220	Sulphonamide resistance	sul1	k111_184066	Gillia_Amel_2
B2220	Sulphonamide resistance	sul2	k111_204596	Lac_Firm5_Amel_3
B2220	Tetracycline resistance	tet(B)	k111_33040	Gillia_Amel_2
B2220	Tetracycline resistance	tet(C)	k111_33633	Frischella_Amel
B2220	Tetracycline resistance	tet(A)	k111_61391	Bartonella_Amel_3
B2220	Tetracycline resistance	tet(Q)	k111_87589	Bartonella_Amel_3
B2220	Tetracycline resistance	tet(M)	k111_90769	Bartonella_Amel_3
B2220	Tetracycline resistance	tet(H)	k111_175246	Gillia_Amel_3
B2220	Tetracycline resistance	tet(G)	k111_220445	Gillia_Amel_5
B2246	Aminoglycoside resistance Alternate name; aph(3'')-Ib	aph(3'')-Ib	k111_7219	Bartonella_Amel_3
B2246	Aminoglycoside resistance	aadA1	k111_27394	Gillia_Amel_1
B2246	Aminoglycoside resistance	aph(3')-Ia	k111_98487	Snod_Amel_2
B2246	Beta-lactam resistance Alternate name; RblaTEM-1	blaTEM-1C	k111_63898	Gillia_Amel_2
B2246	Macrolide resistance	erm(T)	k111_100160	Frischella_Amel
B2246	Phenicol resistance	cat	k111_36473	Gillia_Amel_4
B2246	Sulphonamide resistance	sul2	k111_7219	Bartonella_Amel_3
B2246	Sulphonamide resistance	sul1	k111_92260	Gillia_Amel_1
B2246	Tetracycline resistance	tet(M)	k111_2683	Gillia_Amel_5
B2246	Tetracycline resistance	tet(W)	k111_30293	Gillia_Amel_1
B2246	Tetracycline resistance	tet(Y)	k111_44615	Frischella_Amel
B2246	Tetracycline resistance	tet(Y)	k111_46151	Gillia_Amel_4
B2246	Tetracycline resistance	tet(A)	k111_78287	Bartonella_Amel_3
B2246	Tetracycline resistance	tet(B)	k111_78992	Gillia_Amel_2
B2246	Tetracycline resistance	tet(G)	k111_92260	Gillia_Amel_1
B2248	Aminoglycoside resistance Alternate name; aph(6)-Id	aph(6)-Id	k111_14087	Bartonella_Amel_2
B2248	Aminoglycoside resistance Alternate name; aph(3'')-Ib	aph(3'')-Ib	k111_46196	Lac_Firm5_Amel_5
B2248	Aminoglycoside resistance	ant(6)-Ia	k111_104448	Snod_Amel_2
B2248	Beta-lactam resistance Alternate name; RblaTEM-1	blaTEM-1C	k111_125100	Bartonella_Amel_3
B2248	Lincosamide resistance	lnu(A)	k111_34234	Frischella_Amel
B2248	Macrolide resistance	erm(T)	k111_70663	Lac_Firm4_2
B2248	Macrolide resistance	erm(B)	k111_124436	Lac_Firm5_Amel_1
B2248	Phenicol resistance	cat	k111_4646	Bartonella_Amel_3
B2248	Sulphonamide resistance	sul2	k111_46196	Lac_Firm5_Amel_5
B2248	Tetracycline resistance	tet(G)	k111_3881	Gillia_Amel_5
B2248	Tetracycline resistance	tet(M)	k111_23858	Gillia_Amel_4
B2248	Tetracycline resistance	tet(W)	k111_27531	Gillia_Amel_1
B2248	Tetracycline resistance	tet(A)	k111_67845	Lac_Firm5_Amel_5
B2248	Tetracycline resistance	tet(B)	k111_72807	Bartonella_Amel_2
B2248	Tetracycline resistance	tet(D)	k111_116545	Lac_Firm5_Amel_4
B2248	Tetracycline resistance	tet(C)	k111_133444	Gillia_Amel_5
B2250	Aminoglycoside resistance Alternate name; aph(3'')-Ib	aph(3'')-Ib	k111_106167	Gillia_Amel_2
B2250	Aminoglycoside resistance Alternate name; aph(6)-Id	aph(6)-Id	k111_236104	Lac_Firm5_Amel_5
B2250	Beta-lactam resistance Alternate name; RblaTEM-1	blaTEM-1B	k111_206159	Bartonella_Amel_3
B2250	Lincosamide resistance	lnu(C)	k111_136185	Gillia_Amel_1
B2250	Sulphonamide resistance	sul2	k111_106167	Gillia_Amel_2
B2250	Tetracycline resistance	tet(W)	k111_3759	Bartonella_Amel_3
B2250	Tetracycline resistance	tet(B)	k111_96300	Lac_Firm5_Amel_5
B2250	Tetracycline resistance	tet(D)	k111_130274	Bifido_Acer_2
B2250	Tetracycline resistance	tet(A)	k111_217544	Snod_Bom_4
B2252	Aminoglycoside resistance Alternate name; aph(3'')-Ib	aph(3'')-Ib	k111_10095	Bifido_Amel_1
B2252	Aminoglycoside resistance Alternate name; aph(6)-Id	aph(6)-Id	k111_44482	Gillia_Amel_2
B2252	Aminoglycoside resistance	aadA1	k111_59860	Bifido_Amel_1
B2252	Aminoglycoside resistance	aph(3')-Ia	k111_243150	Frischella_Amel
B2252	Beta-lactam resistance Alternate name; RblaTEM-1	blaTEM-1C	k111_157588	Snod_Amel_2
B2252	Macrolide resistance	erm(T)	k111_229996	Gillia_Amel_4
B2252	Phenicol resistance	catA1	k111_60909	Frischella_Amel
B2252	Sulphonamide resistance	sul2	k111_10095	Bifido_Amel_1
B2252	Tetracycline resistance	tet(A)	k111_7509	Bartonella_Amel_3
B2252	Tetracycline resistance	tet(W)	k111_46502	Gillia_Amel_2
B2252	Tetracycline resistance	tet(D)	k111_93074	Gillia_Ador_2
B2252	Tetracycline resistance	tet(B)	k111_137301	Bartonella_Amel_2
B2252	Tetracycline resistance	tet(H)	k111_173892	Gillia_Amel_2
B2284	Aminoglycoside resistance Alternate name; aph(3'')-Ib	aph(3'')-Ib	k111_7471	Bifido_Amel_4
B2284	Aminoglycoside resistance Alternate name; aph(6)-Id	aph(6)-Id	k111_179466	Bartonella_Amel_3
B2284	Aminoglycoside resistance	aadA16	k111_229805	Gillia_Amel_4
B2284	Beta-lactam resistance Alternate name; RblaTEM-1	blaTEM-1C	k111_30566	Lac_Firm4_2
B2284	Macrolide resistance	erm(T)	k111_224900	Gillia_Amel_4
B2284	Phenicol resistance	cat	k111_74001	Gillia_Amel_2
B2284	Phenicol resistance	catB3	k111_188323	Snod_Amel_1
B2284	Phenicol resistance	cat(pC194)	k111_214475	Lac_Firm5_Amel_1
B2284	Sulphonamide resistance	sul2	k111_7471	Bifido_Amel_4
B2284	Sulphonamide resistance	sul1	k111_115655	Lac_Firm5_Amel_1
B2284	Tetracycline resistance	tet(W)	k111_23499	Frischella_Amel
B2284	Tetracycline resistance	tet(M)	k111_25666	Bartonella_Amel_2
B2284	Tetracycline resistance	tet(B)	k111_79673	Gillia_Amel_5
B2284	Tetracycline resistance	tet(C)	k111_91378	Gillia_Amel_1
B2284	Tetracycline resistance	tet(A)	k111_107161	Snod_Amel_2
B2284	Tetracycline resistance	tet(G)	k111_112646	Gillia_Amel_2
B2284	Tetracycline resistance	tet(Q)	k111_180605	Bartonella_Amel_2
B2286	Aminoglycoside resistance	aph(3')-Ia	k111_158565	Frischella_Amel
B2286	Aminoglycoside resistance Alternate name; aph(3'')-Ib	aph(3'')-Ib	k111_222578	Bartonella_Amel_2
B2286	Beta-lactam resistance Alternate name; RblaTEM-1	blaTEM-1C	k111_128396	Bartonella_Amel_3
B2286	Macrolide resistance	erm(T)	k111_12780	Gillia_Amel_5
B2286	Lincosamide resistance	lnu(C)	k111_115583	Frischella_Amel
B2286	Phenicol resistance	catA1	k111_131138	Gillia_Amel_3
B2286	Phenicol resistance	cat	k111_216504	Frischella_Amel
B2286	Sulphonamide resistance	sul1	k111_28252	Gillia_Amel_1
B2286	Sulphonamide resistance	sul2	k111_136622	Gillia_Amel_1
B2286	Tetracycline resistance	tet(A)	k111_25555	Bifido_Amel_7
B2286	Tetracycline resistance	tet(G)	k111_28252	Gillia_Amel_1
B2286	Tetracycline resistance	tet(W)	k111_38410	Bartonella_Amel_3
B2286	Tetracycline resistance	tet(H)	k111_38775	Frischella_Amel
B2286	Tetracycline resistance	tet(B)	k111_123169	Schmidhempelia_1
B2286	Tetracycline resistance	tet(Y)	k111_133600	Snod_Amel_2
B2286	Tetracycline resistance	tet(D)	k111_135634	Gillia_Amel_5
B2286	Tetracycline resistance	tet(M)	k111_160927	Gillia_Amel_1
B2290	Aminoglycoside resistance	ant(6)-Ia	k111_9712	Gillia_Amel_5
B2290	Aminoglycoside resistance Alternate name; aph(6)-Id	aph(6)-Id	k111_31693	Bartonella_Amel_3
B2290	Aminoglycoside resistance	aadA16	k111_90379	Lac_Firm5_Amel_1
B2290	Aminoglycoside resistance Alternate name; aph(3'')-Ib	aph(3'')-Ib	k111_145250	Gillia_Amel_4
B2290	Beta-lactam resistance Alternate name; RblaTEM-1	blaTEM-1C	k111_122776	Gillia_Amel_1
B2290	Macrolide resistance	erm(B)	k111_24589	Lac_Firm5_Amel_7
B2290	Macrolide resistance	erm(T)	k111_129411	Frischella_Amel
B2290	Lincosamide resistance	lnu(A)	k111_192633	Frischella_Amel
B2290	Phenicol resistance	catB3	k111_111676	Snod_Amel_2
B2290	Phenicol resistance	cat	k111_148082	Bartonella_Amel_3
B2290	Phenicol resistance	catA1	k111_151916	Frischella_Amel
B2290	Phenicol resistance	cat(pC194)	k111_166740	Gillia_Amel_5
B2290	Sulphonamide resistance	sul1	k111_83477	Gillia_Amel_4
B2290	Sulphonamide resistance	sul2	k111_145250	Gillia_Amel_4
B2290	Tetracycline resistance	tet(Q)	k111_7468	Bartonella_Amel_3
B2290	Tetracycline resistance	tet(W)	k111_20787	Frischella_Amel
B2290	Tetracycline resistance	tet(A)	k111_49854	Lac_Firm5_Amel_6
B2290	Tetracycline resistance	tet(B)	k111_55274	Gillia_Amel_1
B2290	Tetracycline resistance	tet(H)	k111_115331	Lac_Firm4_1
B2290	Tetracycline resistance	tet(D)	k111_193669	Gillia_Amel_5
B2357	Aminoglycoside resistance	aph(3')-XV	k111_62777	Gillia_Amel_5
B2357	Aminoglycoside resistance	aadA1	k111_62777	Gillia_Amel_5
B2357	Aminoglycoside resistance Alternate name; ant(2'')-Ia	ant(2'')-Ia	k111_62777	Gillia_Amel_5
B2357	Aminoglycoside resistance Alternate name; aph(6)-Id	aph(6)-Id	k111_65857	Bartonella_Amel_3
B2357	Aminoglycoside resistance Alternate name; aph(3'')-Ib	aph(3'')-Ib	k111_65857	Bartonella_Amel_3
B2357	Beta-lactam resistance	blaOXA-4	k111_62777	Gillia_Amel_5
B2357	Beta-lactam resistance Alternate name; RblaTEM-1	blaTEM-1C	k111_120658	Bartonella_Amel_3
B2357	Macrolide resistance	erm(T)	k111_127003	Lac_Firm5_Amel_4
B2357	Phenicol resistance	catB3	k111_62777	Gillia_Amel_5
B2357	Sulphonamide resistance	sul1	k111_62777	Gillia_Amel_5
B2357	Sulphonamide resistance	sul2	k111_65857	Bartonella_Amel_3
B2357	Tetracycline resistance	tet(Q)	k111_4536	Snod_Amel_2
B2357	Tetracycline resistance	tet(W)	k111_52428	Gillia_Amel_4
B2357	Tetracycline resistance	tet(G)	k111_62777	Gillia_Amel_5
B2357	Tetracycline resistance	tet(A)	k111_99161	Gillia_Amel_4
B2357	Tetracycline resistance	tet(B)	k111_132150	Gillia_Amel_2
B2357	Tetracycline resistance	tet(M)	k111_140175	Gillia_Amel_4
B2357	Trimethoprim resistance	dfrA1	k111_62777	Gillia_Amel_5
B2359	Aminoglycoside resistance Alternate name; aph(3'')-Ib	aph(3'')-Ib	k111_32045	Gillia_Ador_3
B2359	Aminoglycoside resistance	ant(6)-Ia	k111_119293	Gillia_Amel_5
B2359	Aminoglycoside resistance Alternate name; aph(6)-Id	aph(6)-Id	k111_133160	Gillia_Amel_6
B2359	Beta-lactam resistance Alternate name; RblaTEM-1	blaTEM-1C	k111_31935	Frischella_Amel
B2359	Lincosamide resistance	lnu(A)	k111_99114	Gillia_Amel_2
B2359	Macrolide resistance	erm(T)	k111_106648	Bartonella_Amel_3
B2359	Macrolide resistance	erm(B)	k111_170654	Bartonella_Amel_2
B2359	Phenicol resistance	cat	k111_66130	Gillia_Amel_1
B2359	Sulphonamide resistance	sul2	k111_32045	Gillia_Ador_3
B2359	Tetracycline resistance	tet(D)	k111_25758	Gillia_Amel_4
B2359	Tetracycline resistance	tet(B)	k111_40595	Bifido_Amel_3
B2359	Tetracycline resistance	tet(H)	k111_86738	Snod_Amel_1
B2359	Tetracycline resistance	tet(M)	k111_91850	Gillia_Acer_5
B2362	Aminoglycoside resistance	aadA8b	k111_36975	Gillia_Amel_1
B2362	Aminoglycoside resistance	aph(3')-Ia	k111_99513	Gillia_Amel_6
B2362	Aminoglycoside resistance Alternate name; aph(3'')-Ib	aph(3'')-Ib	k111_156522	Gillia_Amel_6
B2362	Aminoglycoside resistance Alternate name; aph(6)-Id	aph(6)-Id	k111_174132	Gillia_Amel_2
B2362	Beta-lactam resistance Alternate name; RblaTEM-1	blaTEM-1D	k111_136051	Lac_Firm4_1
B2362	Macrolide resistance	erm(T)	k111_117172	Gillia_Amel_1
B2362	Phenicol resistance	catA1	k111_73206	Gillia_Amel_4
B2362	Phenicol resistance	catB3	k111_144990	Lac_Firm5_Amel_6
B2362	Sulphonamide resistance	sul1	k111_64044	Bartonella_Amel_3
B2362	Sulphonamide resistance	sul2	k111_156522	Gillia_Amel_6
B2362	Tetracycline resistance	tet(B)	k111_17897	Gillia_Amel_5
B2362	Tetracycline resistance	tet(G)	k111_136170	Gillia_Amel_2
B2362	Tetracycline resistance	tet(M)	k111_147040	Alpha2_4
B2362	Tetracycline resistance	tet(A)	k111_173864	Gillia_Amel_5
B2364	Aminoglycoside resistance Alternate name; aph(6)-Id	aph(6)-Id	k111_3043	Bartonella_Amel_3
B2364	Aminoglycoside resistance Alternate name; aph(3'')-Ib	aph(3'')-Ib	k111_43434	Bifido_Amel_1
B2364	Beta-lactam resistance Alternate name; RblaTEM-1	blaTEM-1C	k111_39455	Gillia_Amel_4
B2364	Macrolide resistance	erm(T)	k111_90026	Gillia_Amel_1
B2364	Lincosamide resistance	lnu(A)	k111_113463	Frischella_Amel
B2364	Sulphonamide resistance	sul2	k111_43434	Bifido_Amel_1
B2364	Tetracycline resistance	tet(B)	k111_92649	Frischella_Amel
B2398	Aminoglycoside resistance Alternate name; aph(6)-Id	aph(6)-Id	k111_6288	Gillia_Amel_1
B2398	Aminoglycoside resistance Alternate name; aph(3'')-Ib	aph(3'')-Ib	k111_6288	Gillia_Amel_1
B2398	Beta-lactam resistance Alternate name; RblaTEM-1	blaTEM-1C	k111_36176	Gillia_Bom_4
B2398	Macrolide resistance	erm(A)	k111_42165	Bifido_Amel_1
B2398	Macrolide resistance	erm(T)	k111_160242	Gillia_Amel_4
B2398	Phenicol resistance	catA1	k111_118456	Bifido_Amel_3
B2398	Sulphonamide resistance	sul2	k111_6288	Gillia_Amel_1
B2398	Tetracycline resistance	tet(M)	k111_17627	Gillia_Amel_1
B2398	Tetracycline resistance	tet(B)	k111_62822	Gillia_Bom_3
B2398	Tetracycline resistance	tet(A)	k111_73931	Snod_Amel_2
B2398	Tetracycline resistance	tet(W)	k111_81464	Snod_Amel_2
B2400	Aminoglycoside resistance	aadA1	k111_42647	Gillia_Amel_2
B2400	Aminoglycoside resistance Alternate name; aph(6)-Id	aph(6)-Id	k111_50224	Gillia_Amel_4
B2400	Aminoglycoside resistance Alternate name; aph(3'')-Ib	aph(3'')-Ib	k111_50224	Gillia_Amel_4
B2400	Aminoglycoside resistance	aadA16	k111_55287	Bartonella_Amel_3
B2400	Aminoglycoside resistance	aph(3')-XV	k111_56834	Frischella_Amel
B2400	Aminoglycoside resistance Alternate name; ant(2'')-Ia	ant(2'')-Ia	k111_56834	Frischella_Amel
B2400	Aminoglycoside resistance	aph(3')-Ia	k111_94955	Gillia_Amel_2
B2400	Aminoglycoside resistance	ant(6)-Ia	k111_156606	Gillia_Amel_1
B2400	Beta-lactam resistance	blaOXA-4	k111_42647	Gillia_Amel_2
B2400	Beta-lactam resistance Alternate name; RblaTEM-1	blaTEM-1B	k111_185528	Gillia_Amel_1
B2400	Lincosamide resistance	lnu(C)	k111_17690	Gillia_Amel_1
B2400	Macrolide resistance	erm(B)	k111_69550	Frischella_Amel
B2400	Macrolide resistance	erm(T)	k111_165675	Bifido_Amel_2
B2400	Phenicol resistance	cat	k111_69550	Frischella_Amel
B2400	Phenicol resistance	catB3	k111_188412	Lac_Firm5_Amel_3
B2400	Sulphonamide resistance	sul1	k111_42647	Gillia_Amel_2
B2400	Sulphonamide resistance	sul2	k111_50224	Gillia_Amel_4
B2400	Tetracycline resistance	tet(M)	k111_28851	Snod_Amel_2
B2400	Tetracycline resistance	tet(G)	k111_42647	Gillia_Amel_2
B2400	Tetracycline resistance	tet(B)	k111_53504	Gillia_Amel_5
B2400	Tetracycline resistance	tet(A)	k111_144421	Bifido_Amel_4
B2400	Trimethoprim resistance	dfrA1	k111_56834	Frischella_Amel
B2402	Aminoglycoside resistance	aph(3')-Ia	k111_18590	Gillia_Amel_5
B2402	Aminoglycoside resistance Alternate name; aph(3'')-Ib	aph(3'')-Ib	k111_27799	Bartonella_Amel_3
B2402	Aminoglycoside resistance Alternate name; aph(6)-Id	aph(6)-Id	k111_27799	Bartonella_Amel_3
B2402	Aminoglycoside resistance Alternate name; ant(2'')-Ia	ant(2'')-Ia	k111_187246	Bartonella_Amel_2
B2402	Beta-lactam resistance Alternate name; RblaTEM-1	blaTEM-1C	k111_83281	Gillia_Amel_5
B2402	Macrolide resistance	erm(T)	k111_113302	Lac_Firm4_2
B2402	Lincosamide resistance	lnu(C)	k111_178821	Gillia_Amel_4
B2402	Lincosamide resistance	lnu(A)	k111_236262	Gillia_Amel_5
B2402	Phenicol resistance	cat	k111_224961	Gillia_Amel_4
B2402	Sulphonamide resistance	sul2	k111_94231	Gillia_Amel_1
B2402	Sulphonamide resistance	sul1	k111_107898	Lac_Firm4_2
B2402	Tetracycline resistance	tet(B)	k111_4571	Bifido_Amel_9
B2402	Tetracycline resistance	tet(D)	k111_27640	Bartonella_Amel_3
B2402	Tetracycline resistance	tet(A)	k111_34808	Gillia_Amel_2
B2402	Tetracycline resistance	tet(M)	k111_49302	Lac_Firm5_Amel_1
B2402	Tetracycline resistance	tet(G)	k111_107898	Lac_Firm4_2
B2404	Aminoglycoside resistance Alternate name; aph(3'')-Ib	aph(3'')-Ib	k111_6209	Gillia_Amel_2
B2404	Aminoglycoside resistance Alternate name; aph(6)-Id	aph(6)-Id	k111_13691	Alpha2_4
B2404	Aminoglycoside resistance	aph(3')-Ia	k111_49177	Gillia_Amel_5
B2404	Beta-lactam resistance Alternate name; RblaTEM-1	blaTEM-1B	k111_15545	Lac_Firm5_Amel_1
B2404	Lincosamide resistance	lnu(C)	k111_20578	Lac_Firm5_Amel_5
B2404	Macrolide resistance	erm(T)	k111_26792	Gillia_Amel_5
B2404	Phenicol resistance	cat	k111_30932	Snod_Amel_2
B2404	Sulphonamide resistance	sul2	k111_6209	Gillia_Amel_2
B2404	Sulphonamide resistance	sul1	k111_12008	Lac_Firm5_Amel_5
B2404	Tetracycline resistance	tet(M)	k111_1538	Lac_Firm5_Amel_1
B2404	Tetracycline resistance	tet(G)	k111_12008	Lac_Firm5_Amel_5
B2404	Tetracycline resistance	tet(A)	k111_42825	Frischella_Amel
B2404	Tetracycline resistance	tet(C)	k111_50428	Frischella_Amel
B2404	Tetracycline resistance	tet(B)	k111_60280	Apibacter_Bom
B2404	Tetracycline resistance	tet(D)	k111_84783	Gillia_Amel_1
B2438	Aminoglycoside resistance Alternate name; aph(6)-Id	aph(6)-Id	k111_50350	Bartonella_Amel_2
B2438	Aminoglycoside resistance	aph(3')-Ia	k111_116056	Lac_Firm5_Amel_5
B2438	Aminoglycoside resistance Alternate name; aph(3'')-Ib	aph(3'')-Ib	k111_195418	Lac_Firm5_Amel_1
B2438	Beta-lactam resistance Alternate name; RblaTEM-1	blaTEM-1C	k111_32032	Frischella_Amel
B2438	Macrolide resistance	erm(T)	k111_5576	Bartonella_Amel_3
B2438	Macrolide resistance	erm(X)	k111_10343	Snod_Bom_4
B2438	Lincosamide resistance	lnu(C)	k111_153358	Bartonella_Amel_3
B2438	Lincosamide resistance	lnu(A)	k111_170832	Lac_Firm4_2
B2438	Sulphonamide resistance	sul2	k111_181780	Gillia_Amel_2
B2438	Tetracycline resistance	tet(M)	k111_24591	Gillia_Amel_2
B2438	Tetracycline resistance	tet(W)	k111_36344	Bartonella_Amel_3
B2438	Tetracycline resistance	tet(L)	k111_42717	Gillia_Amel_2
B2438	Tetracycline resistance	tet(A)	k111_63603	Lac_Firm5_Amel_6
B2438	Tetracycline resistance	tet(B)	k111_66039	Gillia_Amel_1
B2440	Aminoglycoside resistance Alternate name; aph(6)-Id	aph(6)-Id	k111_34115	Gillia_Amel_2
B2440	Aminoglycoside resistance Alternate name; aph(3'')-Ib	aph(3'')-Ib	k111_34115	Gillia_Amel_2
B2440	Aminoglycoside resistance	aph(3')-Ia	k111_41856	Lac_Firm5_Amel_5
B2440	Beta-lactam resistance Alternate name; RblaTEM-1	blaTEM-1C	k111_8364	Gillia_Amel_1
B2440	Macrolide resistance	erm(T)	k111_54037	Gillia_Amel_2
B2440	Lincosamide resistance	lnu(C)	k111_255574	Bartonella_Amel_2
B2440	Phenicol resistance	cat	k111_132513	Gillia_Amel_4
B2440	Sulphonamide resistance	sul2	k111_34115	Gillia_Amel_2
B2440	Sulphonamide resistance	sul1	k111_110988	Gillia_Amel_2
B2440	Tetracycline resistance	tet(H)	k111_19878	Gillia_Amel_5
B2440	Tetracycline resistance	tet(B)	k111_83617	Lac_Firm5_Amel_1
B2440	Tetracycline resistance	tet(M)	k111_109952	Gillia_Amel_1
B2440	Tetracycline resistance	tet(G)	k111_110988	Gillia_Amel_2
B2440	Tetracycline resistance	tet(A)	k111_119538	Lac_Firm5_Amel_4
B2440	Tetracycline resistance	tet(D)	k111_146565	Lac_Firm5_Amel_5
B2442	Aminoglycoside resistance Alternate name; aph(6)-Id	aph(6)-Id	k111_17865	Bifido_Amel_2
B2442	Aminoglycoside resistance Alternate name; aph(3'')-Ib	aph(3'')-Ib	k111_17865	Bifido_Amel_2
B2442	Aminoglycoside resistance	ant(6)-Ia	k111_115518	Gillia_Amel_2
B2442	Aminoglycoside resistance	aph(3')-Ia	k111_218999	Gillia_Amel_1
B2442	Beta-lactam resistance Alternate name; RblaTEM-1	blaTEM-1C	k111_27100	Bartonella_Amel_3
B2442	Macrolide resistance	erm(T)	k111_41825	Snod_Amel_2
B2442	Lincosamide resistance	lnu(A)	k111_42784	Bartonella_Amel_3
B2442	Macrolide resistance	erm(B)	k111_195855	Snod_Amel_1
B2442	Phenicol resistance	cat	k111_42784	Bartonella_Amel_3
B2442	Sulphonamide resistance	sul2	k111_17865	Bifido_Amel_2
B2442	Sulphonamide resistance	sul1	k111_68085	Gillia_Amel_4
B2442	Tetracycline resistance	tet(M)	k111_11754	Gillia_Amel_5
B2442	Tetracycline resistance	tet(B)	k111_31213	Lac_Firm5_Amel_1
B2442	Tetracycline resistance	tet(W)	k111_32963	Gillia_Amel_2
B2442	Tetracycline resistance	tet(G)	k111_68085	Gillia_Amel_4
B2442	Tetracycline resistance	tet(C)	k111_82027	Gillia_Amel_2
