# Supplementary material for: Geographical resistome profiling in the honeybee microbiome reveals resistance gene transfer conferred by mobilizable plasmids
Source: Microbiome. 2022 May 3;10:69. doi: 10.1186/s40168-022-01268-1 (PMC9063374; doi:10.1186/s40168-022-01268-1)
Supplement: Supplementary file 7 — Additional file 6: Dataset S5. Detailed information of antibiotic susceptibility of different honeybee gut strains. [file 40168_2022_1268_MOESM6_ESM.xlsx]

## Sheet: Sheet1
Dataset S5. Detailed information of antibiotic susceptibility of different honeybee gut strains.
Species	Strain	Concentration (μg/ml)									Selective condition for transconjugants
		Ampicillin			Chloramphenicol			Kanamycin	Spectinomycin
		30	50	100	6	10	20	15	30	60
Gilliamella apis	W8126	-	-	-	-	-	-	-	+	-
Gilliamella apis	M0364	+	+	+	-	-	-	-	-	-	Kanamycin 25 μg/ml + Ampicillin 50 μg/ml
Gilliamella apicola	W8136	+	+	-	-	-	-	-	+	-	Kanamycin 25 μg/ml + Ampicillin 50 μg/ml
Gilliamella apicola	W8127	+	+	-	-	-	-	-	+	-	Kanamycin 25 μg/ml + Ampicillin 50 μg/ml
Bartonella apis	W8125SR	-	-	-	+	+	-	-	+	+	Kanamycin 25 μg/ml + Spectinomycin 60 μg/ml
Bartonella apis	B10834-G3	+	+	+	+	+	-	-	+	+	Kanamycin 25 μg/ml + Ampicillin 50 μg/ml
Bartonella apis	M0192	-	-	-	+	+	-	-	-	-	Kanamycin 25 μg/ml + Chloramphenicol 6 μg/ml
Bartonella apis	M0193	+	+	+	+	+	-	-	-	-	Kanamycin 25 μg/ml + Ampicillin 50 μg/ml
Snodgrassella alvi	W8158	-	-	-	+	-	-	-	-	-	Kanamycin 25 μg/ml + Chloramphenicol 6 μg/ml
Snodgrassella alvi	M0351				+	+	-	-	-	-	Kanamycin 25 μg/ml + Chloramphenicol 6 μg/ml
+, resistant; -, sensitive
